# Supplementary material for: Crystal structure of trimeth­yl({tris­[(phenyl­sulfan­yl)meth­yl]sil­yl}meth­oxy)silane and Hirshfeld surface analysis of 3-bromo-2,2-bis­(bromo­meth­yl)propan-1-ol
Source: Acta Crystallogr E Crystallogr Commun. 2023 Mar 15;79(Pt 4):323–7. doi: 10.1107/S205698902300227X (PMC10088301; doi:10.1107/S205698902300227X)
Supplement: Supplementary file 1 [file e-79-00323-sup1.cif]

##############################################################################
#                                                                            #
# This CIF contains the data in a paper accepted for publication in          #
# Acta Crystallographica Section E. It conforms to the requirements of       #
# Notes for Authors for Acta Crystallographica Section E, and has been       #
# peer reviewed under the auspices of the IUCr Commission on Journals.       #
#                                                                            #
# Full details of the Crystallographic Information File format               #
# are given in the paper "The Crystallographic Information File (CIF):       #
# a New Standard Archive File for Crystallography" by S. R. Hall, F. H.      #
# Allen and I. D. Brown [Acta Cryst. (1991), A47, 655-685].                  #
#                                                                            #
# The current version of the core CIF dictionary is obtainable from          #
# ftp://ftp.iucr.org/pub/cif_core.dic.                                       #
#                                                                            #
# Software is freely available for graphical display of the structure(s)     #
# in this CIF. For information consult the CIF software page                 #
# http://www.iucr.org/resources/cif/software.                                #
#                                                                            #
# This file may be used for bona fide research purposes within the           #
# scientific community so long as proper attribution is given to the journal # 
# article from which it was obtained.                                        #
#                                                                            #
##############################################################################
data_1
_audit_creation_method
;
Olex2 1.3
(compiled 2020.11.12 svn.r5f609507 for OlexSys, GUI svn.r6226)
;
_chemical_name_systematic
;
3-Bromo-2,2-bis(bromomethyl)propan-1-ol
;
_chemical_name_common     ?
_chemical_formula_moiety     '4(C5 H9 Br3 O)'
_chemical_formula_sum     'C20 H36 Br12 O4'
_chemical_formula_iupac     '4C5 H9 Br3 O'
_chemical_formula_weight     1299.35
_chemical_melting_point     ?
_space_group_crystal_system     triclinic
_space_group_name_H-M_alt     'P -1'
_space_group_name_Hall     '-P 1'
loop_
    _space_group_symop_operation_xyz
    'x, y, z'
    '-x, -y, -z'
_cell_length_a     8.7763(2)
_cell_length_b     9.4409(3)
_cell_length_c     21.2951(6)
_cell_angle_alpha     96.7620(10)
_cell_angle_beta     92.1980(10)
_cell_angle_gamma     90.5520(10)
_cell_volume     1750.69(8)
_cell_formula_units_Z     2
_cell_measurement_reflns_used     7029
_cell_measurement_theta_min     2.268
_cell_measurement_theta_max     15.862
_cell_measurement_temperature     100.00
_exptl_crystal_description     block
_exptl_crystal_colour     'clear colourless'
_exptl_crystal_size_max     0.188
_exptl_crystal_size_mid     0.143
_exptl_crystal_size_min     0.1
_exptl_crystal_density_diffrn     2.465
_exptl_crystal_density_meas     ?
_exptl_crystal_density_method     ?
_exptl_crystal_F_000     1216
_exptl_absorpt_coefficient_mu     13.753
_exptl_absorpt_correction_type     multi-scan
_exptl_absorpt_process_details
;
(SADABS; Krause <i>et al.</i>,  2015)
;
_exptl_absorpt_correction_T_min     0.3374
_exptl_absorpt_correction_T_max     0.5645
_diffrn_ambient_temperature     100.0
_diffrn_source     'microfocus sealed X-ray tube'
_diffrn_radiation_type     MoK\a
_diffrn_radiation_wavelength     0.71073
_diffrn_radiation_monochromator     'HELIOS mirror optics'
_diffrn_measurement_device_type     'Bruker D8 VENTURE'
_diffrn_measurement_device     'four-circle diffractometer'
_diffrn_measurement_method     '\w and \f scans'
_diffrn_detector     'Bruker D8 VENTURE area detector'
_diffrn_detector_area_resol_mean     10.4167
_diffrn_reflns_number     61804
_diffrn_reflns_av_R_equivalents     0.0486
_diffrn_reflns_av_unetI/netI     0.0335
_diffrn_reflns_theta_min     1.928
_diffrn_reflns_theta_max     29.999
_diffrn_reflns_theta_full     25.242
_diffrn_measured_fraction_theta_max     0.999
_diffrn_measured_fraction_theta_full     0.999
_diffrn_reflns_limit_h_min     -12
_diffrn_reflns_limit_h_max     12
_diffrn_reflns_limit_k_min     -13
_diffrn_reflns_limit_k_max     13
_diffrn_reflns_limit_l_min     -29
_diffrn_reflns_limit_l_max     29
_diffrn_radiation_probe     x-ray
_refine_special_details     ?
_reflns_number_total     10208
_reflns_number_gt     8756
_reflns_threshold_expression     'I > 2\s(I)'
_refine_ls_structure_factor_coef     Fsqd
_refine_ls_matrix_type     full
_refine_ls_R_factor_all     0.0339
_refine_ls_R_factor_gt     0.0266
_refine_ls_wR_factor_gt     0.0655
_refine_ls_wR_factor_ref     0.0685
_refine_ls_goodness_of_fit_ref     1.022
_refine_ls_restrained_S_all     1.022
_refine_ls_number_reflns     10208
_refine_ls_number_parameters     341
_refine_ls_number_restraints     0
_refine_ls_hydrogen_treatment     mixed
_refine_ls_weighting_scheme     calc
_refine_ls_weighting_details
              'w=1/[\s^2^(Fo^2^)+(0.0285P)^2^+2.5017P] where P=(Fo^2^+2Fc^2^)/3'
_atom_sites_solution_hydrogens     mixed
_atom_sites_solution_primary     dual
_atom_sites_solution_secondary     ?
_refine_ls_shift/su_max     0.002
_refine_ls_shift/su_mean     0.000
_refine_diff_density_max     1.297
_refine_diff_density_min     -1.017
_refine_ls_extinction_method     none
_refine_ls_extinction_coef     .
loop_
    _atom_type_symbol
    _atom_type_description
    _atom_type_scat_dispersion_real
    _atom_type_scat_dispersion_imag
    _atom_type_scat_source
    'C' 'C' 0.0033 0.0016
                         'International Tables Vol C Tables 4.2.6.8 and 6.1.1.4'
    'H' 'H' 0.0000 0.0000
                         'International Tables Vol C Tables 4.2.6.8 and 6.1.1.4'
    'Br' 'Br' -0.2901 2.4595
                         'International Tables Vol C Tables 4.2.6.8 and 6.1.1.4'
    'O' 'O' 0.0106 0.0060
                         'International Tables Vol C Tables 4.2.6.8 and 6.1.1.4'
_computing_data_collection     ?
_computing_cell_refinement
;
SAINT V8.40B (Bruker, 2016)
;
_computing_data_reduction
;
SAINT V8.40B (Bruker, 2016)
;
_computing_structure_solution
;
<i>SHELXT</i>  (Sheldrick, 2015a)
;
_computing_structure_refinement
;
<i>SHELXL2014/7</i> (Sheldrick, 2015b)
;
_computing_molecular_graphics
;
Olex2 1.3 (Dolomanov <i>et al.</i>,  2009)
;
_computing_publication_material
;
<i>CrystalExplorer21</i> (Spackman <i>et al.</i>,  2021), Mercury
(Macrae <i>et al.</i>,  2020),
publCIF (Westrip, 2010)
;
loop_
    _atom_site_type_symbol
    _atom_site_label
    _atom_site_fract_x
    _atom_site_fract_y
    _atom_site_fract_z
    _atom_site_U_iso_or_equiv
    _atom_site_adp_type
    _atom_site_calc_flag
    _atom_site_occupancy
    _atom_site_disorder_assembly
    _atom_site_disorder_group
    Br Br6 0.30125(3) 0.63039(3) 0.93269(2) 0.02037(6) Uani d 1 . .
    Br Br4 0.86961(3) 0.53671(3) 0.92653(2) 0.02067(6) Uani d 1 . .
    Br Br12 -0.19710(3) 0.09408(3) 0.93843(2) 0.02543(7) Uani d 1 . .
    Br Br8 0.16003(3) 0.66948(3) 0.52163(2) 0.02341(6) Uani d 1 . .
    Br Br11 0.01625(3) -0.18319(3) 0.81305(2) 0.02304(6) Uani d 1 . .
    Br Br5 0.51228(3) 0.84879(3) 0.81175(2) 0.02386(7) Uani d 1 . .
    Br Br10 0.36938(3) 0.18854(3) 0.93546(2) 0.02617(7) Uani d 1 . .
    Br Br2 0.65686(3) -0.15652(3) 0.52219(2) 0.02328(6) Uani d 1 . .
    Br Br9 0.57548(3) 0.49690(3) 0.59268(2) 0.02586(7) Uani d 1 . .
    Br Br3 1.07850(3) 0.04690(3) 0.59305(2) 0.02689(7) Uani d 1 . .
    Br Br7 -0.05124(3) 0.56946(3) 0.67027(2) 0.02622(7) Uani d 1 . .
    Br Br1 0.45074(3) 0.02393(3) 0.67092(2) 0.02651(7) Uani d 1 . .
    O O2 0.6078(3) 0.3698(2) 0.78090(11) 0.0242(5) Uani d 1 . .
    O O4 0.1096(3) 0.2803(2) 0.78670(12) 0.0251(5) Uani d 1 . .
    O O3 0.3270(3) 0.4014(2) 0.72095(10) 0.0210(4) Uani d 1 . .
    O O1 0.8317(3) 0.2138(2) 0.72320(10) 0.0204(4) Uani d 1 . .
    C C10 0.4056(3) 0.5476(3) 0.85794(13) 0.0179(5) Uani d 1 . .
    H H10A 0.3892 0.4429 0.8528 0.022 Uiso calc 1 . .
    H H10B 0.3591 0.5846 0.8202 0.022 Uiso calc 1 . .
    C C11 0.2610(3) 0.5306(3) 0.63072(13) 0.0145(5) Uani d 1 . .
    C C1 0.7645(3) 0.0382(3) 0.63190(13) 0.0147(5) Uani d 1 . .
    C C6 0.5773(3) 0.5793(3) 0.86066(13) 0.0156(5) Uani d 1 . .
    C C4 0.7044(3) 0.0353(3) 0.56350(14) 0.0188(5) Uani d 1 . .
    H H4A 0.7816 0.0798 0.5391 0.023 Uiso calc 1 . .
    H H4B 0.6111 0.0934 0.5628 0.023 Uiso calc 1 . .
    C C14 0.2011(3) 0.4988(3) 0.56232(14) 0.0183(5) Uani d 1 . .
    H H14A 0.1059 0.4413 0.5613 0.022 Uiso calc 1 . .
    H H14B 0.2768 0.4408 0.5378 0.022 Uiso calc 1 . .
    C C20 -0.0922(3) 0.1385(3) 0.86366(14) 0.0198(5) Uani d 1 . .
    H H20A -0.1390 0.0808 0.8259 0.024 Uiso calc 1 . .
    H H20B -0.1081 0.2403 0.8585 0.024 Uiso calc 1 . .
    C C16 0.0793(3) 0.1105(3) 0.86637(13) 0.0175(5) Uani d 1 . .
    C C9 0.6137(3) 0.7389(3) 0.87314(14) 0.0186(5) Uani d 1 . .
    H H9A 0.7253 0.7537 0.8720 0.022 Uiso calc 1 . .
    H H9B 0.5820 0.7752 0.9161 0.022 Uiso calc 1 . .
    C C8 0.6491(3) 0.5059(3) 0.91482(14) 0.0184(5) Uani d 1 . .
    H H8A 0.6276 0.4021 0.9064 0.022 Uiso calc 1 . .
    H H8B 0.6001 0.5418 0.9546 0.022 Uiso calc 1 . .
    C C7 0.6409(3) 0.5181(3) 0.79682(14) 0.0196(5) Uani d 1 . .
    H H7A 0.5972 0.5710 0.7631 0.024 Uiso calc 1 . .
    H H7B 0.7529 0.5332 0.7986 0.024 Uiso calc 1 . .
    C C13 0.1613(3) 0.6329(3) 0.67193(14) 0.0186(5) Uani d 1 . .
    H H13A 0.1659 0.7283 0.6571 0.022 Uiso calc 1 . .
    H H13B 0.2028 0.6424 0.7161 0.022 Uiso calc 1 . .
    C C3 0.6604(3) -0.0418(3) 0.67253(14) 0.0189(5) Uani d 1 . .
    H H3A 0.7016 -0.0296 0.7168 0.023 Uiso calc 1 . .
    H H3B 0.6612 -0.1449 0.6571 0.023 Uiso calc 1 . .
    C C17 0.1445(3) 0.1412(3) 0.80276(14) 0.0203(5) Uani d 1 . .
    H H17A 0.2566 0.1309 0.8051 0.024 Uiso calc 1 . .
    H H17B 0.1031 0.0693 0.7687 0.024 Uiso calc 1 . .
    C C18 0.1501(3) 0.2131(3) 0.92103(15) 0.0217(6) Uani d 1 . .
    H H18A 0.0978 0.1992 0.9603 0.026 Uiso calc 1 . .
    H H18B 0.1319 0.3122 0.9121 0.026 Uiso calc 1 . .
    C C15 0.4154(3) 0.6086(3) 0.63522(14) 0.0184(5) Uani d 1 . .
    H H15A 0.4467 0.6330 0.6804 0.022 Uiso calc 1 . .
    H H15B 0.4042 0.6990 0.6163 0.022 Uiso calc 1 . .
    C C12 0.2713(3) 0.3858(3) 0.65646(13) 0.0173(5) Uani d 1 . .
    H H12A 0.1691 0.3397 0.6534 0.021 Uiso calc 1 . .
    H H12B 0.3403 0.3233 0.6303 0.021 Uiso calc 1 . .
    C C2 0.7795(3) 0.1961(3) 0.65817(13) 0.0174(5) Uani d 1 . .
    H H2A 0.8522 0.2441 0.6329 0.021 Uiso calc 1 . .
    H H2B 0.6792 0.2421 0.6542 0.021 Uiso calc 1 . .
    C C19 0.1148(3) -0.0427(3) 0.87699(14) 0.0199(5) Uani d 1 . .
    H H19A 0.0808 -0.0598 0.9193 0.024 Uiso calc 1 . .
    H H19B 0.2265 -0.0558 0.8766 0.024 Uiso calc 1 . .
    C C5 0.9158(3) -0.0390(3) 0.63634(15) 0.0202(5) Uani d 1 . .
    H H5A 0.9009 -0.1395 0.6178 0.024 Uiso calc 1 . .
    H H5B 0.9472 -0.0387 0.6815 0.024 Uiso calc 1 . .
    H H2 0.535(5) 0.361(5) 0.761(2) 0.034(12) Uiso d 1 . .
    H H4 0.036(5) 0.280(5) 0.768(2) 0.046(14) Uiso d 1 . .
    H H3 0.264(5) 0.369(5) 0.737(2) 0.031(11) Uiso d 1 . .
    H H1 0.766(5) 0.245(4) 0.7388(19) 0.027(11) Uiso d 1 . .
loop_
    _atom_site_aniso_label
    _atom_site_aniso_U_11
    _atom_site_aniso_U_22
    _atom_site_aniso_U_33
    _atom_site_aniso_U_12
    _atom_site_aniso_U_13
    _atom_site_aniso_U_23
    Br6 0.01720(12) 0.02772(14) 0.01664(13) 0.00405(10) 0.00425(10) 0.00301(10)
    Br4 0.01508(12) 0.02315(13) 0.02331(14) 0.00189(10) -0.00250(10) 0.00171(11)
    Br12 0.02147(14) 0.03204(15) 0.02229(15) -0.00074(11) 0.00614(11)
                                                                    -0.00048(12)
    Br8 0.02755(15) 0.02032(13) 0.02272(15) 0.00141(11) -0.00450(11) 0.00575(11)
    Br11 0.02468(14) 0.01963(13) 0.02347(15) -0.00413(10) 0.00482(11)
                                                                    -0.00391(11)
    Br5 0.02543(14) 0.02445(14) 0.02381(15) 0.00620(11) 0.00529(11) 0.00985(11)
    Br10 0.01955(14) 0.02889(15) 0.02851(16) -0.00311(11) -0.00459(11)
                                                                    -0.00105(12)
    Br2 0.02747(15) 0.01877(13) 0.02193(15) -0.00285(10) -0.00348(11)
                                                                    -0.00290(10)
    Br9 0.01620(13) 0.02863(15) 0.03546(18) 0.00502(10) 0.00516(12) 0.01344(13)
    Br3 0.01618(13) 0.02337(14) 0.03854(18) -0.00393(10) 0.00650(12)
                                                                    -0.00860(12)
    Br7 0.01773(13) 0.02374(14) 0.03600(18) -0.00242(10) 0.00665(12)
                                                                    -0.00308(12)
    Br1 0.01738(13) 0.02924(15) 0.03493(18) 0.00410(11) 0.00650(12) 0.01025(13)
    O2 0.0205(11) 0.0261(11) 0.0239(12) 0.0031(8) -0.0009(9) -0.0056(9)
    O4 0.0208(11) 0.0281(11) 0.0277(12) -0.0036(9) 0.0004(9) 0.0091(9)
    O3 0.0220(10) 0.0240(10) 0.0173(10) -0.0044(8) -0.0020(8) 0.0042(8)
    O1 0.0198(10) 0.0219(10) 0.0181(10) 0.0044(8) -0.0016(8) -0.0027(8)
    C10 0.0176(12) 0.0222(13) 0.0136(13) 0.0003(10) 0.0011(10) 0.0003(10)
    C11 0.0145(11) 0.0134(11) 0.0151(12) -0.0010(9) -0.0008(9) 0.0008(9)
    C1 0.0159(12) 0.0124(11) 0.0160(13) 0.0000(9) 0.0002(10) 0.0026(9)
    C6 0.0142(11) 0.0185(12) 0.0140(12) -0.0006(9) 0.0017(9) 0.0013(9)
    C4 0.0217(13) 0.0135(11) 0.0208(14) -0.0008(10) -0.0018(11) 0.0011(10)
    C14 0.0203(13) 0.0154(12) 0.0182(13) -0.0004(9) -0.0040(10) 0.0002(10)
    C20 0.0199(13) 0.0228(13) 0.0164(13) 0.0013(10) 0.0017(10) 0.0006(10)
    C16 0.0172(12) 0.0174(12) 0.0173(13) -0.0002(9) 0.0018(10) -0.0012(10)
    C9 0.0187(12) 0.0199(12) 0.0184(13) 0.0012(10) 0.0015(10) 0.0063(10)
    C8 0.0135(12) 0.0228(13) 0.0191(13) 0.0005(10) -0.0006(10) 0.0029(10)
    C7 0.0178(13) 0.0242(13) 0.0167(13) -0.0002(10) 0.0019(10) 0.0018(10)
    C13 0.0168(12) 0.0168(12) 0.0210(14) -0.0016(9) -0.0004(10) -0.0026(10)
    C3 0.0170(12) 0.0190(12) 0.0214(14) 0.0009(10) -0.0009(10) 0.0053(10)
    C17 0.0205(13) 0.0222(13) 0.0181(14) -0.0016(10) 0.0011(10) 0.0014(10)
    C18 0.0179(13) 0.0246(14) 0.0207(14) -0.0008(10) -0.0011(11) -0.0040(11)
    C15 0.0161(12) 0.0152(11) 0.0238(14) -0.0021(9) -0.0003(10) 0.0026(10)
    C12 0.0198(13) 0.0145(11) 0.0171(13) -0.0008(9) 0.0003(10) -0.0001(10)
    C2 0.0203(13) 0.0144(11) 0.0170(13) 0.0019(9) 0.0007(10) -0.0005(10)
    C19 0.0215(13) 0.0184(12) 0.0186(14) 0.0002(10) -0.0017(11) -0.0025(10)
    C5 0.0164(12) 0.0175(12) 0.0259(15) 0.0025(10) -0.0009(11) 0.0004(11)
_geom_special_details
;
 All esds (except the esd in the dihedral angle between two l.s. planes)
 are estimated using the full covariance matrix.  The cell esds are taken
 into account individually in the estimation of esds in distances, angles
 and torsion angles; correlations between esds in cell parameters are only
 used when they are defined by crystal symmetry.  An approximate (isotropic)
 treatment of cell esds is used for estimating esds involving l.s. planes.
;
loop_
    _geom_bond_atom_site_label_1
    _geom_bond_atom_site_label_2
    _geom_bond_site_symmetry_2
    _geom_bond_distance
    _geom_bond_publ_flag
    Br1 C3 . 1.948(3) y
    Br2 C4 . 1.952(3) y
    Br3 C5 . 1.950(3) y
    Br4 C8 . 1.956(3) y
    Br5 C9 . 1.956(3) y
    Br6 C10 . 1.954(3) y
    Br7 C13 . 1.951(3) y
    Br8 C14 . 1.947(3) y
    Br9 C15 . 1.951(3) y
    Br10 C18 . 1.957(3) y
    Br11 C19 . 1.955(3) y
    Br12 C20 . 1.955(3) y
    O2 C7 . 1.426(4) ?
    O2 H2 . 0.75(4) ?
    O4 C17 . 1.428(4) ?
    O4 H4 . 0.75(5) ?
    O3 C12 . 1.431(3) ?
    O3 H3 . 0.74(4) ?
    O1 C2 . 1.432(3) y
    O1 H1 . 0.72(4) ?
    C10 H10A . 0.9900 ?
    C10 H10B . 0.9900 ?
    C10 C6 . 1.531(4) ?
    C11 C14 . 1.524(4) ?
    C11 C13 . 1.531(4) ?
    C11 C15 . 1.530(4) ?
    C11 C12 . 1.534(4) ?
    C1 C4 . 1.527(4) ?
    C1 C3 . 1.535(4) ?
    C1 C2 . 1.532(4) ?
    C1 C5 . 1.526(4) ?
    C6 C9 . 1.528(4) ?
    C6 C8 . 1.532(4) ?
    C6 C7 . 1.540(4) ?
    C4 H4A . 0.9900 ?
    C4 H4B . 0.9900 ?
    C14 H14A . 0.9900 ?
    C14 H14B . 0.9900 ?
    C20 H20A . 0.9900 ?
    C20 H20B . 0.9900 ?
    C20 C16 . 1.531(4) ?
    C16 C17 . 1.548(4) ?
    C16 C18 . 1.532(4) ?
    C16 C19 . 1.523(4) ?
    C9 H9A . 0.9900 ?
    C9 H9B . 0.9900 ?
    C8 H8A . 0.9900 ?
    C8 H8B . 0.9900 ?
    C7 H7A . 0.9900 ?
    C7 H7B . 0.9900 ?
    C13 H13A . 0.9900 ?
    C13 H13B . 0.9900 ?
    C3 H3A . 0.9900 ?
    C3 H3B . 0.9900 ?
    C17 H17A . 0.9900 ?
    C17 H17B . 0.9900 ?
    C18 H18A . 0.9900 ?
    C18 H18B . 0.9900 ?
    C15 H15A . 0.9900 ?
    C15 H15B . 0.9900 ?
    C12 H12A . 0.9900 ?
    C12 H12B . 0.9900 ?
    C2 H2A . 0.9900 ?
    C2 H2B . 0.9900 ?
    C19 H19A . 0.9900 ?
    C19 H19B . 0.9900 ?
    C5 H5A . 0.9900 ?
    C5 H5B . 0.9900 ?
loop_
    _geom_angle_atom_site_label_1
    _geom_angle_atom_site_label_2
    _geom_angle_atom_site_label_3
    _geom_angle_site_symmetry_1
    _geom_angle_site_symmetry_3
    _geom_angle
    _geom_angle_publ_flag
    C7 O2 H2 . . 109(3) ?
    C17 O4 H4 . . 111(4) ?
    C12 O3 H3 . . 102(3) ?
    C2 O1 H1 . . 102(3) ?
    Br6 C10 H10A . . 108.8 ?
    Br6 C10 H10B . . 108.8 ?
    H10A C10 H10B . . 107.7 ?
    C6 C10 Br6 . . 113.95(19) ?
    C6 C10 H10A . . 108.8 ?
    C6 C10 H10B . . 108.8 ?
    C14 C11 C13 . . 113.7(2) ?
    C14 C11 C15 . . 111.6(2) ?
    C14 C11 C12 . . 105.9(2) ?
    C13 C11 C12 . . 110.9(2) ?
    C15 C11 C13 . . 103.0(2) ?
    C15 C11 C12 . . 111.9(2) ?
    C4 C1 C3 . . 113.2(2) ?
    C4 C1 C2 . . 105.9(2) ?
    C2 C1 C3 . . 110.8(2) ?
    C5 C1 C4 . . 111.9(2) ?
    C5 C1 C3 . . 103.2(2) ?
    C5 C1 C2 . . 112.0(2) ?
    C10 C6 C8 . . 107.7(2) ?
    C10 C6 C7 . . 107.9(2) ?
    C9 C6 C10 . . 112.4(2) ?
    C9 C6 C8 . . 108.6(2) ?
    C9 C6 C7 . . 109.6(2) ?
    C8 C6 C7 . . 110.7(2) ?
    Br2 C4 H4A . . 108.9 ?
    Br2 C4 H4B . . 108.9 ?
    C1 C4 H4A . . 108.9 ?
    C1 C4 H4B . . 108.9 ?
    H4A C4 H4B . . 107.7 ?
    Br8 C14 H14A . . 108.9 ?
    Br8 C14 H14B . . 108.9 ?
    C11 C14 Br8 . . 113.49(18) ?
    C11 C14 H14A . . 108.9 ?
    C11 C14 H14B . . 108.9 ?
    H14A C14 H14B . . 107.7 ?
    Br12 C20 H20A . . 108.8 ?
    Br12 C20 H20B . . 108.8 ?
    H20A C20 H20B . . 107.7 ?
    C16 C20 Br12 . . 114.0(2) ?
    C16 C20 H20A . . 108.8 ?
    C16 C20 H20B . . 108.8 ?
    C20 C16 C17 . . 108.1(2) ?
    C20 C16 C18 . . 107.3(2) ?
    C18 C16 C17 . . 110.4(2) ?
    C19 C16 C20 . . 112.4(2) ?
    C19 C16 C17 . . 109.0(2) ?
    C19 C16 C18 . . 109.7(2) ?
    Br5 C9 H9A . . 109.0 ?
    Br5 C9 H9B . . 109.0 ?
    C6 C9 Br5 . . 113.0(2) ?
    C6 C9 H9A . . 109.0 ?
    C6 C9 H9B . . 109.0 ?
    H9A C9 H9B . . 107.8 ?
    Br4 C8 H8A . . 108.8 ?
    Br4 C8 H8B . . 108.8 ?
    C6 C8 Br4 . . 113.72(19) ?
    C6 C8 H8A . . 108.8 ?
    C6 C8 H8B . . 108.8 ?
    H8A C8 H8B . . 107.7 ?
    O2 C7 C6 . . 113.0(2) ?
    O2 C7 H7A . . 109.0 ?
    O2 C7 H7B . . 109.0 ?
    C6 C7 H7A . . 109.0 ?
    C6 C7 H7B . . 109.0 ?
    H7A C7 H7B . . 107.8 ?
    Br7 C13 H13A . . 109.0 ?
    Br7 C13 H13B . . 109.0 ?
    C11 C13 Br7 . . 112.91(18) ?
    C11 C13 H13A . . 109.0 ?
    C11 C13 H13B . . 109.0 ?
    H13A C13 H13B . . 107.8 ?
    Br1 C3 H3A . . 109.0 ?
    Br1 C3 H3B . . 109.0 ?
    C1 C3 Br1 . . 112.99(18) y
    C1 C4 Br2 . . 113.48(18) y
    C1 C3 H3A . . 109.0 ?
    C1 C3 H3B . . 109.0 ?
    H3A C3 H3B . . 107.8 ?
    O4 C17 C16 . . 113.3(2) ?
    O4 C17 H17A . . 108.9 ?
    O4 C17 H17B . . 108.9 ?
    C16 C17 H17A . . 108.9 ?
    C16 C17 H17B . . 108.9 ?
    H17A C17 H17B . . 107.7 ?
    Br10 C18 H18A . . 108.8 ?
    Br10 C18 H18B . . 108.8 ?
    C16 C18 Br10 . . 113.95(19) ?
    C16 C18 H18A . . 108.8 ?
    C16 C18 H18B . . 108.8 ?
    H18A C18 H18B . . 107.7 ?
    Br9 C15 H15A . . 108.9 ?
    Br9 C15 H15B . . 108.9 ?
    C11 C15 Br9 . . 113.19(18) ?
    C11 C15 H15A . . 108.9 ?
    C11 C15 H15B . . 108.9 ?
    H15A C15 H15B . . 107.8 ?
    O3 C12 C11 . . 111.4(2) ?
    O3 C12 H12A . . 109.4 ?
    O3 C12 H12B . . 109.4 ?
    C11 C12 H12A . . 109.4 ?
    C11 C12 H12B . . 109.4 ?
    H12A C12 H12B . . 108.0 ?
    O1 C2 H2A . . 109.3 ?
    O1 C2 H2B . . 109.3 ?
    C1 C2 H2A . . 109.3 ?
    C1 C2 H2B . . 109.3 ?
    H2A C2 H2B . . 108.0 ?
    Br11 C19 H19A . . 109.0 ?
    Br11 C19 H19B . . 109.0 ?
    C16 C19 Br11 . . 112.9(2) ?
    C16 C19 H19A . . 109.0 ?
    C16 C19 H19B . . 109.0 ?
    H19A C19 H19B . . 107.8 ?
    Br3 C5 H5A . . 108.9 ?
    Br3 C5 H5B . . 108.9 ?
    C1 C5 Br3 . . 113.21(19) y
    O1 C2 C1 . . 111.6(2) y
    C1 C5 H5A . . 108.9 ?
    C1 C5 H5B . . 108.9 ?
    H5A C5 H5B . . 107.7 ?
loop_
    _geom_torsion_atom_site_label_1
    _geom_torsion_atom_site_label_2
    _geom_torsion_atom_site_label_3
    _geom_torsion_atom_site_label_4
    _geom_torsion_site_symmetry_1
    _geom_torsion_site_symmetry_2
    _geom_torsion_site_symmetry_3
    _geom_torsion_site_symmetry_4
    _geom_torsion
    _geom_torsion_publ_flag
    Br6 C10 C6 C9 . . . . -54.5(3) ?
    Br6 C10 C6 C8 . . . . 65.0(3) ?
    Br6 C10 C6 C7 . . . . -175.47(18) ?
    Br12 C20 C16 C17 . . . . 176.50(18) ?
    Br12 C20 C16 C18 . . . . -64.5(3) ?
    Br12 C20 C16 C19 . . . . 56.1(3) ?
    C10 C6 C9 Br5 . . . . -55.4(3) ?
    C10 C6 C8 Br4 . . . . -179.21(18) ?
    C10 C6 C7 O2 . . . . -55.7(3) ?
    C4 C1 C3 Br1 . . . . -54.4(3) ?
    C4 C1 C2 O1 . . . . 178.5(2) ?
    C4 C1 C5 Br3 . . . . 61.6(3) ?
    C14 C11 C13 Br7 . . . . 54.3(3) ?
    C14 C11 C15 Br9 . . . . -62.5(3) ?
    C14 C11 C12 O3 . . . . 179.9(2) ?
    C20 C16 C17 O4 . . . . 54.2(3) ?
    C20 C16 C18 Br10 . . . . 177.22(19) ?
    C20 C16 C19 Br11 . . . . 56.4(3) ?
    C9 C6 C8 Br4 . . . . -57.3(3) ?
    C9 C6 C7 O2 . . . . -178.4(2) ?
    C8 C6 C9 Br5 . . . . -174.45(17) ?
    C8 C6 C7 O2 . . . . 61.9(3) ?
    C7 C6 C9 Br5 . . . . 64.5(3) ?
    C7 C6 C8 Br4 . . . . 63.0(3) ?
    C13 C11 C14 Br8 . . . . 52.6(3) ?
    C13 C11 C15 Br9 . . . . 175.11(19) ?
    C13 C11 C12 O3 . . . . -56.3(3) ?
    C3 C1 C4 Br2 . . . . -52.8(3) ?
    C3 C1 C2 O1 . . . . 55.4(3) ?
    C3 C1 C5 Br3 . . . . -176.37(18) ?
    C17 C16 C18 Br10 . . . . -65.2(3) ?
    C17 C16 C19 Br11 . . . . -63.5(3) ?
    C18 C16 C17 O4 . . . . -62.8(3) ?
    C18 C16 C19 Br11 . . . . 175.64(19) ?
    C15 C11 C14 Br8 . . . . -63.4(3) ?
    C15 C11 C13 Br7 . . . . 175.29(18) ?
    C15 C11 C12 O3 . . . . 58.1(3) ?
    C12 C11 C14 Br8 . . . . 174.59(18) ?
    C12 C11 C13 Br7 . . . . -64.9(3) ?
    C12 C11 C15 Br9 . . . . 56.0(3) ?
    C2 C1 C4 Br2 . . . . -174.38(18) ?
    C2 C1 C3 Br1 . . . . 64.4(3) ?
    C2 C1 C5 Br3 . . . . -57.1(3) ?
    C19 C16 C17 O4 . . . . 176.7(2) ?
    C19 C16 C18 Br10 . . . . 54.8(3) ?
    C5 C1 C4 Br2 . . . . 63.4(3) ?
    C5 C1 C3 Br1 . . . . -175.56(18) ?
    C5 C1 C2 O1 . . . . -59.3(3) ?
loop_
    _geom_hbond_atom_site_label_D
    _geom_hbond_atom_site_label_H
    _geom_hbond_atom_site_label_A
    _geom_hbond_site_symmetry_A
    _geom_hbond_distance_DH
    _geom_hbond_distance_HA
    _geom_hbond_distance_DA
    _geom_hbond_angle_DHA
    O2 H2 O3 . 0.75(4) 2.04(4) 2.766(3) 162(5)
    O4 H4 O1 1_455 0.75(5) 2.05(5) 2.773(3) 161(5)
    O3 H3 O4 . 0.74(4) 1.99(4) 2.729(3) 175(4)
    O1 H1 O2 . 0.72(4) 2.00(4) 2.712(3) 168(4)
_shelx_space_group_comment
;
The symmetry employed for this shelxl refinement is uniquely defined
by the following loop, which should always be used as a source of
symmetry information in preference to the above space-group names.
They are only intended as comments.
;
_shelx_estimated_absorpt_T_min     ?
_shelx_estimated_absorpt_T_max     ?
_shelx_hkl_file
;
  -1   0   0 0.75104 0.32847  12
  -1   0   0 0.52664 0.31815   2
  -1   0   0 0.50215 0.11665   5
  -1   0   0 0.59808 0.34731   6
  -1   0   0 0.49113 0.52756   7
  -1   0   0 0.51531 0.24348   8
  -1   0   0 0.60795 0.30343   9
  -1   0   0 0.56623 0.16191  10
   1   0   0 0.06806 0.13700   2
   1   0   0 -0.0722 0.24126   7
  -2   0   0 233.205 14.9565   7
  -2   0   0 240.526 14.5120   6
  -2   0   0 230.278 14.1906   5
  -2   0   0 241.674 14.2551  10
  -2   0   0 233.191 14.4538  12
  -2   0   0 228.419 14.4918   2
   2   0   0 232.770 14.4776   2
   2   0   0 241.141 14.8732   7
   2   0   0 225.214 14.2846   8
   2   0   0 233.857 14.4300   9
   2   0   0 235.205 14.2601  10
   2   0   0 242.526 14.4465  12
   2   0   0 209.536 14.1974   4
  -3   0   0 2.61610 1.71022   7
  -3   0   0 0.91853 1.05455  12
  -3   0   0 1.71890 0.55325  10
  -3   0   0 2.88354 1.05081   9
  -3   0   0 2.77982 1.14545   2
  -3   0   0 2.32463 0.42993   5
   3   0   0 2.85816 0.41554   5
   3   0   0 3.10751 0.61828  10
   3   0   0 3.84987 1.01257   9
   3   0   0 1.83637 0.60490   8
   3   0   0 2.85483 0.94984   2
   3   0   0 3.34804 0.52113   4
   3   0   0 1.28323 0.86958  12
   3   0   0 4.17369 1.56794   7
  -4   0   0 478.021 31.7030   7
  -4   0   0 497.909 30.2806  10
  -4   0   0 489.362 30.7040  12
  -4   0   0 479.986 30.7966   9
  -4   0   0 525.830 30.8267   6
  -4   0   0 486.246 30.7689   2
   4   0   0 497.392 30.6330   9
   4   0   0 469.699 30.2155   4
   4   0   0 516.765 30.1604   5
   4   0   0 483.284 30.3196   8
   4   0   0 483.017 30.6442  12
   4   0   0 513.176 30.3298  10
   4   0   0 507.295 30.7383   2
  -5   0   0 1.37132 0.82697  10
  -5   0   0 0.48451 1.70170   2
  -5   0   0 0.51463 1.55783   9
  -5   0   0 3.38442 2.57512   7
  -5   0   0 0.19171 1.59369  12
  -5   0   0 0.66371 1.73439   6
   5   0   0 0.43858 1.90214   7
   5   0   0 1.82988 0.86535  10
   5   0   0 0.97147 0.53867   3
   5   0   0 1.34483 0.72998   4
   5   0   0 0.96122 0.72747   8
   5   0   0 2.47801 0.54995   5
  -6   0   0 117.179 7.28561  10
  -6   0   0 115.064 8.20491   9
  -6   0   0 115.817 8.45327   2
  -6   0   0 104.303 9.88610   7
  -6   0   0 106.477 8.32786  12
  -6   0   0 114.137 8.41954   6
   6   0   0 114.094 7.49406  11
   6   0   0 102.405 7.02791   3
   6   0   0 109.585 7.01321   5
   6   0   0 120.509 7.44611  10
  -7   0   0 3.53480 2.53407   2
  -7   0   0 -1.5160 2.49735   6
  -7   0   0 1.95751 2.58446  12
  -7   0   0 -0.3814 1.10215  10
  -7   0   0 1.58395 3.40502   7
  -7   0   0 1.15026 2.52277   9
   7   0   0 0.94434 1.23644  10
   7   0   0 -0.8647 0.57649   5
   7   0   0 -1.0095 0.95044   4
   7   0   0 1.40457 1.58459  11
  -8   0   0 68.8178 7.28637   6
  -8   0   0 82.4160 7.25579   9
  -8   0   0 83.8015 5.37249  10
  -8   0   0 65.7514 7.30598   2
  -8   0   0 87.2878 9.64390   7
   8   0   0 81.5598 5.90433  10
   8   0   0 72.2102 5.88251  11
   8   0   0 65.5410 5.08308   4
  -9   0   0 0.69578 1.42564  10
  -9   0   0 5.46529 5.12285   7
  -9   0   0 0.60448 3.18598   9
  -9   0   0 0.39776 3.59112  12
  -9   0   0 -0.9761 3.35812   6
  -9   0   0 1.26720 3.45824   2
   9   0   0 1.57068 1.09471   4
   9   0   0 1.31178 2.41996  11
 -10   0   0 11.0651 1.95567  10
 -10   0   0 9.70410 4.64397   6
 -10   0   0 8.77484 6.25725   7
 -10   0   0 11.2327 4.83297   2
 -10   0   0 17.3082 5.12573  12
  10   0   0 8.98256 3.03324  11
  10   0   0 7.23926 1.23233   4
 -11   0   0 4.54592 4.93453  12
 -11   0   0 1.65986 4.98513   6
 -11   0   0 4.41481 4.67065   2
 -11   0   0 -1.9744 5.83517   7
  11   0   0 3.23503 3.26937  11
 -12   0   0 8.04193 6.55768   7
 -12   0   0 6.43586 5.77893  12
 -12   0   0 1.98869 5.46616   6
 -12   0   0 1.72375 5.46732   2
  12   0   0 0.56486 3.46535  11
  12  -1   0 3.23310 3.64539  11
 -12   1   0 0.05014 5.39729  12
 -12   1   0 7.33506 5.58700   6
 -12   1   0 1.12794 6.61566   7
 -12   1   0 3.44499 5.24713   2
  11  -1   0 137.055 10.0057  11
 -11   1   0 140.194 15.1596   7
 -11   1   0 123.569 12.3097  12
 -11   1   0 109.470 11.8290   6
 -11   1   0 134.121 12.3748   2
  10  -1   0 2.63952 2.87861  11
 -10   1   0 6.79315 5.52866   7
 -10   1   0 5.53294 4.80840  12
 -10   1   0 2.24111 4.13801   2
 -10   1   0 3.16661 4.05328   6
   9  -1   0 295.860 18.3981   5
   9  -1   0 309.652 19.2761  11
  -9   1   0 299.739 20.5808  12
  -9   1   0 290.277 20.5375   6
  -9   1   0 291.815 20.6108   2
  -9   1   0 282.587 22.6880   7
  -9   1   0 309.841 18.6657  10
   8  -1   0 229.853 14.2951   4
   8  -1   0 231.860 14.2812   5
   8  -1   0 232.140 14.9970  11
  -8   1   0 219.324 16.1581   6
  -8   1   0 202.420 17.9027   7
  -8   1   0 226.208 16.1791  12
  -8   1   0 251.813 14.5692  10
  -8   1   0 240.293 16.2213   2
   7  -1   0 1217.69 70.5356   5
   7  -1   0 1148.03 70.9529  11
   7  -1   0 1128.07 70.5392   4
  -7   1   0 1141.67 71.6883  12
  -7   1   0 1141.21 71.5431   9
  -7   1   0 1232.24 70.7180  10
  -7   1   0 1123.74 71.7522   2
  -7   1   0 1126.01 73.2069   7
   6  -1   0 83.9144 5.46689   4
   6  -1   0 86.6846 5.40016   5
   6  -1   0 79.7364 5.99069  11
  -6   1   0 91.9144 8.44313   7
  -6   1   0 83.7570 6.83767   6
  -6   1   0 94.6678 5.66037  10
  -6   1   0 78.3667 6.87017   2
  -6   1   0 84.1436 7.00258  12
   5  -1   0 40.6528 2.50549   5
   5  -1   0 35.7756 3.08050  11
   5  -1   0 37.8337 2.58705   4
   5  -1   0 37.9055 2.92673   8
  -5   1   0 41.6973 4.98562   7
  -5   1   0 38.1474 2.74135  10
  -5   1   0 31.2578 3.95603  12
  -5   1   0 36.4613 3.80105   9
  -5   1   0 38.1061 3.91041   6
  -5   1   0 38.8190 3.93295   2
   4  -1   0 997.478 58.8962   5
   4  -1   0 942.146 59.4411   1
   4  -1   0 985.016 59.4802  12
   4  -1   0 969.676 59.4050   9
   4  -1   0 950.292 59.1435   8
   4  -1   0 931.083 58.9262   4
   4  -1   0 963.049 59.5261   2
  -4   1   0 1055.14 59.0140  10
  -4   1   0 953.129 58.9092   4
  -4   1   0 953.425 60.1395   7
  -4   1   0 952.664 59.5253   6
   3  -1   0 334.900 21.9513   1
   3  -1   0 356.998 21.7203  11
   3  -1   0 367.336 21.9928  12
   3  -1   0 328.147 21.5514   4
   3  -1   0 341.881 22.0108   2
   3  -1   0 352.138 21.9259   9
  -3   1   0 371.050 22.0446  12
  -3   1   0 366.088 22.4739   7
  -3   1   0 378.240 21.6279  10
  -3   1   0 340.840 21.9338   9
   2  -1   0 125.122 7.91158   1
   2  -1   0 129.191 7.57716   3
   2  -1   0 126.667 7.94653   2
   2  -1   0 118.883 7.90390  12
   2  -1   0 127.069 7.87281   9
   2  -1   0 123.999 7.72051  11
   2  -1   0 122.393 7.59670   4
  -2   1   0 128.778 7.60439   4
  -2   1   0 118.540 7.90301   6
  -2   1   0 117.851 7.92744   2
  -2   1   0 119.903 7.88288   9
  -2   1   0 129.859 7.58605   3
  -2   1   0 124.202 8.19302   7
  -2   1   0 119.304 7.93781  12
   1  -1   0 3.38472 0.27602   5
   1  -1   0 2.98134 0.33802   4
   1  -1   0 3.13446 0.41481  11
   1  -1   0 3.79761 0.30924   3
  -1   1   0 3.21828 0.55332   1
  -1   1   0 3.47150 0.34041   3
  -1   1   0 3.34972 0.58608   6
  -1   1   0 2.41369 0.53767  12
  -1  -1   0 5.33659 0.70879   6
  -1  -1   0 3.86161 0.49621  10
  -1  -1   0 3.96169 0.49647  12
  -1  -1   0 5.08248 0.45744   5
  -1  -1   0 4.56544 0.58895   9
  -1  -1   0 4.60412 0.81737   2
  -1  -1   0 5.02227 0.95042   7
  -1  -1   0 5.69313 0.51336   8
  -2  -1   0 1258.38 79.8293   2
  -2  -1   0 1334.69 79.8043   6
  -2  -1   0 1470.99 80.4401   7
  -2  -1   0 1290.14 79.7013   9
  -2  -1   0 1299.31 79.6697  12
  -2  -1   0 1333.54 79.6153  10
  -2  -1   0 1325.76 79.5891   8
   2   1   0 1168.85 80.3041   7
   2   1   0 1339.45 79.5153   5
   2   1   0 1300.99 79.6662  12
   2   1   0 1317.87 79.7200   9
   2   1   0 1265.03 79.7758   2
   2   1   0 1284.26 79.5655   8
   2   1   0 1329.60 79.6156  10
  -3  -1   0 944.202 60.5999  12
  -3  -1   0 1040.73 60.8446   2
  -3  -1   0 996.840 60.3357   5
  -3  -1   0 977.490 61.5168   7
  -3  -1   0 993.879 60.6366   9
  -3  -1   0 920.983 60.4365  10
  -3  -1   0 968.969 60.4557   8
   3   1   0 1004.37 61.6569   7
   3   1   0 979.789 60.6024  12
   3   1   0 1017.47 60.7391   2
   3   1   0 1031.85 60.3310   5
   3   1   0 1036.29 60.6654   9
   3   1   0 986.189 60.4500  10
   3   1   0 988.797 60.4145   8
  -4  -1   0 3.53816 2.50882   7
  -4  -1   0 7.90982 1.02502  10
  -4  -1   0 7.97931 1.53129   9
  -4  -1   0 5.16213 1.59767   6
  -4  -1   0 5.11572 0.72663   5
  -4  -1   0 5.10534 1.59237   2
  -4  -1   0 7.54597 1.56040  12
   4   1   0 5.57931 0.70210   5
   4   1   0 5.01492 1.24129   9
   4   1   0 3.07418 1.14720   2
   4   1   0 5.36578 0.89019  10
   4   1   0 4.18887 1.19923  12
  -5  -1   0 -4.6760 2.62255   7
  -5  -1   0 1.98551 1.65206  12
  -5  -1   0 2.14692 1.62588   9
  -5  -1   0 2.07517 1.84368   2
  -5  -1   0 2.02641 0.94553  10
  -5  -1   0 1.52702 0.68558   5
  -5  -1   0 0.37221 1.71232   6
  -5  -1   0 1.63482 1.54400   8
   5   1   0 1.27004 0.54298   5
   5   1   0 1.70366 0.82396   8
   5   1   0 1.64366 0.76838   4
   5   1   0 4.10967 2.49153   7
  -6  -1   0 6.83907 1.08708   5
  -6  -1   0 6.35029 3.62283   7
  -6  -1   0 5.85031 1.31316  10
  -6  -1   0 5.79558 2.22089   9
  -6  -1   0 3.60335 2.16312  12
  -6  -1   0 4.61873 2.35218   2
  -6  -1   0 7.47956 2.41055   6
   6   1   0 5.59047 1.17652   4
   6   1   0 6.14797 0.88614   5
   6   1   0 5.05048 1.25339  10
  -7  -1   0 276.784 19.7980   7
  -7  -1   0 270.944 17.7638   9
  -7  -1   0 268.611 18.1667   2
  -7  -1   0 267.464 18.0197   6
  -7  -1   0 272.716 17.8650  12
  -7  -1   0 280.351 16.9353  10
   7   1   0 266.404 16.6263   3
   7   1   0 253.888 16.7955   4
  -8  -1   0 260.084 15.7017  10
  -8  -1   0 230.688 16.8683  12
  -8  -1   0 256.444 19.1490   7
  -8  -1   0 246.042 16.7686   9
  -8  -1   0 250.482 17.1726   6
  -8  -1   0 248.599 17.2670   2
   8   1   0 221.737 15.5909   4
   8   1   0 240.391 15.3433   3
   8   1   0 273.123 15.2431   3
   8   1   0 241.232 15.8249  11
  -9  -1   0 6.24033 4.00899   6
  -9  -1   0 6.92501 3.56413   9
  -9  -1   0 6.20927 3.86643   2
  -9  -1   0 8.01938 4.01594  12
  -9  -1   0 6.94016 5.44571   7
  -9  -1   0 8.48485 1.91338  10
   9   1   0 6.74571 1.85212   4
   9   1   0 8.60372 2.57107  11
 -10  -1   0 72.4255 5.65117  10
 -10  -1   0 62.9078 7.92758  12
 -10  -1   0 70.9266 8.15561   6
 -10  -1   0 81.7696 8.49773   9
 -10  -1   0 64.9469 9.54142   7
 -10  -1   0 84.1292 8.92827   2
  10   1   0 74.2970 5.32859   4
  10   1   0 69.3471 6.57013  11
 -11  -1   0 389.573 26.6673   2
 -11  -1   0 377.085 26.3336   6
 -11  -1   0 376.622 26.0255  12
 -11  -1   0 425.552 28.6934   7
  11   1   0 379.853 24.2507  11
  11   1   0 347.861 23.4788   4
 -12  -1   0 9.67787 6.05879   2
 -12  -1   0 13.5386 7.37797   7
 -12  -1   0 14.9824 6.37388   6
  12   1   0 8.65864 3.82927  11
  12  -2   0 43.1261 5.43308  11
 -12   2   0 39.3838 7.55453   2
 -12   2   0 47.6320 7.64931   6
 -12   2   0 47.0447 9.74752   7
  11  -2   0 55.0854 5.80448  11
 -11   2   0 54.9103 8.07036  12
 -11   2   0 62.5016 10.2266   7
 -11   2   0 55.6544 7.98213   6
 -11   2   0 57.7623 7.60055   2
  10  -2   0 226.845 14.3937  11
  10  -2   0 198.570 12.9736   5
 -10   2   0 220.283 16.2154   2
 -10   2   0 199.755 16.2266  12
 -10   2   0 194.421 19.0159   7
 -10   2   0 201.177 15.8926   6
 -10   2   0 225.165 13.1991  10
   9  -2   0 61.9288 5.61649  11
   9  -2   0 55.2628 3.73280   5
  -9   2   0 58.5034 10.0897   2
  -9   2   0 64.3299 8.88379   7
  -9   2   0 54.3753 6.52381   6
  -9   2   0 58.9294 4.13208  10
   8  -2   0 474.794 30.2187   5
   8  -2   0 511.796 30.9771  11
  -8   2   0 484.004 31.9435   6
  -8   2   0 539.745 30.4497  10
  -8   2   0 475.520 31.8849   2
  -8   2   0 491.650 33.6642   7
  -8   2   0 481.765 31.9458  12
   7  -2   0 67.0432 5.08524  11
   7  -2   0 60.0218 4.02134   5
   7  -2   0 58.9658 4.07522   4
  -7   2   0 73.8187 4.35859  10
  -7   2   0 67.3866 7.76766   7
  -7   2   0 69.5844 6.53778  12
  -7   2   0 56.1647 6.20855   2
  -7   2   0 52.9452 6.01807   6
   6  -2   0 1663.30 104.766   4
   6  -2   0 1731.05 104.725   5
  -6   2   0 1760.41 106.795   7
  -6   2   0 1708.88 104.757   4
  -6   2   0 1751.90 105.812  12
  -6   2   0 1662.95 105.776   2
  -6   2   0 1714.17 105.747   6
  -6   2   0 1797.77 104.885  10
   5  -2   0 494.155 30.7114  11
   5  -2   0 486.962 30.3853   4
   5  -2   0 509.850 30.3343   5
  -5   2   0 529.478 30.4901  10
  -5   2   0 483.033 31.1976   6
  -5   2   0 485.329 31.2299   2
  -5   2   0 488.396 31.2602  12
  -5   2   0 506.971 31.9891   7
  -5   2   0 496.305 30.3901   4
   4  -2   0 3.13139 1.38779   1
   4  -2   0 3.10770 1.01309  11
   4  -2   0 1.80806 1.14221   9
   4  -2   0 3.33391 0.54042   4
   4  -2   0 1.99038 0.43342   5
  -4   2   0 2.16751 0.49412   4
  -4   2   0 3.27254 1.63966  12
  -4   2   0 3.71394 0.76872  10
  -4   2   0 2.76200 1.38201   2
  -4   2   0 3.01657 1.55686   6
  -4   2   0 2.73809 0.47217   3
   3  -2   0 3.59703 0.52699   4
   3  -2   0 3.77382 0.86444  11
   3  -2   0 4.20814 0.50197   3
   3  -2   0 3.58798 0.95501   1
   3  -2   0 3.07039 1.01666   9
  -3   2   0 3.95823 1.28473  12
  -3   2   0 4.27709 0.53320   4
  -3   2   0 3.50355 0.47597   3
  -3   2   0 4.34049 1.21464   2
  -3   2   0 4.19923 1.37699   6
   2  -2   0 350.595 21.4944  12
   2  -2   0 348.594 21.2907  11
   2  -2   0 349.760 21.4418   9
   2  -2   0 347.253 21.1190   5
   2  -2   0 359.186 21.5132   1
  -2   2   0 339.400 21.5070  12
  -2   2   0 343.160 21.5295   2
  -2   2   0 334.464 21.2671  11
  -2   2   0 359.652 21.4582   6
  -2   2   0 347.443 21.1874   4
  -2   2   0 344.504 21.5164   1
  -2   2   0 342.237 21.1782   3
   1  -2   0 320.020 19.7990   1
   1  -2   0 329.413 19.6541  11
   1  -2   0 340.492 19.7799  12
   1  -2   0 313.847 19.5578   5
  -1   2   0 310.436 19.7927   1
  -1   2   0 313.244 19.6155   3
  -1   2   0 322.738 19.6448  11
  -1   2   0 320.367 19.7717  12
   0  -2   0 1199.77 68.3387  12
   0  -2   0 1161.93 68.3355  11
   0  -2   0 1073.30 68.4107   1
   0  -2   0 1128.28 68.3490   8
   0  -2   0 1097.83 68.2998   5
   0   2   0 1095.17 68.2985   5
   0   2   0 1132.19 68.3263  11
   0   2   0 1126.50 68.3480   8
   0   2   0 1050.80 68.4034   1
   0   2   0 1174.50 68.4240  10
  -1  -2   0 472.104 29.3447   5
  -1  -2   0 511.702 29.3801  11
  -1  -2   0 497.279 29.3117  12
  -1  -2   0 438.046 29.5211   1
  -1  -2   0 471.936 29.3913   8
  -1  -2   0 497.456 29.5068   6
  -1  -2   0 468.822 29.4641  10
  -1  -2   0 497.272 29.4684   9
   1   2   0 492.419 29.4783   9
   1   2   0 449.349 29.4275   1
   1   2   0 476.855 29.3864   8
   1   2   0 534.069 29.3389  12
   1   2   0 480.028 29.4680  10
   1   2   0 479.405 29.8236   7
   1   2   0 485.441 29.3445   5
   1   2   0 449.755 29.6480   2
  -2  -2   0 2204.99 126.045   7
  -2  -2   0 1972.56 125.389   8
  -2  -2   0 2017.94 125.507   9
  -2  -2   0 2101.90 125.404  12
  -2  -2   0 2059.80 125.789   2
   2   2   0 2099.63 126.163   7
   2   2   0 2126.67 125.411  12
   2   2   0 2128.32 125.550   9
   2   2   0 2003.90 125.325   5
   2   2   0 1974.29 125.374   8
   2   2   0 2055.01 125.475  10
   2   2   0 2010.15 125.673   2
  -3  -2   0 574.966 33.6022   6
  -3  -2   0 527.743 33.4156   9
  -3  -2   0 582.588 34.2985   7
  -3  -2   0 548.814 33.3527  12
  -3  -2   0 559.959 33.7453   2
  -3  -2   0 503.193 33.2299   8
  -3  -2   0 515.541 33.1322   5
  -3  -2   0 528.471 33.3004  10
   3   2   0 534.661 33.3244  12
   3   2   0 516.740 34.4713   7
   3   2   0 562.750 33.5991   2
   3   2   0 531.529 33.3017  10
   3   2   0 531.308 33.2046   8
   3   2   0 550.937 33.1339   5
   3   2   0 581.175 33.4914   9
  -4  -2   0 59.3573 6.31403   9
  -4  -2   0 77.1706 5.34684  12
  -4  -2   0 76.3376 4.75500   5
  -4  -2   0 74.3070 5.76197   2
  -4  -2   0 69.9881 4.96064  10
  -4  -2   0 86.2506 6.90168   7
  -4  -2   0 75.6437 5.00143   8
  -4  -2   0 81.2583 5.65262   6
   4   2   0 71.6933 4.69771   5
   4   2   0 77.0704 5.31765   9
   4   2   0 71.8196 4.94384  10
   4   2   0 66.2537 4.80978   8
   4   2   0 72.4807 5.32957   2
   4   2   0 60.5172 7.55386   7
   4   2   0 74.9959 5.15457  12
  -5  -2   0 72.7165 5.89951   6
  -5  -2   0 76.0743 5.62236   9
  -5  -2   0 72.7990 5.16297   8
  -5  -2   0 68.0705 4.72671   5
  -5  -2   0 87.2136 7.47134   7
  -5  -2   0 73.8047 5.62077  12
  -5  -2   0 66.3915 5.21465  10
  -5  -2   0 75.0328 6.13412   2
   5   2   0 67.2143 4.93553  10
   5   2   0 72.4313 5.26630  12
  -6  -2   0 224.003 15.6716   7
  -6  -2   0 210.093 13.1833  10
  -6  -2   0 197.844 14.0209   6
  -6  -2   0 217.577 13.8153  12
  -6  -2   0 227.057 13.4274   8
  -6  -2   0 206.849 12.9036   5
  -6  -2   0 207.293 13.7453   9
  -6  -2   0 194.311 14.2449   2
   6   2   0 182.561 13.0801   4
  -7  -2   0 8.26346 1.33841   5
  -7  -2   0 10.6424 2.79553   9
  -7  -2   0 5.47309 3.13471   2
  -7  -2   0 5.45754 3.10101   6
  -7  -2   0 4.01787 2.81041  12
  -7  -2   0 6.73866 1.75662  10
  -7  -2   0 8.47535 2.31280   8
  -7  -2   0 14.7047 4.39942   7
   7   2   0 9.71859 1.55918   4
   7   2   0 9.41409 1.22159   3
  -8  -2   0 141.767 11.5035   6
  -8  -2   0 146.745 11.8207   2
  -8  -2   0 147.920 11.1603  12
  -8  -2   0 139.980 10.9490   9
  -8  -2   0 170.741 13.5854   7
  -8  -2   0 143.272 9.80468  10
   8   2   0 152.222 9.67262   4
   8   2   0 143.132 9.28857   3
  -9  -2   0 35.2446 5.63769   2
  -9  -2   0 27.8751 5.35194   6
  -9  -2   0 42.9359 7.44331   7
  -9  -2   0 39.6771 3.92881  10
  -9  -2   0 42.7191 5.46562  12
  -9  -2   0 39.5338 5.18491   9
   9   2   0 35.2380 3.80328  11
   9   2   0 33.6947 3.07472   3
   9   2   0 31.8942 3.66825   4
   9   2   0 38.7403 2.91445   3
 -10  -2   0 38.1636 6.53915   6
 -10  -2   0 46.1182 6.83769   2
 -10  -2   0 36.8372 4.07997  10
 -10  -2   0 35.0284 6.76173  12
 -10  -2   0 41.5659 5.77409   9
 -10  -2   0 49.0929 9.09835   7
  10   2   0 45.6051 4.24138   4
  10   2   0 49.0867 3.31231   3
 -11  -2   0 8.25692 4.99788  12
 -11  -2   0 3.15784 5.97141   7
 -11  -2   0 1.58821 5.02757   6
 -11  -2   0 5.86590 5.24772   2
 -11  -2   0 5.36998 4.31844   9
  11   2   0 4.98810 3.16243  11
  11   2   0 3.28388 1.88324   4
 -12  -2   0 15.5067 6.73858   6
 -12  -2   0 11.5195 6.86047   7
 -12  -2   0 6.62306 5.84008   2
  12   2   0 5.90150 1.69490   4
  12   2   0 9.18825 3.78065  11
  12  -3   0 24.0008 4.67531  11
 -12   3   0 21.0207 8.27072   6
 -12   3   0 21.5562 6.22765   2
 -12   3   0 13.1728 7.97035   7
  11  -3   0 8.11904 3.67295  11
 -11   3   0 2.79089 4.77592   2
 -11   3   0 5.29850 6.56907   7
 -11   3   0 1.76491 4.73344   6
 -11   3   0 6.82343 5.32953  12
  10  -3   0 -1.7548 2.79818  11
 -10   3   0 5.00329 5.79214   7
 -10   3   0 3.34886 4.94295  12
 -10   3   0 1.26582 4.39620   2
 -10   3   0 -3.4746 3.87672   6
   9  -3   0 17.6230 3.19253  11
  -9   3   0 11.0808 4.20128   6
  -9   3   0 9.78965 5.56068   7
  -9   3   0 14.5982 4.45688  12
  -9   3   0 21.8056 4.48476   2
   8  -3   0 416.203 25.5550  11
  -8   3   0 445.881 24.8770  10
  -8   3   0 387.449 26.6048  12
  -8   3   0 384.605 27.8990   7
  -8   3   0 379.921 26.5068   2
  -8   3   0 390.329 26.4248   6
   7  -3   0 176.016 11.5901  11
  -7   3   0 180.992 10.9359  10
  -7   3   0 186.685 10.8135   4
  -7   3   0 162.891 12.3533   6
  -7   3   0 163.304 12.4783   2
  -7   3   0 168.868 13.7996   7
  -7   3   0 164.901 12.6517  12
   6  -3   0 188.677 11.9123  11
   6  -3   0 181.204 11.1927   5
  -6   3   0 181.889 11.3178   4
  -6   3   0 178.155 12.6109   2
  -6   3   0 191.135 11.4246  10
  -6   3   0 186.960 12.5824   6
  -6   3   0 184.572 13.6985   7
  -6   3   0 167.790 12.7097  12
   5  -3   0 4.11526 0.58492   5
   5  -3   0 2.81232 1.33481  11
  -5   3   0 6.60294 0.74563   3
  -5   3   0 3.26827 0.94134  10
  -5   3   0 2.90040 2.13520  12
  -5   3   0 4.52817 1.98396   2
  -5   3   0 6.42009 2.75722   7
  -5   3   0 5.54670 2.01067   6
  -5   3   0 4.65439 0.72916   4
   4  -3   0 359.525 21.5460   5
  -4   3   0 354.437 21.6589   4
  -4   3   0 352.684 22.2596   6
  -4   3   0 344.830 22.3458   2
  -4   3   0 367.254 21.6397   3
  -4   3   0 340.183 22.3909  12
   3  -3   0 166.539 10.3218   5
   3  -3   0 167.952 10.7515  11
   3  -3   0 174.816 10.9539  12
   3  -3   0 173.726 10.8528   9
   3  -3   0 164.496 10.9449   1
  -3   3   0 159.556 11.0189   2
  -3   3   0 166.281 10.4235   3
  -3   3   0 169.449 10.5810  11
  -3   3   0 169.461 10.8884   6
  -3   3   0 176.787 11.0862  12
  -3   3   0 168.540 10.4361   4
   2  -3   0 2.17807 0.91598   1
   2  -3   0 1.54131 0.35690   5
   2  -3   0 2.36631 0.91311  12
   2  -3   0 2.25110 0.77846  11
  -2   3   0 2.85641 0.53776   3
  -2   3   0 1.20010 1.03403  12
  -2   3   0 2.18596 0.53410   4
  -2   3   0 2.09243 0.61519  11
  -2   3   0 2.80307 1.05840   1
   1  -3   0 76.7512 4.85726  11
   1  -3   0 79.8326 5.00895  12
   1  -3   0 79.4914 4.83151   8
   1  -3   0 70.2119 5.02845   1
   1  -3   0 71.7373 4.71006   5
  -1   3   0 73.8230 4.70682   5
  -1   3   0 78.3409 4.83573  11
  -1   3   0 84.1481 4.92478  10
  -1   3   0 81.8664 5.05749  12
  -1   3   0 67.9310 5.04519   1
  -1   3   0 70.0814 4.79529   3
   0  -3   0 927.066 54.5202  12
   0  -3   0 872.419 54.4767   5
   0  -3   0 865.047 54.6456   1
   0  -3   0 928.073 54.5326  11
   0  -3   0 889.362 54.5455   8
   0   3   0 942.645 54.6634  10
   0   3   0 832.350 54.6305   1
   0   3   0 901.947 54.5478   8
   0   3   0 907.748 54.4758   5
   0   3   0 888.997 54.5069  11
  -1  -3   0 184.609 11.5409  10
  -1  -3   0 190.733 11.5292   9
  -1  -3   0 183.767 11.4095   8
  -1  -3   0 180.727 11.4003  11
  -1  -3   0 176.701 11.4761   1
  -1  -3   0 185.697 11.3474   5
   1   3   0 188.731 11.5427  10
   1   3   0 182.655 11.4701   1
   1   3   0 184.516 11.4010   8
   1   3   0 176.975 11.3565  11
   1   3   0 190.862 11.3397   5
  -2  -3   0 1199.44 72.9565   8
  -2  -3   0 1169.40 72.8721   5
  -2  -3   0 1219.54 73.1716   6
  -2  -3   0 1190.78 73.0714   9
  -2  -3   0 1235.17 72.8683  12
  -2  -3   0 1192.63 73.0693  10
   2   3   0 1154.62 73.3266   2
   2   3   0 1229.05 72.9420   5
   2   3   0 1085.10 73.0276   1
   2   3   0 1207.71 72.9684  11
   2   3   0 1215.19 72.9479  12
   2   3   0 1208.01 73.7434   7
   2   3   0 1262.04 73.1391   9
  -3  -3   0 1521.08 95.3964   9
  -3  -3   0 1444.90 95.2087   5
  -3  -3   0 1551.26 95.3592  10
  -3  -3   0 1588.10 95.5714   6
  -3  -3   0 1646.38 96.1417   7
  -3  -3   0 1514.15 95.2412   8
  -3  -3   0 1612.19 95.2594  12
  -3  -3   0 1665.22 95.9953   2
   3   3   0 1563.72 95.6398   2
   3   3   0 1640.52 97.0120   7
   3   3   0 1493.67 95.2055   8
   3   3   0 1594.07 95.4619   9
   3   3   0 1543.08 95.1260   5
   3   3   0 1559.15 95.2439  12
   3   3   0 1536.67 95.3502  10
  -4  -3   0 179.991 12.1156   2
  -4  -3   0 189.897 11.2847  12
  -4  -3   0 172.959 11.0888   8
  -4  -3   0 164.927 11.3528   9
  -4  -3   0 180.587 10.9130   5
  -4  -3   0 173.652 11.1644  10
  -4  -3   0 174.152 11.6277   6
   4   3   0 175.693 11.1813  12
   4   3   0 169.149 11.5026   2
   4   3   0 173.632 11.3959   9
   4   3   0 156.008 12.6833   7
  -5  -3   0 762.781 46.4263   5
  -5  -3   0 754.397 46.9308   9
  -5  -3   0 752.468 46.8362  12
  -5  -3   0 805.841 47.6403   2
  -5  -3   0 722.481 46.6122   8
  -5  -3   0 749.680 47.1901   6
  -5  -3   0 826.837 48.3784   7
  -5  -3   0 745.052 46.6817  10
   5   3   0 734.586 46.7706  12
  -6  -3   0 71.5379 5.66637   8
  -6  -3   0 74.2813 8.01993   7
  -6  -3   0 64.8422 7.09335   2
  -6  -3   0 72.3308 5.49128  10
  -6  -3   0 73.8259 5.09733   5
  -6  -3   0 84.7638 6.29807  12
  -6  -3   0 75.1528 6.19487   9
  -6  -3   0 74.3219 6.62577   6
  -7  -3   0 19.8582 2.85344   8
  -7  -3   0 20.6987 2.63782  10
  -7  -3   0 10.1571 3.84816   2
  -7  -3   0 27.1660 4.19519   6
  -7  -3   0 15.7182 3.27712   9
  -7  -3   0 23.2453 5.07392   7
  -7  -3   0 12.8956 3.25460  12
  -7  -3   0 26.0832 2.18502   5
   7   3   0 22.6632 2.31135   4
   7   3   0 20.2818 2.13735   3
  -8  -3   0 280.432 19.6751   2
  -8  -3   0 271.812 19.2324   6
  -8  -3   0 277.924 17.8582  10
  -8  -3   0 300.828 20.8696   7
  -8  -3   0 261.882 18.6396   9
  -8  -3   0 259.149 18.6577  12
  -8  -3   0 299.443 18.3827   8
  -8  -3   0 283.677 17.4921   5
   8   3   0 271.897 17.5771   4
   8   3   0 289.733 17.3979   3
  -9  -3   0 153.566 12.0671   9
  -9  -3   0 152.814 12.9451   2
  -9  -3   0 145.249 10.1554  10
  -9  -3   0 144.379 11.7259  12
  -9  -3   0 178.213 14.2378   7
  -9  -3   0 135.694 12.2384   6
   9   3   0 148.145 9.50168   3
   9   3   0 150.990 9.89145   4
   9   3   0 135.035 10.1373  11
 -10  -3   0 -2.2826 4.91544   7
 -10  -3   0 -1.5813 4.35818   6
 -10  -3   0 0.97893 4.71136   2
 -10  -3   0 3.88527 4.55447  12
 -10  -3   0 4.50942 4.03068   9
 -10  -3   0 -1.2533 2.09458  10
  10   3   0 -2.3977 2.51985  11
  10   3   0 0.26619 1.98556   4
  10   3   0 -1.0953 1.26337   3
 -11  -3   0 135.830 13.5309   6
 -11  -3   0 132.135 14.1446   2
 -11  -3   0 148.623 12.7968   9
 -11  -3   0 137.306 12.7768  12
 -11  -3   0 181.907 15.6470   7
  11   3   0 139.012 10.0183   4
  11   3   0 144.922 10.7352  11
  11   3   0 150.370 9.35706   3
 -12  -3   0 7.92439 6.47604   2
 -12  -3   0 14.8571 6.76723   7
 -12  -3   0 7.62013 8.20007   6
  12   3   0 4.93857 2.16797   4
  12   3   0 5.01706 3.67075  11
  12  -4   0 11.7364 4.32012  11
 -12   4   0 12.6902 8.12312   7
 -12   4   0 11.3021 5.93236   2
 -12   4   0 9.81694 9.69456   6
  11  -4   0 -0.3502 3.36671  11
 -11   4   0 -2.5825 4.71208   2
 -11   4   0 4.64519 4.91215   6
 -11   4   0 -1.3075 5.97519   7
  10  -4   0 54.2305 5.57060  11
 -10   4   0 72.1231 8.28537  12
 -10   4   0 48.1691 7.19771   2
 -10   4   0 58.3262 7.30171   6
 -10   4   0 51.0574 8.95433   7
   9  -4   0 0.71818 2.65631  11
  -9   4   0 3.75535 4.39740  12
  -9   4   0 1.53569 3.74935   2
  -9   4   0 1.17362 3.43277   6
   8  -4   0 12.0336 2.76286  11
  -8   4   0 6.28101 3.49420   6
  -8   4   0 11.1014 1.24547  10
  -8   4   0 16.9795 4.12938  12
  -8   4   0 12.1216 4.90100   7
  -8   4   0 8.28132 3.71624   2
  -8   4   0 6.92303 0.95381   4
   7  -4   0 42.5804 3.99561  11
  -7   4   0 36.9309 5.94791   7
  -7   4   0 40.5436 4.69336   6
  -7   4   0 34.9146 2.62431   4
  -7   4   0 34.2045 4.96819  12
  -7   4   0 36.6348 4.78846   2
  -7   4   0 37.2692 2.83123  10
   6  -4   0 741.684 45.3369  11
  -6   4   0 714.580 46.8659   7
  -6   4   0 733.102 46.0077   2
  -6   4   0 739.159 44.8383   3
  -6   4   0 698.504 44.8817   4
  -6   4   0 795.765 45.0099  10
  -6   4   0 737.905 45.8792   6
  -6   4   0 720.479 46.0723  12
   5  -4   0 987.768 60.3130   5
   5  -4   0 1039.04 60.8386  11
  -5   4   0 969.896 61.9951   7
  -5   4   0 994.969 60.4777   4
  -5   4   0 967.569 61.3324   2
  -5   4   0 962.901 61.1770   6
  -5   4   0 1009.96 61.4215  12
  -5   4   0 1005.08 60.4522   3
   4  -4   0 43.4988 3.44542  11
   4  -4   0 38.4864 2.67988   5
  -4   4   0 47.8931 4.18161   2
  -4   4   0 44.6644 3.90045   6
  -4   4   0 42.4388 2.90547   3
  -4   4   0 50.3118 4.47921  12
  -4   4   0 40.4242 2.88865   4
   3  -4   0 69.0767 4.94497  12
   3  -4   0 70.7707 4.89593   9
   3  -4   0 64.8060 4.13858   5
   3  -4   0 68.3796 4.60337  11
  -3   4   0 67.9358 4.31636   4
  -3   4   0 59.2877 5.01374   1
  -3   4   0 63.2237 4.31034   3
  -3   4   0 65.6013 4.88223   6
   2  -4   0 241.303 15.2875  11
   2  -4   0 242.166 15.5049  12
   2  -4   0 254.630 15.6018   1
   2  -4   0 239.309 15.0680   5
  -2   4   0 235.210 15.5640  12
  -2   4   0 233.023 15.2380  11
  -2   4   0 250.524 15.0777   5
  -2   4   0 253.009 15.2025   3
  -2   4   0 257.179 15.3143  10
  -2   4   0 247.682 15.2048   4
  -2   4   0 253.792 15.6510   1
   1  -4   0 834.173 52.2075   8
   1  -4   0 813.878 52.4296   1
   1  -4   0 826.069 52.0955   5
   1  -4   0 943.282 52.3604  12
   1  -4   0 872.385 52.2225  11
  -1   4   0 940.331 52.3567  10
  -1   4   0 842.479 52.0959   5
  -1   4   0 823.492 52.2020   3
  -1   4   0 846.485 52.1976  11
  -1   4   0 818.999 52.4496   1
   0  -4   0 72.3563 4.65145   5
   0  -4   0 73.4890 4.77360   8
   0  -4   0 81.5750 4.79490  11
   0  -4   0 71.6115 4.93080   1
   0   4   0 70.0193 4.69606  11
   0   4   0 73.0276 4.94638   1
   0   4   0 66.3492 4.73552   3
   0   4   0 75.8777 5.08264  10
   0   4   0 70.0276 4.73084   8
   0   4   0 76.9316 4.64209   5
  -1  -4   0 815.448 49.4235  11
  -1  -4   0 808.919 49.4611   8
  -1  -4   0 823.386 49.5693   1
  -1  -4   0 782.820 49.5875  10
  -1  -4   0 792.795 49.3661   5
  -1  -4   0 855.808 49.5728   9
   1   4   0 786.572 49.5078   1
   1   4   0 829.754 49.3655   5
   1   4   0 839.717 49.6322  10
   1   4   0 792.744 49.4484   8
   1   4   0 783.490 49.3710  11
  -2  -4   0 228.323 13.9526   1
  -2  -4   0 234.078 13.9771   9
  -2  -4   0 225.255 13.9775  10
  -2  -4   0 210.295 13.6811   5
  -2  -4   0 217.573 13.7945   8
  -2  -4   0 242.529 14.1194   6
   2   4   0 222.927 13.9729  10
   2   4   0 215.033 14.3147   2
   2   4   0 211.238 13.8384   1
   2   4   0 217.705 13.6694   5
   2   4   0 209.902 13.7270  11
   2   4   0 222.815 14.7026   7
  -3  -4   0 82.0147 5.99356   6
  -3  -4   0 82.2394 5.66253  10
  -3  -4   0 90.0490 5.40635  12
  -3  -4   0 75.6565 5.42681   8
  -3  -4   0 80.7007 5.30258   5
  -3  -4   0 80.2112 5.74560   9
   3   4   0 85.4555 5.79690   9
   3   4   0 84.0984 5.37222  12
   3   4   0 72.8630 6.54388   7
   3   4   0 76.0015 5.99177   2
   3   4   0 74.9922 5.61315   1
   3   4   0 81.2651 5.52643  11
  -4  -4   0 195.854 12.3595  12
  -4  -4   0 187.414 12.3139   8
  -4  -4   0 207.891 12.9550   6
  -4  -4   0 192.783 12.1394   5
  -4  -4   0 190.689 12.4768  10
  -4  -4   0 208.491 13.6373   2
  -4  -4   0 201.043 12.6372   9
  -4  -4   0 202.996 13.7257   7
   4   4   0 194.128 12.3211  12
   4   4   0 174.473 12.6290   1
   4   4   0 187.612 12.7911   2
  -5  -4   0 356.296 22.1937   2
  -5  -4   0 323.242 20.5480   5
  -5  -4   0 315.242 20.8670  10
  -5  -4   0 321.906 20.7876   8
  -5  -4   0 352.324 20.9611  12
  -5  -4   0 331.402 21.4404   6
  -5  -4   0 355.541 22.3394   7
  -5  -4   0 326.596 21.1048   9
   5   4   0 320.486 20.8194  12
  -6  -4   0 221.566 15.4690   9
  -6  -4   0 237.232 14.7315   5
  -6  -4   0 225.208 15.0935  10
  -6  -4   0 242.763 16.9224   7
  -6  -4   0 235.638 16.6179   2
  -6  -4   0 232.163 15.0764   8
  -6  -4   0 228.678 15.8981   6
  -6  -4   0 253.235 15.4052  12
  -7  -4   0 207.312 14.2754   9
  -7  -4   0 228.104 16.2193   7
  -7  -4   0 228.207 15.6604   2
  -7  -4   0 210.016 14.1517  12
  -7  -4   0 205.363 13.6550  10
  -7  -4   0 208.428 13.7592   8
  -7  -4   0 200.175 13.2062   5
   7   4   0 198.228 13.1370   3
  -8  -4   0 17.2291 2.81643  10
  -8  -4   0 20.1616 2.38837   5
  -8  -4   0 11.7996 4.78972   2
  -8  -4   0 18.6837 5.67936   7
  -8  -4   0 15.2534 3.75842  12
  -8  -4   0 17.2505 4.14769   9
  -8  -4   0 15.4249 3.16984   8
  -8  -4   0 19.6718 4.53582   6
   8   4   0 16.6003 2.08620   3
   8   4   0 19.4212 2.56846   4
  -9  -4   0 303.436 21.9235   6
  -9  -4   0 306.352 21.3375  12
  -9  -4   0 307.739 19.8633   5
  -9  -4   0 325.222 23.3923   7
  -9  -4   0 302.118 20.3050  10
  -9  -4   0 342.643 22.8879   2
  -9  -4   0 319.031 20.8653   8
   9   4   0 333.752 19.7663   3
   9   4   0 311.288 19.9932   4
 -10  -4   0 61.9351 10.0464   7
 -10  -4   0 70.0473 9.27210   2
 -10  -4   0 58.2019 7.30528  12
 -10  -4   0 74.1791 8.44070   9
 -10  -4   0 61.6319 8.57267   6
 -10  -4   0 62.5291 6.10346  10
  10   4   0 62.4916 6.14768  11
  10   4   0 67.9392 5.07450   3
  10   4   0 74.8242 5.77474   4
 -11  -4   0 8.32285 6.06687   2
 -11  -4   0 6.21668 5.17550   9
 -11  -4   0 4.65608 5.77553   6
 -11  -4   0 11.2150 6.50144   7
  11   4   0 6.03353 3.18364  11
  11   4   0 6.52143 2.74430   4
  11   4   0 8.65407 1.90273   3
  11  -5   0 5.37795 3.82589  11
 -11   5   0 8.67155 5.11252   6
 -11   5   0 -2.1621 4.50509   2
 -11   5   0 5.42979 6.84143   7
  10  -5   0 9.50891 3.58355  11
 -10   5   0 5.74633 4.77191  12
 -10   5   0 3.55842 6.10770   7
 -10   5   0 5.73126 4.48433   6
 -10   5   0 5.65064 4.67281   2
   9  -5   0 30.0601 4.10686  11
  -9   5   0 32.8636 5.42509   6
  -9   5   0 34.0548 5.90844   2
  -9   5   0 32.4995 7.28819   7
  -9   5   0 31.2214 5.96600  12
   8  -5   0 145.571 11.2914  11
  -8   5   0 141.874 15.5728  12
  -8   5   0 151.587 11.4093   6
  -8   5   0 134.476 14.9323   2
  -8   5   0 136.186 13.3591   7
  -8   5   0 149.601 9.15995   4
   7  -5   0 2.76847 2.18989  11
  -7   5   0 -1.9342 3.77912   7
  -7   5   0 1.94745 0.85966   4
  -7   5   0 1.02237 1.10923  10
  -7   5   0 2.48721 3.33051  12
  -7   5   0 5.14600 3.05946   2
   6  -5   0 10.0789 2.28782  11
  -6   5   0 14.0366 2.96397   6
  -6   5   0 13.0853 1.36566   3
  -6   5   0 14.3822 3.30753   2
  -6   5   0 8.67552 3.74269   7
  -6   5   0 11.6121 1.33070   4
  -6   5   0 10.2014 3.27792  12
   5  -5   0 4.85803 0.59381   5
   5  -5   0 2.01569 1.65777  11
  -5   5   0 5.58614 2.29164   6
  -5   5   0 0.33046 2.40432  12
  -5   5   0 5.87155 0.96754   4
  -5   5   0 2.98664 0.94343   3
  -5   5   0 2.64200 2.12192   2
   4  -5   0 281.441 17.1691  11
   4  -5   0 272.796 16.6749   5
  -4   5   0 277.628 17.7366   2
  -4   5   0 254.994 17.7249  12
  -4   5   0 263.985 17.3882   6
  -4   5   0 275.405 16.8558   3
  -4   5   0 279.612 16.8720   4
   3  -5   0 2162.95 132.782   5
   3  -5   0 2223.24 133.086  11
  -3   5   0 2138.62 133.192   6
  -3   5   0 2167.36 133.445  12
  -3   5   0 2150.63 132.940   3
  -3   5   0 2098.61 133.469   1
  -3   5   0 2332.39 133.072  10
  -3   5   0 2209.10 132.952   4
   2  -5   0 1364.24 83.8957   5
   2  -5   0 1363.19 84.0986  11
   2  -5   0 1426.67 84.5110  12
   2  -5   0 1368.46 84.0593   8
  -2   5   0 1426.41 83.9060   5
  -2   5   0 1454.96 84.1914  10
  -2   5   0 1396.96 84.0581   4
  -2   5   0 1289.03 84.1328  11
  -2   5   0 1349.10 84.4465   1
  -2   5   0 1356.55 84.0703   3
   1  -5   0 89.8119 6.16800   5
   1  -5   0 97.1127 6.62134   1
   1  -5   0 95.5844 6.34800   8
   1  -5   0 102.138 6.52101  12
   1  -5   0 98.6600 6.38962  11
  -1   5   0 99.5213 6.33902   3
  -1   5   0 98.8713 6.51489  10
  -1   5   0 101.635 6.74147   1
  -1   5   0 90.8906 6.29022  11
  -1   5   0 103.123 6.16318   5
   0  -5   0 174.162 10.0426  12
   0  -5   0 151.933 10.2813   1
   0  -5   0 164.940 10.0901  11
   0  -5   0 161.276 10.1121   8
   0   5   0 162.015 9.95025   5
   0   5   0 148.243 10.2729   1
   0   5   0 180.358 10.7456  10
   0   5   0 141.610 10.0505   3
   0   5   0 160.284 10.0153  11
  -1  -5   0 303.242 18.1190   5
  -1  -5   0 288.731 18.3554   1
  -1  -5   0 307.955 18.2014  11
  -1  -5   0 313.006 18.3768   9
   1   5   0 284.160 18.3096   1
   1   5   0 264.117 18.1811   3
   1   5   0 296.833 18.1128  11
  -2  -5   0 176.297 11.8765  10
  -2  -5   0 187.109 11.5677   5
  -2  -5   0 189.349 11.7145   8
  -2  -5   0 177.888 11.8369   1
  -2  -5   0 206.706 11.9407   9
   2   5   0 189.294 11.5865  11
   2   5   0 176.153 12.3226   2
   2   5   0 176.997 11.7276   1
  -3  -5   0 71.6536 4.51010   5
  -3  -5   0 56.8703 4.86326  10
  -3  -5   0 62.3002 4.65945   8
  -3  -5   0 70.7520 5.03347   9
  -3  -5   0 72.8409 5.41946   6
   3   5   0 58.0307 4.56778  11
   3   5   0 65.5292 4.72841   1
   3   5   0 66.1177 5.05894   9
   3   5   0 67.8287 5.35541   2
  -4  -5   0 1.28254 0.93860   5
  -4  -5   0 4.87284 2.20033   6
  -4  -5   0 1.25991 1.28677  12
  -4  -5   0 0.78083 1.25348   8
  -4  -5   0 0.00780 1.29814  10
  -4  -5   0 4.21919 1.81491   9
   4   5   0 0.13676 1.48946   1
   4   5   0 -1.9440 1.26487  11
   4   5   0 1.15987 1.21443  12
  -5  -5   0 196.675 12.6028  10
  -5  -5   0 205.757 12.4638  12
  -5  -5   0 180.284 12.3892   8
  -5  -5   0 192.840 12.1428   5
  -5  -5   0 199.365 13.2292   6
  -5  -5   0 192.364 12.7664   9
   5   5   0 165.705 12.6736   1
   5   5   0 197.386 12.3772  12
  -6  -5   0 149.224 11.3530   2
  -6  -5   0 133.980 8.56967   5
  -6  -5   0 129.469 9.06132  10
  -6  -5   0 143.546 11.2153   7
  -6  -5   0 115.866 9.12717  12
  -6  -5   0 129.084 9.53874   9
  -6  -5   0 124.584 8.97584   8
  -6  -5   0 153.979 10.2224   6
   6   5   0 118.435 9.07170  12
   6   5   0 138.140 8.57053   3
   6   5   0 118.317 9.47449   1
  -7  -5   0 42.8100 5.00258  12
  -7  -5   0 46.8178 5.50840   6
  -7  -5   0 40.0416 3.51292   5
  -7  -5   0 37.4286 3.89282  10
  -7  -5   0 32.3503 5.72968   7
  -7  -5   0 33.8820 3.85495   8
  -7  -5   0 37.3204 4.55824   9
  -7  -5   0 28.7006 5.90190   2
   7   5   0 31.2280 4.50341   1
   7   5   0 34.2723 3.34439   3
  -8  -5   0 35.7404 3.42391   5
  -8  -5   0 30.3294 4.69692   9
  -8  -5   0 35.5465 4.74947  12
  -8  -5   0 35.8552 3.89647  10
  -8  -5   0 32.0645 6.55029   2
  -8  -5   0 48.3295 6.94402   7
  -8  -5   0 36.4678 5.78190   6
  -8  -5   0 37.9502 4.52613   8
   8   5   0 33.3556 3.43778   3
   8   5   0 26.7698 4.78482   1
   8   5   0 35.2993 3.88496   4
  -9  -5   0 9.03356 4.13707  12
  -9  -5   0 8.82039 3.35748   8
  -9  -5   0 4.60654 4.98245   7
  -9  -5   0 6.30827 4.60875   6
  -9  -5   0 9.59423 2.34912   5
  -9  -5   0 14.1027 5.94044   2
  -9  -5   0 4.88703 4.22596   9
  -9  -5   0 11.3509 2.83259  10
   9   5   0 9.93009 2.06454   3
   9   5   0 9.29522 2.51973   4
   9   5   0 5.35783 3.83439   1
 -10  -5   0 18.2626 6.50638   2
 -10  -5   0 11.7168 5.70245   6
 -10  -5   0 17.6319 6.29496   7
 -10  -5   0 9.06147 4.21325   8
 -10  -5   0 10.3316 4.96076   9
  10   5   0 18.2746 3.07517   4
  10   5   0 20.2556 3.30656  11
  10   5   0 20.4830 5.13068   1
  10   5   0 23.4288 2.65932   3
 -11  -5   0 16.2788 5.49243   9
 -11  -5   0 11.3089 6.89056   2
 -11  -5   0 6.72959 6.32351   6
 -11  -5   0 16.8067 6.50369   7
  11   5   0 7.27176 3.43458  11
  11   5   0 14.9427 2.50081   3
  11   5   0 15.0481 5.53562   1
  11   5   0 21.2605 3.42341   4
  11  -6   0 27.3115 4.83809  11
 -11   6   0 17.2883 8.01560   7
 -11   6   0 27.2690 6.29144   6
 -11   6   0 32.6965 6.87989   2
  10  -6   0 147.055 11.1788  11
 -10   6   0 145.104 12.6379   6
 -10   6   0 135.502 15.3917   7
 -10   6   0 153.627 13.1768   2
   9  -6   0 1.80231 3.06236  11
  -9   6   0 2.02670 4.24086   2
  -9   6   0 1.91587 5.26854   7
  -9   6   0 -1.1915 3.65179   6
   8  -6   0 1.30863 2.63274  11
  -8   6   0 6.05494 4.35033  12
  -8   6   0 9.25488 3.80830   2
  -8   6   0 0.47463 4.87770   7
  -8   6   0 3.80147 0.97998   4
  -8   6   0 0.72097 3.35239   6
  -8   6   0 5.60720 1.09449  10
  -8   6   0 4.39340 1.18049  10
   7  -6   0 30.9239 3.64082  11
  -7   6   0 39.0443 5.53971  12
  -7   6   0 30.5116 5.99220   7
  -7   6   0 32.7525 3.00721  10
  -7   6   0 28.4890 4.46936   6
  -7   6   0 26.4601 2.50358   3
  -7   6   0 21.5451 4.46899   2
  -7   6   0 33.3240 2.88507  10
   6  -6   0 410.668 25.1768  11
  -6   6   0 389.376 26.0680  12
  -6   6   0 375.733 25.8741   2
  -6   6   0 426.958 24.7294  10
  -6   6   0 385.449 25.5846   6
   5  -6   0 61.3719 5.10506  11
   5  -6   0 62.0478 4.01384   5
  -5   6   0 63.1201 4.38411   3
  -5   6   0 58.9826 6.36441  12
  -5   6   0 68.3854 4.53019  10
  -5   6   0 53.8960 5.98195   2
  -5   6   0 62.2160 5.63665   6
   4  -6   0 167.013 11.6594  11
   4  -6   0 180.629 11.1094   5
  -4   6   0 163.584 12.3241  12
  -4   6   0 184.240 11.9125   6
  -4   6   0 182.148 11.4855  10
  -4   6   0 182.650 12.3981   2
  -4   6   0 194.184 11.3717   3
   3  -6   0 21.8899 1.91195   5
   3  -6   0 24.2709 2.26204   8
   3  -6   0 23.2913 2.48312  11
  -3   6   0 27.5942 3.28377   1
  -3   6   0 26.5181 3.01681   6
  -3   6   0 25.6416 2.32639   3
   2  -6   0 18.0813 1.93480  11
   2  -6   0 10.7738 1.57285   8
  -2   6   0 15.2673 1.34094   5
  -2   6   0 16.4980 2.48067   1
  -2   6   0 13.5735 1.55792   3
   1  -6   0 783.833 47.9460   8
   1  -6   0 825.780 48.0344  12
   1  -6   0 761.554 47.7708   5
   1  -6   0 792.476 47.9524  11
  -1   6   0 770.008 47.9373   3
  -1   6   0 764.645 48.2351   1
   0  -6   0 909.229 54.1952  11
   0  -6   0 868.180 54.0634   5
   0  -6   0 972.194 54.1082  12
   0  -6   0 894.418 54.2263   8
   0  -6   0 866.601 54.4296   1
   0   6   0 887.266 54.2222   3
   0   6   0 854.389 54.1040  11
   0   6   0 835.329 54.6158   1
  -1  -6   0 154.791 10.2431   1
  -1  -6   0 164.542 10.0854  11
  -1  -6   0 158.637 10.0969   8
  -1  -6   0 170.966 10.3202   9
  -1  -6   0 153.774 9.91913   5
   1   6   0 154.040 9.91995  11
   1   6   0 147.599 10.1903   1
  -2  -6   0 175.139 10.9895   5
  -2  -6   0 178.134 11.3653   1
  -2  -6   0 178.833 11.3568   9
  -2  -6   0 170.782 11.1592   8
   2   6   0 179.401 11.2026   1
   2   6   0 178.303 11.1153   3
   2   6   0 151.102 11.7851   2
  -3  -6   0 17.3622 2.34160  10
  -3  -6   0 18.4675 2.26055   8
  -3  -6   0 20.4640 2.53946   9
  -3  -6   0 20.3031 2.08283   5
   3   6   0 18.7144 2.18421   1
   3   6   0 15.7945 1.91254   3
   3   6   0 16.9011 1.86553  11
  -4  -6   0 5.05554 2.04213   9
  -4  -6   0 4.33559 1.31390   5
  -4  -6   0 3.98355 1.76191  10
  -4  -6   0 3.02109 1.51619   8
  -4  -6   0 5.72435 2.63763   6
   4   6   0 6.91488 1.70880   1
   4   6   0 4.45710 1.46962  11
   4   6   0 3.85041 1.47274   3
  -5  -6   0 21.8742 3.26690   9
  -5  -6   0 22.6969 2.56735  12
  -5  -6   0 19.2984 2.92124  10
  -5  -6   0 26.0149 3.93454   6
  -5  -6   0 18.6626 2.52234   8
  -5  -6   0 20.7602 2.43590   5
   5   6   0 19.6032 2.48003  12
   5   6   0 21.8733 2.35688   3
   5   6   0 26.7165 2.99119   1
  -6  -6   0 54.5665 5.61793   9
  -6  -6   0 60.4613 6.50486   6
  -6  -6   0 58.5408 4.93583  12
  -6  -6   0 45.6860 4.83353  10
  -6  -6   0 50.3373 4.08952   5
  -6  -6   0 52.0222 4.92925   8
   6   6   0 45.3270 4.09343   3
   6   6   0 50.7658 4.55744  12
   6   6   0 37.5579 4.69292   1
  -7  -6   0 155.601 11.4763   8
  -7  -6   0 172.297 12.9295   6
  -7  -6   0 166.364 12.0715   9
  -7  -6   0 157.738 11.5470  10
  -7  -6   0 168.878 10.9675   5
  -7  -6   0 169.438 11.6692  12
   7   6   0 156.261 11.8818   1
   7   6   0 184.286 11.0638   3
  -8  -6   0 368.581 22.5416   6
  -8  -6   0 387.971 24.2398   2
  -8  -6   0 322.036 21.4678   9
  -8  -6   0 310.205 20.8835  10
  -8  -6   0 311.096 20.2808   5
  -8  -6   0 291.212 20.8998   8
   8   6   0 285.317 21.1686   1
   8   6   0 337.116 20.3237   3
  -9  -6   0 125.532 8.48175   5
  -9  -6   0 112.190 11.6270   6
  -9  -6   0 113.770 10.4195   9
  -9  -6   0 126.777 9.69987   8
   9   6   0 116.332 8.73962   4
   9   6   0 117.065 8.34089   3
 -10  -6   0 30.6985 7.02213   6
 -10  -6   0 29.6441 5.15246   8
 -10  -6   0 31.2926 7.92154   2
 -10  -6   0 32.6053 3.74984   5
 -10  -6   0 32.7335 5.86220   9
  10   6   0 33.1305 3.96668  11
  10   6   0 25.9671 3.79103   4
  10   6   0 37.4527 3.55523   3
  10   6   0 29.7157 5.47855   1
 -11  -6   0 85.9098 11.3537   2
 -11  -6   0 64.8539 8.17339   9
 -11  -6   0 87.8477 10.6942   6
  11   6   0 84.3476 7.15229  11
  11   6   0 78.0574 6.95043   4
  11   6   0 66.8746 8.70118   1
  10  -7   0 70.4018 7.12131  11
 -10   7   0 73.9139 11.0828   7
 -10   7   0 76.6628 8.62167   6
 -10   7   0 74.1281 8.82903   2
   9  -7   0 0.94540 3.22736  11
  -9   7   0 1.78320 5.51665   7
  -9   7   0 4.77023 4.12456   6
  -9   7   0 2.93628 4.20495   2
   8  -7   0 50.2711 5.11987  11
  -8   7   0 38.2004 5.51173   6
  -8   7   0 41.0523 3.27477  10
  -8   7   0 41.6625 7.75480   7
  -8   7   0 40.6116 3.40264  10
  -8   7   0 42.4600 3.18674   3
  -8   7   0 48.4238 6.36721   2
   7  -7   0 89.8373 7.56461  11
  -7   7   0 90.8705 6.38511  10
  -7   7   0 81.1904 9.93750   7
  -7   7   0 86.3638 8.23723   6
  -7   7   0 94.7400 8.80290   2
  -7   7   0 108.009 6.38284   3
   6  -7   0 0.41183 2.23584  11
   6  -7   0 2.54869 0.64114   5
  -6   7   0 7.76234 3.22992   2
  -6   7   0 0.88328 1.18855   3
  -6   7   0 2.02576 2.64733   6
   5  -7   0 174.158 10.9698   8
   5  -7   0 176.696 11.3760  11
   5  -7   0 164.890 10.4399   5
  -5   7   0 164.951 10.7594   3
  -5   7   0 170.508 11.6392   6
  -5   7   0 160.652 12.1625   2
   4  -7   0 82.9913 5.95287   8
   4  -7   0 85.0666 6.34069  11
   4  -7   0 86.2140 5.47838   5
  -4   7   0 85.8095 6.52338   6
  -4   7   0 83.3632 7.20114   2
  -4   7   0 84.8302 5.82821   3
   3  -7   0 154.503 9.39002   5
   3  -7   0 147.140 9.69602   8
   3  -7   0 158.594 9.93063  11
  -3   7   0 145.999 9.64134   3
  -3   7   0 145.863 10.6333   1
  -3   7   0 144.168 9.95453   6
   2  -7   0 80.2911 5.64403   8
   2  -7   0 76.8966 5.81249  11
   2  -7   0 78.9559 6.04900  12
   2  -7   0 84.4097 5.32088   5
  -2   7   0 84.3091 5.60347   3
  -2   7   0 77.7473 6.37155   1
   1  -7   0 139.826 8.94931   8
   1  -7   0 139.676 8.99989  11
   1  -7   0 134.390 8.67825   5
   1  -7   0 139.758 9.01095  12
  -1   7   0 129.428 8.86847   3
  -1   7   0 136.754 9.42364   1
   0  -7   0 16.5453 2.23253  12
   0  -7   0 25.2026 2.20771   5
   0  -7   0 20.4252 2.33117  11
   0  -7   0 22.2956 2.35142   8
   0   7   0 28.3191 2.52284   3
   0   7   0 27.2033 3.06890   1
  -1  -7   0 321.100 19.1815   9
  -1  -7   0 290.640 18.8929  11
  -1  -7   0 291.257 18.9233   8
  -1  -7   0 307.286 18.7433   5
  -1  -7   0 303.504 19.1171   1
   1   7   0 322.828 18.9579   3
   1   7   0 313.584 19.1032   1
   1   7   0 268.086 18.6927  11
  -2  -7   0 371.914 24.0382   1
  -2  -7   0 420.190 24.1279   9
  -2  -7   0 382.694 23.6872   5
  -2  -7   0 394.312 23.8943   8
   2   7   0 347.325 23.6026  11
   2   7   0 382.018 23.8321   3
   2   7   0 386.402 23.9373   1
  -3  -7   0 112.102 7.50523   5
  -3  -7   0 112.086 7.79451   8
  -3  -7   0 127.903 8.17639   9
   3   7   0 112.781 7.63703   3
   3   7   0 118.577 7.73068   1
   3   7   0 98.1895 7.39162  11
  -4  -7   0 7.32758 1.61980   5
  -4  -7   0 6.92144 2.22407   8
  -4  -7   0 15.7222 2.68307   9
   4   7   0 14.1059 2.13623   1
   4   7   0 13.4057 1.92745   3
  -5  -7   0 25.3059 3.21303   8
  -5  -7   0 33.9119 4.08364   9
  -5  -7   0 29.3865 2.91183   5
   5   7   0 33.8179 3.31378   3
  -6  -7   0 27.0725 4.06274   9
  -6  -7   0 24.0214 3.51626   8
  -6  -7   0 19.2460 2.79490   5
  -6  -7   0 28.3126 4.90406   6
   6   7   0 32.2905 3.51667   1
   6   7   0 27.0542 3.14402   3
  -7  -7   0 59.9840 4.83914   5
  -7  -7   0 64.0445 7.14916   6
  -7  -7   0 52.9356 5.81010   9
  -7  -7   0 54.7378 5.27891   8
   7   7   0 55.2191 5.37634   1
   7   7   0 58.9492 4.82112   3
   7   7   0 43.2941 5.07499  12
  -8  -7   0 282.583 18.3210   6
  -8  -7   0 204.658 16.3383   8
  -8  -7   0 251.600 15.7902   5
  -8  -7   0 247.162 17.1300   9
   8   7   0 257.170 15.8110   3
   8   7   0 226.710 16.2906   1
  -9  -7   0 4.88418 3.45009   8
  -9  -7   0 9.70215 5.50721   6
  -9  -7   0 5.97165 4.50334   9
  -9  -7   0 6.68570 2.50288   5
   9   7   0 6.80382 2.40599   3
   9   7   0 7.80428 2.84462   4
   9   7   0 3.64934 3.24087   1
 -10  -7   0 0.37876 4.65006   9
 -10  -7   0 2.68460 2.58552   5
 -10  -7   0 1.59344 3.84092   8
 -10  -7   0 3.83870 6.06159   6
  10   7   0 5.12983 2.99840   4
  10   7   0 1.67608 3.31304   1
  10   7   0 4.63614 2.41081   3
  10   7   0 4.58467 2.86556  11
  10  -8   0 0.92084 2.32264   8
  10  -8   0 4.11677 4.12826  11
 -10   8   0 9.48775 5.25423   2
 -10   8   0 3.50618 4.73484   6
 -10   8   0 8.03367 7.33880   7
   9  -8   0 -0.1189 3.53449  11
  -9   8   0 2.18880 6.21598   7
  -9   8   0 -0.2428 4.02973   6
  -9   8   0 2.97000 4.61399   2
   8  -8   0 157.060 11.2848  11
   8  -8   0 151.342 10.2224   8
  -8   8   0 152.764 9.90467  10
  -8   8   0 139.924 11.7976   6
  -8   8   0 153.747 15.1645   7
  -8   8   0 149.662 9.63786   3
  -8   8   0 143.915 12.5148   2
   7  -8   0 434.766 27.0892  11
   7  -8   0 417.343 26.5249   8
  -7   8   0 391.102 27.9761   2
  -7   8   0 426.087 29.7693   7
  -7   8   0 412.659 27.4723   6
  -7   8   0 454.448 26.4463   3
   6  -8   0 -2.3764 1.80733   8
   6  -8   0 2.72204 0.82695   5
  -6   8   0 6.39930 1.56953   3
  -6   8   0 6.25758 3.06138   6
   5  -8   0 -0.3419 2.27296  11
   5  -8   0 1.52448 1.63216   8
  -5   8   0 4.20773 3.08132   2
  -5   8   0 0.99367 2.42271   6
  -5   8   0 0.31638 1.39115   3
   4  -8   0 2.91142 1.03934   5
   4  -8   0 2.78064 1.76261   8
   4  -8   0 1.83287 2.11938  11
  -4   8   0 2.19674 1.42334   3
  -4   8   0 3.75049 2.23875   6
  -4   8   0 2.47699 2.80444   2
   3  -8   0 -1.6273 1.89444  11
   3  -8   0 -0.1998 0.97700   5
   3  -8   0 0.29450 1.50914   8
  -3   8   0 0.65583 1.42989   3
  -3   8   0 1.84521 2.51334   1
  -3   8   0 -0.3462 1.72136   6
   2  -8   0 140.160 8.83864   5
   2  -8   0 139.233 9.36255  11
   2  -8   0 138.755 9.17254   8
  -2   8   0 131.293 9.10674   3
  -2   8   0 142.248 9.95457   1
   1  -8   0 38.7405 3.72325  11
   1  -8   0 33.6559 3.44654   8
   1  -8   0 31.3141 2.94337   5
   1  -8   0 38.0783 3.50211  12
  -1   8   0 34.5846 3.31900   3
  -1   8   0 38.1864 4.21622   1
   0  -8   0 88.6502 6.04060  11
   0  -8   0 82.3773 5.91351   8
   0  -8   0 82.7281 5.58578   5
   0   8   0 78.1452 5.82998   3
   0   8   0 77.7901 6.34293   1
  -1  -8   0 1382.41 88.4480   8
  -1  -8   0 1597.05 88.6788   9
  -1  -8   0 1440.56 88.3889  11
  -1  -8   0 1372.83 88.2426   5
   1   8   0 1420.05 88.4542   3
   1   8   0 1469.46 88.6270   1
  -2  -8   0 26.6605 3.10336   9
  -2  -8   0 21.0455 2.35910   5
  -2  -8   0 20.9183 2.60732   8
   2   8   0 19.9778 2.57053   3
   2   8   0 21.2807 2.75013   1
  -3  -8   0 141.607 9.30599   9
  -3  -8   0 116.892 8.87872   8
  -3  -8   0 117.679 8.54514   5
   3   8   0 134.958 8.85607   1
   3   8   0 134.058 8.84173   3
  -4  -8   0 32.8506 3.93448   9
  -4  -8   0 35.1147 3.33951   5
  -4  -8   0 28.5297 3.76477   8
   4   8   0 36.2613 3.71039   3
   4   8   0 36.6306 3.61446   1
  -5  -8   0 65.6318 6.11644   8
  -5  -8   0 78.7161 6.85163   9
  -5  -8   0 64.6816 5.61412   5
   5   8   0 79.8530 5.79430   3
   5   8   0 71.5809 5.66538   1
  -6  -8   0 46.0991 5.20452   9
  -6  -8   0 36.4889 4.68480   8
  -6  -8   0 41.1300 3.91893   5
   6   8   0 46.7886 4.66441   3
   6   8   0 43.3124 4.31703   1
  -7  -8   0 17.4814 2.61772   5
  -7  -8   0 9.40573 3.33181   8
  -7  -8   0 12.9450 4.10483   9
   7   8   0 17.8038 2.93719   1
   7   8   0 15.5842 2.84502   3
  -8  -8   0 -2.3244 2.14908   5
  -8  -8   0 2.41536 5.46967   6
  -8  -8   0 1.21268 3.34140   8
  -8  -8   0 4.70180 5.49878   9
   8   8   0 -0.2287 2.31718   1
   8   8   0 2.27250 2.26950   3
  -9  -8   0 33.9552 5.68224   8
  -9  -8   0 58.3145 6.96539   9
  -9  -8   0 51.0153 4.75051   5
  -9  -8   0 54.1110 8.56775   6
   9   8   0 53.7490 5.32294   4
   9   8   0 44.5300 5.36340   1
   9   8   0 52.4067 5.22492   3
   9  -9   0 -2.0212 3.76962  11
   9  -9   0 -1.0081 2.22922   8
  -9   9   0 -3.6308 6.13814   7
  -9   9   0 0.73612 4.76265   2
  -9   9   0 1.89084 4.28969   6
   8  -9   0 52.2435 5.20063   8
   8  -9   0 55.3902 6.06585  11
  -8   9   0 64.4622 6.80025   6
  -8   9   0 51.6498 4.63892  10
  -8   9   0 63.8724 7.52195   2
  -8   9   0 61.4136 4.49008   3
  -8   9   0 49.0569 9.10291   7
   7  -9   0 62.7463 6.77701  11
   7  -9   0 58.9225 5.42078   8
  -7   9   0 59.6493 7.03938   6
  -7   9   0 69.7391 4.98194   3
  -7   9   0 58.9863 7.18479   2
   6  -9   0 -2.9989 2.74642  11
   6  -9   0 0.51155 2.00458   8
   6  -9   0 0.23562 0.88654   5
  -6   9   0 4.81337 3.88142   2
  -6   9   0 -0.2469 2.88868   6
  -6   9   0 1.97945 1.68620   3
   5  -9   0 19.8364 2.71102   8
   5  -9   0 20.3976 3.55866  11
   5  -9   0 19.8733 1.96539   5
  -5   9   0 26.4123 2.72518   3
  -5   9   0 18.5424 4.82731   2
  -5   9   0 27.6181 3.63507   6
   4  -9   0 127.970 8.54505   8
   4  -9   0 125.930 7.93223   5
   4  -9   0 121.947 9.01652  11
  -4   9   0 119.755 8.79438   6
  -4   9   0 121.538 8.34736   3
  -4   9   0 113.547 9.86258   2
   3  -9   0 67.4535 5.97695  11
   3  -9   0 75.2511 5.54405   8
   3  -9   0 68.2473 4.86874   5
  -3   9   0 71.3858 5.54275   6
  -3   9   0 65.4387 5.31392   3
   2  -9   0 5.62851 2.42678  11
   2  -9   0 6.74763 2.10281   8
   2  -9   0 5.39641 1.39593   5
  -2   9   0 5.84155 2.88980   1
  -2   9   0 10.4965 2.04537   3
   1  -9   0 224.739 13.9201   5
   1  -9   0 219.171 14.0931  12
   1  -9   0 210.429 14.2331   8
   1  -9   0 213.248 14.3371  11
  -1   9   0 223.535 14.8446   1
  -1   9   0 229.132 14.2284   3
   0  -9   0 120.093 8.63481   8
   0  -9   0 129.096 8.80721  11
   0  -9   0 137.481 9.14095   9
   0  -9   0 120.822 8.31192   5
   0   9   0 123.114 8.60143   3
   0   9   0 123.742 9.11273   1
  -1  -9   0 69.1090 5.15999   5
  -1  -9   0 77.8285 6.08086   9
  -1  -9   0 69.7434 5.63611   8
  -1  -9   0 68.6121 5.80347  11
   1   9   0 61.1421 5.37480   3
   1   9   0 71.4075 5.91684   1
  -2  -9   0 199.166 13.2958   5
  -2  -9   0 194.934 13.6439   8
  -2  -9   0 232.082 13.9386   9
   2   9   0 205.402 13.5516   3
   2   9   0 206.463 13.6912   1
  -3  -9   0 297.891 20.5876   8
  -3  -9   0 331.555 20.3575   5
  -3  -9   0 337.939 20.8328   9
   3   9   0 315.331 20.5560   3
   3   9   0 332.739 20.5862   1
  -4  -9   0 45.2977 4.76680   8
  -4  -9   0 50.1006 4.74880   5
  -4  -9   0 56.8138 5.83373   9
   4   9   0 63.4592 5.16322   3
   4   9   0 57.5860 4.89289   1
  -5  -9   0 16.9907 2.72225   5
  -5  -9   0 17.9355 3.54371   8
  -5  -9   0 12.5129 3.61705   9
   5   9   0 18.4348 2.70709   1
   5   9   0 16.7293 2.70909   3
  -6  -9   0 27.2010 3.95500   8
  -6  -9   0 29.0756 4.56940   9
  -6  -9   0 25.7602 3.32567   5
   6   9   0 27.7806 3.46849   3
   6   9   0 30.0261 3.30139   1
  -7  -9   0 2.17294 2.59800   5
  -7  -9   0 -0.3707 3.24648   8
  -7  -9   0 0.45888 3.75901   9
   7   9   0 2.35104 2.36955   3
   7   9   0 1.48841 2.02729   1
  -8  -9   0 11.4473 3.01540   5
  -8  -9   0 10.3985 3.83355   8
  -8  -9   0 9.56979 4.67395   9
   8   9   0 17.4495 3.08587   3
   8   9   0 14.9400 2.63899   1
  -9  -9   0 52.9222 5.53313   5
  -9  -9   0 64.0679 7.49985   9
   9   9   0 71.0030 6.28274   3
   9   9   0 65.4940 5.84610   1
   8 -10   0 -0.3503 2.38433   8
   8 -10   0 10.0755 4.16751  11
  -8  10   0 3.56464 6.79129   7
  -8  10   0 3.25034 4.63606   2
  -8  10   0 4.62753 1.82971   3
  -8  10   0 1.41582 3.87185   6
   7 -10   0 125.208 9.10083   8
   7 -10   0 127.231 10.3433  11
  -7  10   0 116.667 11.4642   2
  -7  10   0 122.242 10.3303   6
  -7  10   0 132.724 8.70920   3
   6 -10   0 6.27252 2.47936   8
   6 -10   0 7.77273 1.28871   5
   6 -10   0 5.69619 3.51223  11
  -6  10   0 7.36080 4.28041   2
  -6  10   0 6.21950 3.18115   6
  -6  10   0 7.76021 2.20537   3
   5 -10   0 947.719 58.7231   5
   5 -10   0 933.855 59.2624   8
   5 -10   0 939.890 59.5459  11
  -5  10   0 1025.19 59.1615   3
  -5  10   0 943.647 59.4483   6
  -5  10   0 984.086 60.4635   2
   4 -10   0 42.3620 5.37639   8
   4 -10   0 35.4520 3.23119   5
   4 -10   0 30.0908 4.24949  11
  -4  10   0 37.7713 3.93514   6
  -4  10   0 36.6974 3.92208   3
   3 -10   0 15.8271 2.78685   8
   3 -10   0 13.2282 3.26096  11
   3 -10   0 17.7578 2.15076   5
  -3  10   0 21.9260 2.79432   3
  -3  10   0 20.0517 2.62430   6
   2 -10   0 34.6654 3.69981   8
   2 -10   0 40.0387 4.10491  11
   2 -10   0 34.8355 3.23459   5
  -2  10   0 39.3791 4.79395   1
  -2  10   0 33.3432 3.54627   3
   1 -10   0 18.7134 2.36240   5
   1 -10   0 14.5991 2.83117   8
   1 -10   0 15.3778 2.94443  11
  -1  10   0 18.1506 3.63699   1
  -1  10   0 14.0493 2.69376   3
   0 -10   0 47.5835 5.18873   9
   0 -10   0 44.2473 4.00268   5
   0 -10   0 39.9150 4.22632  11
   0  10   0 45.2847 5.29366   1
   0  10   0 41.1894 5.93424   3
  -1 -10   0 1.24785 1.70524   5
  -1 -10   0 0.81027 2.48494  11
  -1 -10   0 3.37610 2.72949   9
  -1 -10   0 2.52762 2.20068   8
   1  10   0 3.67749 2.60153   1
   1  10   0 4.43094 2.19151   3
  -2 -10   0 -0.5376 1.76258   5
  -2 -10   0 0.45186 2.75026   9
  -2 -10   0 -1.6746 2.22569   8
   2  10   0 2.12023 2.13551   3
   2  10   0 -1.6730 2.29034   1
  -3 -10   0 1.07818 2.46227   8
  -3 -10   0 0.85083 2.71783   9
  -3 -10   0 -0.1440 2.02728   5
   3  10   0 -0.0283 2.02265   3
   3  10   0 4.22629 2.33851   1
  -4 -10   0 -0.7168 2.02174   5
  -4 -10   0 0.84047 2.63133   8
  -4 -10   0 -2.4615 3.02372   9
   4  10   0 1.13332 2.09414   3
   4  10   0 1.75702 2.17606   1
  -5 -10   0 0.93339 2.66573   8
  -5 -10   0 -0.1280 2.07340   5
  -5 -10   0 4.13404 3.40772   9
   5  10   0 -2.0352 2.30957   3
   5  10   0 -1.8174 2.00667   1
  -6 -10   0 10.3996 4.00798   9
  -6 -10   0 9.50636 2.85965   5
  -6 -10   0 13.0103 3.70756   8
   6  10   0 8.33354 2.79729   3
   6  10   0 8.45653 2.31536   1
  -7 -10   0 9.93913 4.12171   8
  -7 -10   0 11.7655 5.20130   9
  -7 -10   0 3.70241 2.78504   5
   7  10   0 11.9680 3.12585   3
   7  10   0 7.57511 4.14962   1
  -8 -10   0 10.6208 3.21303   5
  -8 -10   0 6.00853 4.66308   9
  -8 -10   0 9.31103 4.26190   8
   8  10   0 7.19217 3.01208   3
   7 -11   0 0.69559 2.69493   8
   7 -11   0 -2.2272 4.01333  11
  -7  11   0 4.19596 4.62751   2
  -7  11   0 -3.4790 3.18065   6
   6 -11   0 -0.6114 3.59135  11
   6 -11   0 -0.5255 1.15889   5
   6 -11   0 1.61415 2.74969   8
  -6  11   0 1.38784 2.93938   6
  -6  11   0 1.12332 2.10326   3
  -6  11   0 -3.8381 4.26402   2
   5 -11   0 1.65173 3.48111  11
   5 -11   0 -0.0348 1.47251   5
   5 -11   0 -1.3197 2.40972   8
  -5  11   0 1.83670 2.61301   6
  -5  11   0 1.30363 4.17845   2
  -5  11   0 -3.3055 2.02063   3
   4 -11   0 26.5702 4.26089  11
   4 -11   0 29.2027 3.63615   8
   4 -11   0 24.5989 2.59253   5
  -4  11   0 20.0269 3.08046   3
  -4  11   0 28.2181 5.09715   2
   3 -11   0 54.6366 4.45697   5
   3 -11   0 54.1766 6.30773  11
   3 -11   0 45.4765 4.78332   8
  -3  11   0 61.9590 5.13506   3
   2 -11   0 3.16163 2.61346   8
   2 -11   0 1.12859 1.78064   5
   2 -11   0 2.26520 3.04022  11
  -2  11   0 4.14150 2.36476   3
   1 -11   0 4.85296 1.89435   5
   1 -11   0 3.97551 3.12550  11
   1 -11   0 2.14622 2.43161   8
   1 -11   0 6.66235 3.45574   9
  -1  11   0 4.38371 2.36202   3
  -1  11   0 8.29504 3.46302   1
   0 -11   0 2.73400 1.85777   5
   0 -11   0 1.53799 2.49360   8
   0 -11   0 0.13859 3.04031   9
   0 -11   0 1.94375 2.94030  11
   0  11   0 0.64371 2.22836   3
   0  11   0 1.40354 3.18235   1
  -1 -11   0 21.5314 3.44413   8
  -1 -11   0 21.4048 3.53906  11
  -1 -11   0 25.7523 3.80417   9
  -1 -11   0 16.3628 2.73518   5
   1  11   0 23.3637 3.29788   3
   1  11   0 25.4777 3.88403   1
  -2 -11   0 69.1788 6.36355   9
  -2 -11   0 55.8935 5.64993   8
  -2 -11   0 53.2923 5.24170   5
   2  11   0 59.9018 5.94209   1
   2  11   0 60.2609 5.67510   3
  -3 -11   0 26.3476 3.39950   5
  -3 -11   0 29.9899 3.99561   8
  -3 -11   0 27.1272 4.15346   9
   3  11   0 19.0070 3.45352   3
   3  11   0 29.9290 3.72645   1
  -4 -11   0 86.1784 7.89662   8
  -4 -11   0 96.8961 8.15147   9
  -4 -11   0 82.6233 7.05609   5
   4  11   0 84.5955 7.37810   3
   4  11   0 92.9849 7.00835   1
  -5 -11   0 77.2885 8.07112   8
  -5 -11   0 86.2443 8.15629   9
  -5 -11   0 81.3750 7.14446   5
   5  11   0 88.7577 6.69599   1
   5  11   0 98.7415 7.53622   3
  -6 -11   0 99.3106 9.83311   8
  -6 -11   0 125.148 10.0185   9
  -6 -11   0 106.431 8.70307   5
   6  11   0 119.231 9.07075   3
   6  11   0 117.676 9.02369   1
  -7 -11   0 39.9531 5.49046   8
  -7 -11   0 37.0326 4.50203   5
  -7 -11   0 37.1826 5.70504   9
   7  11   0 33.2336 4.45823   3
   5 -12   0 116.065 10.4744  11
   5 -12   0 116.151 8.31150   5
   5 -12   0 126.973 9.51542   8
  -5  12   0 121.995 11.5541   2
  -5  12   0 141.544 9.23088   3
   4 -12   0 -3.3143 2.62521   8
   4 -12   0 -2.0221 3.69587  11
   4 -12   0 0.30342 1.82500   5
  -4  12   0 3.53242 4.46474   2
  -4  12   0 -1.5035 2.42708   3
   3 -12   0 11.8533 3.25920   8
   3 -12   0 15.1162 4.03649  11
   3 -12   0 15.9762 2.48522   5
  -3  12   0 18.7571 3.17488   3
  -3  12   0 19.1808 4.94177   2
   2 -12   0 0.26922 2.92842   8
   2 -12   0 3.43048 3.95577  11
   2 -12   0 -1.2879 1.90243   5
  -2  12   0 1.36560 2.43518   3
   1 -12   0 38.1717 4.50097   8
   1 -12   0 37.3279 4.75007  11
   1 -12   0 45.4179 5.12327   9
   1 -12   0 38.4778 3.77787   5
  -1  12   0 43.7313 4.46098   3
   0 -12   0 2.25543 3.31741   9
   0 -12   0 4.01431 3.43070  11
   0 -12   0 0.68881 2.22967   5
   0 -12   0 -0.7390 2.93682   8
   0  12   0 3.10471 2.59336   3
   0  12   0 3.08338 3.45505   1
  -1 -12   0 3.68200 3.36200   9
  -1 -12   0 2.54284 3.06311   8
  -1 -12   0 -6.2993 2.91057  11
  -1 -12   0 1.43947 2.27361   5
   1  12   0 0.55461 2.55927   3
   1  12   0 0.60250 3.21936   1
  -2 -12   0 16.9936 3.74367   9
  -2 -12   0 15.3184 3.09138   5
  -2 -12   0 12.8185 3.49715   8
   2  12   0 14.8993 3.62379   1
   2  12   0 13.3857 3.44108   3
  -3 -12   0 20.7729 4.05059   9
  -3 -12   0 17.0043 4.14705   8
  -3 -12   0 20.5062 3.13403   5
   3  12   0 19.8967 3.66081   3
   3  12   0 26.2938 4.78940   1
  -4 -12   0 21.1197 4.25613   9
  -4 -12   0 13.1443 4.18913   8
  -4 -12   0 10.9482 3.19632   5
   4  12   0 14.2492 3.39576   3
   4  12   0 15.1865 3.01181   1
  -5 -12   0 31.7509 4.10780   5
  -5 -12   0 26.8250 4.84887   8
  -5 -12   0 28.5662 4.75764   9
   5  12   0 29.1850 4.21501   3
   5  12   0 27.0012 3.31124   1
   3 -13   0 24.2983 4.77121  11
   3 -13   0 24.5100 3.11491   5
   3 -13   0 18.5152 4.21773   8
  -3  13   0 26.9233 4.00911   3
  -3  13   0 30.2705 5.74129   2
   2 -13   0 144.964 10.3379   5
   2 -13   0 136.872 11.1940   8
   2 -13   0 154.912 11.8307   9
   2 -13   0 156.362 11.8302  11
  -2  13   0 164.771 11.1002   3
   1 -13   0 16.2109 4.56625  11
   1 -13   0 32.7035 4.72742   9
   1 -13   0 21.2600 3.30452   5
   1 -13   0 36.8910 4.49052   8
  -1  13   0 28.8109 4.10789   3
   0 -13   0 16.6686 3.08709   5
   0 -13   0 11.7280 3.94206  11
   0 -13   0 11.9766 3.80000   9
   0 -13   0 16.9949 4.06960   8
   0  13   0 25.3137 3.97220   3
  -1 -13   0 21.3367 4.05554   9
  -1 -13   0 15.6079 4.11402   8
  -1 -13   0 15.6945 3.14812   5
   1  13   0 11.7364 3.49452   3
  -2 -13   0 7.05935 2.83259   5
  -2 -13   0 8.06290 3.76074   8
  -2 -13   0 16.4654 3.68791   9
   2  13   0 3.52808 3.19855   3
  -3 -13   0 3.66727 3.75687   8
   3  13  -1 38.3662 4.61200   3
   3  13  -1 31.9576 4.56437   1
  -3 -13   1 31.7467 4.94666   8
  -3 -13   1 27.3876 4.02697   5
   2  13  -1 11.9605 3.84344   1
   2  13  -1 5.59687 3.59030   3
  -2 -13   1 9.15871 3.72599   8
  -2 -13   1 11.5478 3.07046   5
   1  13  -1 15.9801 3.63885   3
   1  13  -1 18.0582 4.44927   1
  -1 -13   1 18.5352 3.45090   9
  -1 -13   1 16.6498 3.08038   5
  -1 -13   1 15.6152 3.93762   8
   0  13  -1 6.88075 3.34400   3
   0 -13   1 8.13571 2.82763   5
   0 -13   1 -0.8512 3.29855   8
   0 -13   1 1.94913 3.47369  11
   0 -13   1 5.96969 3.30018   9
  -1  13  -1 103.464 8.48498   3
   1 -13   1 109.266 8.75448   9
   1 -13   1 103.508 7.79906   5
   1 -13   1 100.910 8.87847   8
  -2  13  -1 1.95635 2.86400   3
   2 -13   1 2.50243 3.82348  11
   2 -13   1 4.18599 2.36876   5
   2 -13   1 -2.5250 3.50545   9
   2 -13   1 -0.6940 3.11248   8
  -3  13  -1 35.6499 4.20923   3
  -3  13  -1 20.8380 5.57989   2
   3 -13   1 23.0181 4.21338   8
   3 -13   1 30.1654 3.29085   5
   3 -13   1 26.0374 4.71604  11
   5  12  -1 99.3056 7.78556   1
   5  12  -1 112.288 8.65483   3
  -5 -12   1 106.520 8.22660   5
  -5 -12   1 85.8454 9.23084   8
   4  12  -1 22.6397 3.56753   1
   4  12  -1 15.8899 3.56747   3
  -4 -12   1 17.0651 4.25418   8
  -4 -12   1 12.1555 3.14095   5
  -4 -12   1 24.3428 3.88839   9
   3  12  -1 95.4587 7.64546   1
   3  12  -1 85.5455 7.48195   3
  -3 -12   1 86.0790 7.52458   9
  -3 -12   1 64.6030 7.18942   8
  -3 -12   1 89.9522 6.99481   5
   2  12  -1 46.2121 5.97618   1
   2  12  -1 51.6749 5.23142   3
  -2 -12   1 41.9467 5.20538   8
  -2 -12   1 46.1363 4.54758   5
  -2 -12   1 53.3539 5.68683   9
   1  12  -1 163.622 12.3528   1
   1  12  -1 187.874 11.9651   3
  -1 -12   1 175.193 11.9135   9
  -1 -12   1 165.196 12.0863   8
  -1 -12   1 154.217 11.6759  11
  -1 -12   1 161.152 11.3324   5
   0  12  -1 56.7897 6.86312   1
   0  12  -1 51.7394 5.66980   3
   0 -12   1 62.8636 6.43097  11
   0 -12   1 52.4802 4.85996   5
   0 -12   1 54.4283 5.56522   8
   0 -12   1 60.3234 6.16786   9
  -1  12  -1 64.0856 5.78876   3
   1 -12   1 65.0016 6.46779   9
   1 -12   1 46.9778 5.11093   8
   1 -12   1 54.5848 4.97366   5
   1 -12   1 49.4964 5.44904  11
  -2  12  -1 -3.3202 2.53981   3
   2 -12   1 -0.3421 1.99963   5
   2 -12   1 -2.2856 2.84456   8
   2 -12   1 1.56067 3.34115  11
  -3  12  -1 18.3230 3.06901   3
   3 -12   1 13.4766 3.34733   8
   3 -12   1 15.2394 4.10056  11
  -4  12  -1 94.4043 7.06699   3
  -4  12  -1 68.1411 8.41887   2
   4 -12   1 86.8020 7.45204   8
   4 -12   1 86.0213 8.34909  11
   4 -12   1 89.0008 6.31872   5
  -5  12  -1 19.4306 3.32149   6
  -5  12  -1 17.7130 5.36758   2
  -5  12  -1 16.6166 3.08903   3
   5 -12   1 20.5891 4.62506  11
   5 -12   1 15.4634 2.26409   5
   5 -12   1 18.2330 3.48569   8
   7  11  -1 6.73716 3.33652   3
  -7 -11   1 3.89672 4.15610   8
  -7 -11   1 5.79664 2.96762   5
  -7 -11   1 11.2360 5.75190   9
   6  11  -1 17.3505 2.93818   1
   6  11  -1 22.3847 3.78389   3
  -6 -11   1 16.5034 3.12622   5
  -6 -11   1 7.28352 4.06211   9
  -6 -11   1 18.7914 4.06089   8
   5  11  -1 7.09526 2.66298   1
   5  11  -1 4.95125 2.77271   3
  -5 -11   1 5.82166 2.72933   5
  -5 -11   1 6.87230 3.55674   9
  -5 -11   1 8.15134 3.66986   8
   4  11  -1 224.606 15.0736   1
   4  11  -1 235.106 15.3123   3
  -4 -11   1 218.399 14.9127   5
  -4 -11   1 232.713 15.4395   9
  -4 -11   1 224.510 15.5735   8
   3  11  -1 2.73369 2.75235   1
   3  11  -1 3.80217 2.54276   3
  -3 -11   1 1.98916 2.25915   5
  -3 -11   1 4.22058 2.98374   9
  -3 -11   1 2.54584 3.10432   8
   2  11  -1 3.50437 2.57568   3
   2  11  -1 -0.2984 2.78167   1
  -2 -11   1 8.01761 2.94478   9
  -2 -11   1 1.00445 2.05412   5
  -2 -11   1 0.57467 2.62088   8
   1  11  -1 9.64377 2.50646   3
   1  11  -1 6.14139 3.20623   1
  -1 -11   1 8.15189 2.38458   5
  -1 -11   1 7.53623 2.92077   8
  -1 -11   1 4.40802 2.93026   9
  -1 -11   1 8.46553 2.78595  11
   0  11  -1 101.052 7.41559   3
   0  11  -1 99.5522 8.35448   1
   0 -11   1 83.5271 7.62155  11
   0 -11   1 91.3442 7.56328   8
   0 -11   1 97.8716 6.99810   5
   0 -11   1 100.134 7.99283   9
  -1  11  -1 95.9685 8.58270   1
  -1  11  -1 98.2121 7.44351   3
   1 -11   1 95.0128 7.62673   8
   1 -11   1 106.231 8.27030   9
   1 -11   1 90.3665 6.93595   5
   1 -11   1 100.496 7.93428  11
  -2  11  -1 249.317 15.5450   3
  -2  11  -1 248.631 16.6627   1
   2 -11   1 234.529 15.0777   5
   2 -11   1 229.685 15.7581  11
   2 -11   1 219.433 15.5880   8
  -3  11  -1 71.4864 5.54306   3
   3 -11   1 59.9616 4.84595   5
   3 -11   1 55.7023 5.70614   8
   3 -11   1 57.0631 5.70449  11
  -4  11  -1 5.22643 2.36592   3
  -4  11  -1 5.17245 2.58043   6
  -4  11  -1 -2.0591 3.73798   2
   4 -11   1 5.53816 3.32268  11
   4 -11   1 3.96355 1.70470   5
   4 -11   1 4.04783 2.56027   8
  -5  11  -1 4.86661 3.01755   6
  -5  11  -1 6.86776 2.36533   3
  -5  11  -1 8.27059 4.54129   2
   5 -11   1 6.00974 3.62092  11
   5 -11   1 7.67251 1.71129   5
   5 -11   1 7.96485 2.85674   8
  -6  11  -1 17.4540 3.18630   3
  -6  11  -1 16.0912 5.07348   2
   6 -11   1 12.3412 1.79316   5
   6 -11   1 14.4502 4.14342  11
   6 -11   1 12.8363 3.09740   8
  -7  11  -1 21.2055 4.54639   6
  -7  11  -1 23.2702 2.96226   3
  -7  11  -1 17.5511 5.72009   2
   7 -11   1 32.2609 5.07823  11
   7 -11   1 24.1711 3.77770   8
   8  10  -1 32.0448 4.07496   1
   8  10  -1 41.1300 4.53093   3
  -8 -10   1 39.1823 4.38764   5
  -8 -10   1 29.0412 5.29489   8
  -8 -10   1 35.9018 5.74312   9
   7  10  -1 465.732 29.2068   1
   7  10  -1 498.680 29.6457   3
  -7 -10   1 482.782 30.1450   9
  -7 -10   1 452.681 29.3354   5
  -7 -10   1 423.588 29.9271   8
   6  10  -1 -1.0783 2.36085   3
   6  10  -1 0.53519 2.28105   1
  -6 -10   1 -3.4754 2.32130   5
  -6 -10   1 2.00971 3.55032   9
  -6 -10   1 1.55674 3.02429   8
   5  10  -1 34.1294 4.02243   3
   5  10  -1 36.1648 4.44261   1
  -5 -10   1 25.1428 3.40134   5
  -5 -10   1 34.8576 4.43887   9
  -5 -10   1 26.5247 3.91692   8
   4  10  -1 90.3054 7.10583   1
   4  10  -1 90.1489 7.12068   3
  -4 -10   1 88.9035 7.60888   9
  -4 -10   1 90.5532 7.51256   8
  -4 -10   1 87.6795 6.80777   5
   3  10  -1 176.817 11.9581   1
   3  10  -1 181.676 11.8968   3
  -3 -10   1 175.559 11.5587   5
  -3 -10   1 149.188 11.8952   8
  -3 -10   1 183.676 12.1167   9
   2  10  -1 15.6237 2.79975   3
   2  10  -1 16.8341 3.16462   1
  -2 -10   1 7.90530 2.77537   8
  -2 -10   1 22.7702 3.18176   9
  -2 -10   1 13.9804 2.59116   5
   1  10  -1 5.76576 2.02558   3
   1  10  -1 7.86762 2.84994   1
  -1 -10   1 4.83309 2.52496   9
  -1 -10   1 2.48277 2.36563  11
  -1 -10   1 7.43735 2.27461   8
  -1 -10   1 5.44514 1.93257   5
   0  10  -1 4.23546 2.79785   1
   0 -10   1 -0.7006 2.26031  11
   0 -10   1 1.30234 2.47618   9
   0 -10   1 1.47591 1.68203   5
  -1  10  -1 107.028 7.54886   3
  -1  10  -1 109.150 8.58783   1
   1 -10   1 103.313 7.81416  11
   1 -10   1 98.6320 7.12111   5
   1 -10   1 99.9137 7.68932   8
  -2  10  -1 39.8153 4.27920   3
  -2  10  -1 43.7805 4.18317   6
  -2  10  -1 46.2370 5.44778   1
   2 -10   1 52.5964 5.06637  11
   2 -10   1 38.9835 4.25435   8
   2 -10   1 46.9558 3.84442   5
  -3  10  -1 -0.6527 2.07721   6
  -3  10  -1 2.98611 3.38125   1
  -3  10  -1 2.49915 2.00571   3
   3 -10   1 1.25662 2.59259  11
   3 -10   1 -2.4474 2.17025   8
   3 -10   1 -0.1959 1.47859   5
  -4  10  -1 5.92093 2.61606   6
  -4  10  -1 6.57397 2.06658   3
  -4  10  -1 2.54066 3.61358   2
   4 -10   1 7.10836 3.08259   8
   4 -10   1 3.69908 2.90962  11
   4 -10   1 6.76799 1.56406   5
  -5  10  -1 1.27267 1.94468   3
  -5  10  -1 2.03010 2.82061   6
  -5  10  -1 1.33365 3.98065   2
   5 -10   1 -0.8043 2.96421  11
   5 -10   1 4.00331 1.33228   5
   5 -10   1 3.88720 2.22158   8
  -6  10  -1 5.53072 4.22099   2
  -6  10  -1 0.59231 1.92015   3
   6 -10   1 0.15283 2.23687   8
   6 -10   1 1.12715 1.14890   5
   6 -10   1 -3.9004 3.09087  11
  -7  10  -1 56.0424 6.40554   6
  -7  10  -1 63.6069 4.92239   3
  -7  10  -1 55.4136 7.33056   2
   7 -10   1 55.8638 5.58377   8
   7 -10   1 54.7485 6.11535  11
  -8  10  -1 2.40136 6.52108   7
  -8  10  -1 0.67285 1.64055   3
  -8  10  -1 -5.9073 3.64014   6
  -8  10  -1 2.45264 4.54958   2
   8 -10   1 2.20886 3.94702  11
   8 -10   1 1.85323 2.60532   8
   9   9  -1 1.76387 2.65555   3
   9   9  -1 2.00164 2.71029   1
  -9  -9   1 4.79033 4.60877   9
  -9  -9   1 -0.4216 2.69848   5
  -9  -9   1 2.81487 4.26766   8
   8   9  -1 1.58372 2.59064   3
   8   9  -1 1.07276 2.44550   1
  -8  -9   1 0.74745 2.50728   5
  -8  -9   1 -6.9613 3.89130   9
  -8  -9   1 2.17266 3.48399   8
   7   9  -1 44.5716 4.39489   3
   7   9  -1 38.3728 4.53599   1
  -7  -9   1 33.4392 3.96711   5
  -7  -9   1 38.1020 5.35584   9
  -7  -9   1 36.2360 4.79789   8
   6   9  -1 1.93412 2.23757   1
   6   9  -1 1.68574 2.35076   3
  -6  -9   1 2.27208 2.86748   8
  -6  -9   1 1.16839 2.07803   5
  -6  -9   1 4.70261 3.34261   9
   5   9  -1 30.7454 4.00625   1
   5   9  -1 34.5655 3.84882   3
  -5  -9   1 39.5060 4.42675   9
  -5  -9   1 23.4379 3.73189   8
  -5  -9   1 32.4072 3.57376   5
   4   9  -1 18.8456 3.04172   3
   4   9  -1 23.0438 3.09144   1
  -4  -9   1 13.0131 2.87876   8
  -4  -9   1 21.9425 3.37660   9
  -4  -9   1 19.5554 2.78441   5
   3   9  -1 -1.2435 1.69706   3
   3   9  -1 1.22613 2.13162   1
  -3  -9   1 1.93463 1.64723   5
  -3  -9   1 1.24031 2.13271   8
  -3  -9   1 5.29391 2.49702   9
   2   9  -1 193.731 12.3089   1
   2   9  -1 186.717 12.0475   3
  -2  -9   1 158.297 12.0186   8
  -2  -9   1 186.843 12.2035   9
  -2  -9   1 178.317 11.7568   5
   1   9  -1 9.49305 1.93473   3
   1   9  -1 12.0263 2.73442   1
  -1  -9   1 6.36151 2.05221   8
  -1  -9   1 11.7097 2.31983  11
  -1  -9   1 6.79425 1.63294   5
  -1  -9   1 11.0986 2.50004   9
   0   9  -1 18.0617 3.18286   1
   0   9  -1 16.9926 2.54607   3
   0  -9   1 15.3453 2.48822   8
   0  -9   1 20.6571 2.91244   9
   0  -9   1 15.8723 2.05533   5
   0  -9   1 14.7222 2.65004  11
  -1   9  -1 245.705 15.7043   1
  -1   9  -1 235.646 15.0040   3
   1  -9   1 233.385 15.0568  11
   1  -9   1 236.436 14.8336  12
   1  -9   1 216.697 14.6677   5
   1  -9   1 232.969 15.0435   8
  -2   9  -1 39.5927 5.08541   1
  -2   9  -1 34.4408 3.68142   3
   2  -9   1 35.4716 3.62827   8
   2  -9   1 41.5484 4.38926  11
   2  -9   1 43.5461 3.30602   5
  -3   9  -1 34.5902 3.63053   6
  -3   9  -1 37.8816 4.76977   1
  -3   9  -1 38.3219 3.54192   3
   3  -9   1 32.4879 2.97324   5
   3  -9   1 31.8618 3.49205   8
   3  -9   1 30.0686 3.66330  11
  -4   9  -1 495.655 29.1735   3
  -4   9  -1 456.342 29.4873   6
   4  -9   1 471.355 29.4682  11
   4  -9   1 471.870 29.2828   8
   4  -9   1 451.400 28.8188   5
  -5   9  -1 8.49243 3.05956   6
  -5   9  -1 11.8496 2.05550   3
   5  -9   1 10.0315 1.44329   5
   5  -9   1 7.93313 2.19740   8
   5  -9   1 8.00856 2.89660  11
  -6   9  -1 20.5775 2.35471   3
  -6   9  -1 8.79227 4.13883   2
  -6   9  -1 9.78906 3.52467   6
   6  -9   1 14.7113 3.43472  11
   6  -9   1 14.0973 2.51386   8
   6  -9   1 17.6221 1.81949   5
  -7   9  -1 53.6575 6.30729   6
  -7   9  -1 60.8133 4.62499   3
  -7   9  -1 61.7285 7.18984   2
   7  -9   1 56.7404 7.08061   8
   7  -9   1 58.7316 5.91697  11
  -8   9  -1 9.49785 1.76815   3
  -8   9  -1 14.3237 4.98197   2
  -8   9  -1 7.43420 4.12802   6
  -8   9  -1 6.34681 6.25251   7
  -8   9  -1 9.92277 1.73698  10
   8  -9   1 4.20626 3.65386  11
   8  -9   1 9.46945 2.52795   8
  -9   9  -1 33.1520 8.72714   7
  -9   9  -1 36.3574 6.66118   2
  -9   9  -1 32.0614 5.91653   6
   9  -9   1 27.5920 4.94162  11
   9  -9   1 25.2376 3.55297   8
  10   8  -1 16.5130 3.17447   3
  10   8  -1 16.9420 3.30094  11
  10   8  -1 18.8521 3.85659   4
  10   8  -1 19.8815 4.31751   1
 -10  -8   1 23.8845 4.88132   8
 -10  -8   1 21.9070 7.59839   6
 -10  -8   1 15.6261 5.35829   9
 -10  -8   1 13.8982 3.19324   5
   9   8  -1 2.97586 3.28860   1
   9   8  -1 2.32343 2.49843   3
  -9  -8   1 6.85541 4.58948   9
  -9  -8   1 0.56242 3.75316   8
  -9  -8   1 0.61267 5.85868   6
  -9  -8   1 -1.6216 2.37079   5
   8   8  -1 45.1030 5.49311   1
   8   8  -1 51.1241 4.99528   3
  -8  -8   1 53.6953 6.33119   9
  -8  -8   1 48.6008 7.74710   6
  -8  -8   1 46.6164 5.58158   8
  -8  -8   1 44.6346 4.54558   5
   7   8  -1 142.613 9.45613   3
   7   8  -1 131.144 9.67938   1
  -7  -8   1 130.772 10.5349   9
  -7  -8   1 126.638 9.28863   5
  -7  -8   1 133.962 10.0484   8
   6   8  -1 21.7979 3.30425   1
   6   8  -1 26.2253 3.10346   3
  -6  -8   1 21.1449 2.86187   5
  -6  -8   1 31.1612 3.92999   8
  -6  -8   1 33.1433 4.31661   9
   5   8  -1 276.362 17.2722   1
   5   8  -1 271.042 17.1439   3
  -5  -8   1 275.018 17.5660   9
  -5  -8   1 238.147 17.2641   8
  -5  -8   1 272.708 17.0225   5
   4   8  -1 137.056 9.38568   1
   4   8  -1 136.189 9.27429   3
  -4  -8   1 131.245 9.05936   5
  -4  -8   1 143.580 9.68596   9
  -4  -8   1 133.646 9.49823   8
   3   8  -1 289.707 18.0978   1
   3   8  -1 284.732 17.9608   3
  -3  -8   1 296.158 18.1464   9
  -3  -8   1 273.814 17.7702   5
  -3  -8   1 267.490 18.0307   8
   2   8  -1 1.13542 1.38190   3
   2   8  -1 2.89909 1.18970  11
   2   8  -1 4.24056 2.00881   1
  -2  -8   1 4.70235 2.12326   9
  -2  -8   1 2.14493 1.54921   8
  -2  -8   1 2.50254 1.45136   5
   1   8  -1 283.371 18.7020   1
   1   8  -1 283.820 18.4305   3
  -1  -8   1 299.103 18.2510   5
  -1  -8   1 311.449 18.4165  11
  -1  -8   1 283.841 18.4462   8
   0   8  -1 1.33348 1.39212   3
   0   8  -1 1.79237 1.99283   1
   0  -8   1 4.85655 1.61445   8
   0  -8   1 2.92873 1.17835   5
  -1   8  -1 5.04698 1.60047   3
  -1   8  -1 3.74176 2.22016   1
   1  -8   1 0.45678 1.47291   8
   1  -8   1 2.77012 1.73457  11
   1  -8   1 2.26250 1.09400   5
   1  -8   1 5.29914 1.59097  12
  -2   8  -1 7.83869 1.62156   3
  -2   8  -1 11.6029 2.76029   1
   2  -8   1 6.62887 1.81888   8
   2  -8   1 6.56890 2.01415  11
   2  -8   1 6.72127 2.01055  12
   2  -8   1 6.83861 1.28831   5
  -3   8  -1 340.009 21.9590   6
  -3   8  -1 368.705 21.7593   3
  -3   8  -1 351.366 22.6395   1
   3  -8   1 338.395 21.8981  11
   3  -8   1 348.666 21.4788   5
   3  -8   1 341.257 21.8116   8
  -4   8  -1 53.5682 4.21427   3
  -4   8  -1 52.7832 5.13892   6
   4  -8   1 54.8987 4.43230   8
   4  -8   1 52.7573 4.93274  11
   4  -8   1 52.7463 3.77912   5
  -5   8  -1 2.17209 3.05852   2
  -5   8  -1 -0.5257 2.42232   6
  -5   8  -1 1.11294 1.37248   3
   5  -8   1 0.52599 1.81382   8
   5  -8   1 1.29568 0.93652   5
   5  -8   1 0.47659 2.25239  11
  -6   8  -1 114.191 6.96563   3
  -6   8  -1 85.2739 8.24211   6
  -6   8  -1 89.9697 12.1391   2
   6  -8   1 102.983 6.46475   5
   6  -8   1 103.373 8.44718  11
   6  -8   1 97.5511 7.28935   8
  -7   8  -1 36.4432 3.41299   3
  -7   8  -1 46.2075 6.16639   2
  -7   8  -1 31.7440 5.07901   6
  -7   8  -1 50.1079 3.94005  10
   7  -8   1 37.2527 4.54366  11
  -8   8  -1 10.5481 4.44904   2
  -8   8  -1 3.23455 5.66692   7
  -8   8  -1 12.5338 4.30045   6
  -8   8  -1 12.2988 1.86910   3
   8  -8   1 11.1856 3.50751  11
  -9   8  -1 246.355 18.6270   2
  -9   8  -1 231.918 21.1589   7
  -9   8  -1 247.125 18.2213   6
   9  -8   1 267.651 17.3235  11
 -10   8  -1 12.7572 5.84389   2
 -10   8  -1 14.0341 5.21640   6
 -10   8  -1 18.3607 7.71545   7
  10  -8   1 10.1610 4.29211  11
  10   7  -1 4.68493 2.37875   3
  10   7  -1 3.46333 2.82482  11
  10   7  -1 0.59458 2.78984   4
  10   7  -1 -1.8668 3.58632   1
 -10  -7   1 1.54960 2.48194   5
 -10  -7   1 2.23361 6.01782   6
 -10  -7   1 -2.4344 4.45242   9
 -10  -7   1 5.32635 4.09015   8
   9   7  -1 2.06519 3.42218   1
   9   7  -1 1.91111 2.50190   4
   9   7  -1 3.98178 2.20251   3
  -9  -7   1 0.26536 5.12946   6
  -9  -7   1 4.87790 2.56200   5
  -9  -7   1 -0.8866 3.16188   8
  -9  -7   1 3.03731 4.19040   9
   8   7  -1 4.01049 3.21793   1
   8   7  -1 3.88329 2.08614   3
  -8  -7   1 4.46394 3.33005   8
  -8  -7   1 3.64210 4.86130   6
  -8  -7   1 9.21544 3.18880  10
  -8  -7   1 5.60346 2.43198   5
  -8  -7   1 1.18213 3.77111   9
   7   7  -1 135.880 10.4928   1
   7   7  -1 122.588 9.89718  12
   7   7  -1 154.242 9.84746   3
  -7  -7   1 166.737 12.2449   6
  -7  -7   1 152.271 11.8908  10
  -7  -7   1 151.849 10.9867   9
  -7  -7   1 140.597 9.76265   5
  -7  -7   1 161.403 11.7390   8
   6   7  -1 38.1816 3.91391   3
   6   7  -1 40.6428 4.64481   1
  -6  -7   1 52.1422 6.17712   6
  -6  -7   1 45.8802 4.29493   8
  -6  -7   1 48.2744 4.94254   9
  -6  -7   1 36.3440 4.32076  10
  -6  -7   1 33.8092 3.52000   5
   5   7  -1 400.032 25.0784   3
   5   7  -1 406.675 25.3517   1
  -5  -7   1 403.642 24.9713   5
  -5  -7   1 418.435 25.4666   9
  -5  -7   1 395.431 25.5122  10
  -5  -7   1 382.598 25.2114   8
   4   7  -1 699.709 42.6243   3
   4   7  -1 622.014 42.3672  11
   4   7  -1 695.788 42.7864   1
  -4  -7   1 678.639 42.6857   8
  -4  -7   1 714.569 43.0164  10
  -4  -7   1 699.224 42.4876   5
  -4  -7   1 735.023 42.8515   9
   3   7  -1 12.4106 2.43399   1
   3   7  -1 10.6669 1.51234  11
   3   7  -1 10.4490 1.79176   3
  -3  -7   1 16.5148 2.24141   8
  -3  -7   1 10.6309 1.55319   5
  -3  -7   1 18.6543 2.49376   9
  -3  -7   1 12.7899 2.27683  10
   2   7  -1 72.9436 5.58339  11
   2   7  -1 85.5026 5.92544   3
   2   7  -1 87.2513 6.15094   1
  -2  -7   1 87.7432 5.75855   5
  -2  -7   1 82.5383 6.20738   1
  -2  -7   1 83.4411 6.01946   8
  -2  -7   1 97.5213 6.28270   9
   1   7  -1 4.75105 1.49338   3
   1   7  -1 2.86036 1.01352  11
   1   7  -1 3.47500 1.67683   1
  -1  -7   1 2.82143 1.07485   5
  -1  -7   1 7.06310 1.79075   9
  -1  -7   1 0.88225 1.37083  11
  -1  -7   1 2.27514 1.37168   8
   0   7  -1 0.72711 1.09242   3
   0   7  -1 0.22413 1.54222   1
   0   7  -1 0.96119 0.95574  11
   0  -7   1 2.26002 1.00587   5
   0  -7   1 1.02113 1.32968  11
   0  -7   1 0.39186 1.31413   8
  -1   7  -1 577.911 35.3514   3
  -1   7  -1 563.173 35.7433   1
   1  -7   1 594.296 35.3646  12
   1  -7   1 560.030 35.1490   5
   1  -7   1 579.015 35.3616   8
   1  -7   1 569.072 35.3178  11
  -2   7  -1 120.629 9.11827   1
  -2   7  -1 119.946 8.38952   3
   2  -7   1 133.648 8.58825  11
   2  -7   1 129.753 8.20132   5
   2  -7   1 142.525 8.81408  12
   2  -7   1 127.824 8.49468   8
  -3   7  -1 462.351 28.0038   3
  -3   7  -1 442.117 28.2605   6
  -3   7  -1 445.175 28.7341   1
   3  -7   1 459.292 28.1607  11
   3  -7   1 450.182 27.7863   5
   3  -7   1 461.359 28.0756   8
  -4   7  -1 364.565 23.9299   1
  -4   7  -1 373.807 23.4726   6
  -4   7  -1 374.254 22.9537   3
   4  -7   1 386.302 23.2600  11
   4  -7   1 347.455 22.8209   5
   4  -7   1 377.305 23.0842   8
  -5   7  -1 143.395 8.29974   3
  -5   7  -1 104.999 9.86141  12
  -5   7  -1 123.096 9.25357   6
  -5   7  -1 124.809 9.90022   2
   5  -7   1 131.037 8.90685  11
   5  -7   1 123.724 7.94528   5
  -6   7  -1 24.5814 3.84559   6
  -6   7  -1 20.9696 4.31395  12
  -6   7  -1 24.1544 2.42340   3
  -6   7  -1 21.2061 4.02345   2
  -6   7  -1 21.6076 2.44321  10
   6  -7   1 26.9445 3.39169  11
   6  -7   1 21.5837 1.79500   5
  -7   7  -1 5.13401 1.43788   3
  -7   7  -1 4.91498 4.41927   7
  -7   7  -1 4.06080 3.92966  12
  -7   7  -1 1.89212 3.57814   2
  -7   7  -1 5.03776 3.28471   6
   7  -7   1 3.90468 2.73314  11
  -8   7  -1 201.888 14.7485   6
  -8   7  -1 195.230 17.0706   7
  -8   7  -1 193.848 15.2510   2
  -8   7  -1 203.462 15.6797  12
   8  -7   1 213.652 14.0539  11
  -9   7  -1 -1.0092 5.68592   7
  -9   7  -1 -0.5971 3.86168   6
  -9   7  -1 8.08108 4.67073   2
   9  -7   1 5.74766 3.47744  11
 -10   7  -1 55.3929 7.58792   2
 -10   7  -1 54.8833 7.54563   6
 -10   7  -1 64.6851 10.0952   7
  10  -7   1 59.8299 6.21309  11
  11   6  -1 1.46642 2.80239   4
  11   6  -1 1.38950 3.09159  11
  11   6  -1 2.32929 4.77598   1
 -11  -6   1 1.16353 7.13537   2
 -11  -6   1 -3.4438 6.22592   6
 -11  -6   1 3.75838 5.00282   9
  10   6  -1 65.3153 5.47736   3
  10   6  -1 63.5236 5.96287  11
  10   6  -1 54.7349 7.29238   1
 -10  -6   1 57.5166 7.09987   9
 -10  -6   1 68.8760 9.11201   6
 -10  -6   1 64.4754 5.69091   5
 -10  -6   1 65.6436 9.59965   7
 -10  -6   1 65.2642 6.71868   8
 -10  -6   1 89.1711 10.9593   2
   9   6  -1 58.3851 5.41393   4
   9   6  -1 59.4668 6.84952   1
   9   6  -1 59.3838 5.00300   3
  -9  -6   1 59.6387 7.97914   6
  -9  -6   1 54.1464 6.13381   8
  -9  -6   1 59.4156 8.76493   7
  -9  -6   1 53.4933 6.06505  10
  -9  -6   1 51.7451 8.99234   2
  -9  -6   1 56.3163 5.12512   5
  -9  -6   1 56.6811 6.61424   9
   8   6  -1 28.8658 4.72883   1
   8   6  -1 31.4638 3.29723   3
  -8  -6   1 33.2254 5.85396   6
  -8  -6   1 35.8275 4.18342  10
  -8  -6   1 28.3069 3.62521   5
  -8  -6   1 27.1702 7.04299   2
  -8  -6   1 34.9209 4.95060   9
   7   6  -1 25.3572 2.84858   3
   7   6  -1 28.2234 4.28793   1
  -7  -6   1 26.9385 4.98174   6
  -7  -6   1 30.2729 3.91767  10
  -7  -6   1 28.5632 4.29871   9
  -7  -6   1 34.7070 3.66737   8
  -7  -6   1 26.7185 2.84797   5
   6   6  -1 472.058 30.6245   1
   6   6  -1 521.553 30.0066   3
   6   6  -1 426.462 29.9994  12
  -6  -6   1 494.098 29.9107   5
  -6  -6   1 471.122 30.2224   8
  -6  -6   1 479.302 30.4330  10
  -6  -6   1 514.497 31.2201   6
  -6  -6   1 494.282 30.5328   9
   5   6  -1 20.2345 2.29656  12
   5   6  -1 12.6389 2.20772  11
   5   6  -1 21.5201 3.04036   1
  -5  -6   1 18.2837 2.06226   5
  -5  -6   1 24.3471 3.87004   6
  -5  -6   1 19.3216 2.95770   9
  -5  -6   1 17.0052 2.89428  10
  -5  -6   1 17.4221 2.32806   8
   4   6  -1 180.246 11.9701   1
  -4  -6   1 189.711 12.0313   9
  -4  -6   1 195.825 12.6970   6
  -4  -6   1 183.427 11.5550   5
  -4  -6   1 170.970 11.7508   8
  -4  -6   1 170.871 12.0165  10
   3   6  -1 588.100 35.3553   1
   3   6  -1 503.677 34.9503  11
  -3  -6   1 575.594 35.4763  10
  -3  -6   1 581.596 35.0490   5
  -3  -6   1 607.426 35.3695   9
  -3  -6   1 572.086 35.2134   8
   2   6  -1 72.6632 4.75188  11
   2   6  -1 65.5869 5.17064   1
  -2  -6   1 73.6125 5.35260  10
  -2  -6   1 81.2440 5.29264   9
  -2  -6   1 68.5056 4.82808   5
  -2  -6   1 65.0556 5.24517   1
  -2  -6   1 75.7571 5.08042   8
   1   6  -1 301.317 18.6273   1
   1   6  -1 286.014 18.2250  11
  -1  -6   1 290.084 18.2724   5
  -1  -6   1 291.159 18.6408   1
  -1  -6   1 328.549 18.5582   9
  -1  -6   1 273.198 18.3973   8
  -1  -6   1 298.312 18.3392  11
   0   6  -1 763.344 48.3444   3
   0   6  -1 776.657 48.2250  11
   0   6  -1 782.593 48.6100   1
   0  -6   1 850.956 48.2012  12
   0  -6   1 797.402 48.2958  11
   0  -6   1 810.244 48.3831   8
   0  -6   1 774.407 48.2132   5
   0  -6   1 761.246 48.6003   1
  -1   6  -1 119.993 7.52319   3
  -1   6  -1 118.562 8.02154   1
  -1   6  -1 106.397 7.40448  11
   1  -6   1 108.249 7.71989  11
   1  -6   1 116.911 7.34670   5
   1  -6   1 118.420 7.57710   8
   1  -6   1 121.462 7.65932  12
  -2   6  -1 3.61608 1.58888   1
  -2   6  -1 2.33456 0.94638   3
  -2   6  -1 2.34775 0.68978   5
   2  -6   1 2.33823 0.81231   5
   2  -6   1 2.43158 1.11832   8
   2  -6   1 2.47781 1.27856  11
   2  -6   1 3.59083 1.47375  12
  -3   6  -1 227.283 13.7251  10
  -3   6  -1 211.916 14.2666  12
  -3   6  -1 216.121 13.5542   3
  -3   6  -1 219.538 14.3488   1
   3  -6   1 215.770 13.7590  11
   3  -6   1 219.601 13.3769   5
   3  -6   1 204.582 13.6334   8
  -4   6  -1 31.5030 3.87394  12
  -4   6  -1 22.9725 3.50777   2
  -4   6  -1 31.8733 3.88643   1
  -4   6  -1 30.4962 3.36636   6
  -4   6  -1 26.0787 2.44605   3
  -4   6  -1 29.1225 2.61703  10
   4  -6   1 29.0932 2.89602  11
   4  -6   1 28.3376 2.12091   5
  -5   6  -1 47.4114 5.23514  12
  -5   6  -1 49.9955 3.54926   3
  -5   6  -1 49.6092 3.65603  10
  -5   6  -1 48.7536 4.94738   6
  -5   6  -1 49.5058 5.15949   2
   5  -6   1 47.7886 3.22798   5
   5  -6   1 47.1114 4.37060  11
  -6   6  -1 597.336 38.3300   6
  -6   6  -1 621.220 37.3217   3
  -6   6  -1 610.487 38.6381   2
  -6   6  -1 588.180 38.7277  12
  -6   6  -1 631.577 37.4064  10
   6  -6   1 612.744 37.8591  11
   6  -6   1 602.971 37.1295   5
  -7   6  -1 37.4726 4.93458   6
  -7   6  -1 35.7850 2.81135  10
  -7   6  -1 41.8403 2.81072   3
  -7   6  -1 35.0673 5.46181  12
  -7   6  -1 41.5895 5.10221   2
  -7   6  -1 31.6739 2.98386  10
  -7   6  -1 35.0577 6.17903   7
   7  -6   1 34.8038 3.97506  11
  -8   6  -1 115.916 12.2193   7
  -8   6  -1 121.639 10.2212   6
  -8   6  -1 116.986 10.4747   2
  -8   6  -1 120.217 11.1836  12
   8  -6   1 131.292 9.30389  11
  -9   6  -1 11.9515 4.87484  12
  -9   6  -1 9.61654 5.91586   7
  -9   6  -1 10.2774 1.53810   4
  -9   6  -1 9.93188 4.41140   6
  -9   6  -1 13.0001 4.61519   2
   9  -6   1 10.7560 3.46216  11
 -10   6  -1 25.2639 6.20257   2
 -10   6  -1 18.6634 7.42547   7
 -10   6  -1 30.6094 5.93654   6
  10  -6   1 29.9645 4.55053  11
 -11   6  -1 2.15500 6.66278   7
 -11   6  -1 0.32434 4.92782   6
 -11   6  -1 4.92433 5.28970   2
  11  -6   1 -2.0295 3.77118  11
  11   5  -1 111.714 7.36242   3
  11   5  -1 101.411 8.24182  11
  11   5  -1 105.806 7.97900   4
 -11  -5   1 92.1998 11.6014   7
 -11  -5   1 81.5656 10.3369   9
 -11  -5   1 92.8293 11.0990   6
 -11  -5   1 94.3893 11.7950   2
  10   5  -1 246.111 19.7331   1
  10   5  -1 300.729 17.7912   3
  10   5  -1 286.888 18.0138   4
  10   5  -1 264.878 18.0447  11
 -10  -5   1 339.818 22.3319   2
 -10  -5   1 286.902 17.8952   5
 -10  -5   1 301.799 21.8542   7
 -10  -5   1 249.593 19.4175   9
 -10  -5   1 286.169 19.1429   8
 -10  -5   1 263.573 18.4246  10
 -10  -5   1 280.343 20.7278   6
   9   5  -1 91.3927 9.69659   1
   9   5  -1 121.230 7.91233   4
   9   5  -1 99.6945 7.81744  11
   9   5  -1 114.640 7.51137   3
  -9  -5   1 99.6701 8.34772  10
  -9  -5   1 123.953 12.0042   7
  -9  -5   1 110.049 12.7381   2
  -9  -5   1 103.955 10.6115   6
  -9  -5   1 98.3230 9.96977   9
   8   5  -1 15.2010 2.22259   3
   8   5  -1 15.6561 3.99121   1
  -8  -5   1 14.9379 3.66527  12
  -8  -5   1 18.1677 5.23882   7
  -8  -5   1 14.2160 2.30090   5
  -8  -5   1 19.9510 3.50317   8
  -8  -5   1 20.4319 4.92720   6
  -8  -5   1 13.5057 2.91795  10
  -8  -5   1 25.6391 5.90543   2
  -8  -5   1 17.0436 3.92875   9
   7   5  -1 47.3298 3.79651   3
   7   5  -1 45.0803 5.53308   1
  -7  -5   1 42.4445 4.75196  12
  -7  -5   1 42.2019 5.57315   6
  -7  -5   1 44.9533 4.96238   9
  -7  -5   1 45.9161 6.68138   7
  -7  -5   1 43.7647 3.86347   5
  -7  -5   1 48.6127 4.55356   8
  -7  -5   1 39.7015 6.35499   2
  -7  -5   1 41.8013 4.69869  10
   6   5  -1 32.5769 3.41295  12
   6   5  -1 19.6293 3.58180   1
  -6  -5   1 26.5825 3.13233  10
  -6  -5   1 30.5736 5.47306   2
  -6  -5   1 23.8992 2.95965   8
  -6  -5   1 32.5245 3.71301  12
  -6  -5   1 23.0329 3.47770   9
  -6  -5   1 27.7729 2.54675   5
  -6  -5   1 28.1475 4.18066   6
  -6  -5   1 24.6449 5.23753   7
   5   5  -1 324.472 21.0576  12
   5   5  -1 307.602 21.0962  11
  -5  -5   1 340.211 21.4305   9
  -5  -5   1 328.121 21.1414   8
  -5  -5   1 361.794 21.9863   6
  -5  -5   1 360.704 21.1997  12
  -5  -5   1 343.306 21.3605  10
  -5  -5   1 333.683 20.9092   5
   4   5  -1 343.055 22.3807  12
   4   5  -1 345.020 22.8352   1
  -4  -5   1 345.106 22.7510  10
  -4  -5   1 377.050 22.4025   5
  -4  -5   1 399.568 23.2529   6
  -4  -5   1 370.787 22.7739   9
   3   5  -1 488.591 30.6731   2
   3   5  -1 488.742 30.1970   9
   3   5  -1 486.460 30.1201   1
  -3  -5   1 538.640 30.4842   6
  -3  -5   1 469.628 30.1373  10
  -3  -5   1 455.009 29.9015   8
  -3  -5   1 463.005 29.7718   5
  -3  -5   1 495.314 30.0662   9
   2   5  -1 468.380 31.5225   2
   2   5  -1 506.117 31.0376   1
   2   5  -1 497.762 30.7283  11
  -2  -5   1 503.649 30.9026   8
  -2  -5   1 508.315 31.1051  10
  -2  -5   1 495.054 31.1186   1
  -2  -5   1 508.221 30.7730   5
  -2  -5   1 525.298 30.9759   9
   1   5  -1 192.196 12.7118   1
   1   5  -1 201.133 12.4100  11
  -1  -5   1 194.523 12.7355  10
  -1  -5   1 219.596 12.6797   9
  -1  -5   1 189.899 12.7419   1
  -1  -5   1 201.516 12.5741   8
  -1  -5   1 200.707 12.4488   5
  -1  -5   1 203.488 12.4926  11
   0   5  -1 32.3738 2.98490   1
   0   5  -1 35.1968 2.50516  11
   0   5  -1 36.0190 2.40860   5
   0   5  -1 38.0527 2.85668  10
   0  -5   1 34.8393 2.68083  11
   0  -5   1 33.1658 2.66146   8
   0  -5   1 37.5720 2.54943  12
   0  -5   1 30.1385 2.57419   5
   0  -5   1 31.7501 2.84854   1
  -1   5  -1 213.147 12.6881   5
  -1   5  -1 199.417 12.8096   3
  -1   5  -1 220.501 13.0013  10
  -1   5  -1 199.196 12.7639  11
   1  -5   1 197.857 12.8390   8
   1  -5   1 214.518 12.9461  12
   1  -5   1 194.640 13.1196   1
   1  -5   1 205.512 12.8190  11
   1  -5   1 204.477 12.6882   5
  -2   5  -1 1107.89 71.3315   1
  -2   5  -1 1197.26 70.8664   5
  -2   5  -1 1115.21 70.9407  11
  -2   5  -1 1192.29 71.2499  12
  -2   5  -1 1159.23 70.9518   4
  -2   5  -1 1254.01 71.0797  10
   2  -5   1 1154.80 70.9822  11
   2  -5   1 1174.39 70.9763   8
   2  -5   1 1118.36 70.7875   5
  -3   5  -1 163.915 10.7476   1
  -3   5  -1 167.024 10.0296   4
  -3   5  -1 177.952 10.0121   3
  -3   5  -1 158.687 10.1282  10
  -3   5  -1 135.881 10.6385  12
   3  -5   1 162.794 9.83112   5
   3  -5   1 148.940 10.1763  11
   3  -5   1 150.739 10.3731   9
  -4   5  -1 253.194 16.6696  12
  -4   5  -1 249.022 15.7836   4
  -4   5  -1 243.232 16.6304   2
  -4   5  -1 255.300 15.7519   3
  -4   5  -1 250.450 16.6322   1
  -4   5  -1 250.156 16.3784   6
  -4   5  -1 273.913 15.8618  10
   4  -5   1 245.569 15.5969   5
   4  -5   1 268.141 16.0861  11
  -5   5  -1 6.56995 2.38587   2
  -5   5  -1 6.84833 1.01555   3
  -5   5  -1 8.02924 2.76037  12
  -5   5  -1 7.09575 2.28641   6
  -5   5  -1 3.34365 0.97218  10
  -5   5  -1 6.31265 1.00488   4
   5  -5   1 3.57995 1.69334  11
   5  -5   1 4.35535 0.67681   5
  -6   5  -1 326.745 21.9165  12
  -6   5  -1 357.366 20.4832  10
  -6   5  -1 311.847 21.6991   2
  -6   5  -1 355.584 20.5281  10
  -6   5  -1 310.772 20.4752   4
  -6   5  -1 330.552 22.6421   7
  -6   5  -1 321.908 21.5453   6
  -6   5  -1 335.838 20.4086   3
   6  -5   1 325.167 20.2656   5
   6  -5   1 337.185 21.0140  11
  -7   5  -1 101.786 10.1517   7
  -7   5  -1 107.919 8.88144   2
  -7   5  -1 100.393 6.79860   4
  -7   5  -1 96.6507 9.26059  12
  -7   5  -1 99.9417 9.41674   6
  -7   5  -1 115.823 6.71896  10
   7  -5   1 101.591 7.77201  11
  -8   5  -1 41.9816 5.33788   6
  -8   5  -1 38.2502 7.35258  12
  -8   5  -1 34.0399 2.69588   4
  -8   5  -1 36.1536 6.22927   2
  -8   5  -1 32.8528 6.54345   7
   8  -5   1 39.1985 5.06744  11
  -9   5  -1 10.8774 4.27069   6
  -9   5  -1 13.5379 4.90112  12
  -9   5  -1 8.97843 5.67691   7
  -9   5  -1 9.31760 4.09966   2
  -9   5  -1 9.76682 1.10821   4
   9  -5   1 7.02564 2.99189  11
 -10   5  -1 77.0662 9.09766   2
 -10   5  -1 95.5119 11.5222   7
 -10   5  -1 85.4791 9.80182   6
 -10   5  -1 93.6198 10.8182  12
  10  -5   1 108.163 8.30951  11
 -11   5  -1 0.60517 6.36559   7
 -11   5  -1 6.84001 4.99589   2
 -11   5  -1 -1.7642 5.00104  12
 -11   5  -1 3.44948 5.00214   6
  11  -5   1 1.29483 3.63620  11
  11   4  -1 7.96664 3.34720   3
  11   4  -1 7.23784 2.68786   4
  11   4  -1 9.62611 3.22645  11
 -11  -4   1 4.04403 6.15816   2
 -11  -4   1 2.37598 2.87282  10
 -11  -4   1 4.20785 6.55010   7
 -11  -4   1 7.46193 5.73595   6
 -11  -4   1 2.32578 5.12774   9
  10   4  -1 72.1194 5.01438   3
  10   4  -1 67.6303 5.53669   4
  10   4  -1 53.5298 5.97550  11
 -10  -4   1 67.7541 8.77919   2
 -10  -4   1 82.0225 9.95181   7
 -10  -4   1 52.2342 6.88109   9
 -10  -4   1 58.7478 6.02794  10
 -10  -4   1 62.3499 8.13704   6
   9   4  -1 44.8253 3.57703   3
   9   4  -1 31.1993 3.67281  11
   9   4  -1 44.4244 4.01454   4
  -9  -4   1 38.6295 3.39280   5
  -9  -4   1 33.4963 4.05343  10
  -9  -4   1 39.9127 6.71151   2
  -9  -4   1 39.2957 6.62886   9
  -9  -4   1 42.0686 6.28996   6
  -9  -4   1 26.7337 6.67347   7
  -9  -4   1 34.3893 4.60635   8
  -9  -4   1 26.1361 4.99148  12
   8   4  -1 252.577 15.6946   3
   8   4  -1 247.824 15.8526   4
  -8  -4   1 249.964 16.9657  12
  -8  -4   1 250.393 18.4021   2
  -8  -4   1 243.167 16.9455   9
  -8  -4   1 264.567 19.1961   7
  -8  -4   1 246.407 16.4554   8
  -8  -4   1 246.812 17.6695   6
  -8  -4   1 243.295 16.2363  10
  -8  -4   1 250.752 15.7581   5
  -7  -4   1 198.773 14.1598   9
  -7  -4   1 210.216 14.1285  12
  -7  -4   1 205.709 13.1554   5
  -7  -4   1 200.860 15.6304   6
  -7  -4   1 215.513 16.2220   7
  -7  -4   1 208.782 13.6914   8
  -7  -4   1 206.742 13.6337  10
  -7  -4   1 217.342 15.5606   2
  -6  -4   1 72.4707 6.02621   9
  -6  -4   1 69.0111 4.80956   5
  -6  -4   1 58.0308 5.26432   8
  -6  -4   1 62.5597 5.34129  10
  -6  -4   1 74.7269 8.16194   7
  -6  -4   1 74.8982 7.30211   2
  -6  -4   1 74.2073 6.63824   6
  -6  -4   1 72.0816 5.84985  12
   5   4  -1 41.9748 4.83123   1
   5   4  -1 35.1625 3.47890  12
  -5  -4   1 34.7025 3.59024  10
  -5  -4   1 43.1955 5.53201   7
  -5  -4   1 40.8492 3.07910   5
  -5  -4   1 44.3094 4.12854   9
  -5  -4   1 41.4416 3.89182  12
  -5  -4   1 34.1287 3.46979   8
  -5  -4   1 45.8181 5.30363   2
  -5  -4   1 43.2009 4.62988   6
   4   4  -1 816.419 48.9924   9
   4   4  -1 786.497 48.6646  12
   4   4  -1 714.647 49.0885   1
  -4  -4   1 768.249 48.8407  10
  -4  -4   1 762.318 48.6684   8
  -4  -4   1 785.753 48.8859   9
  -4  -4   1 783.238 48.5413   5
  -4  -4   1 879.990 49.9759   2
  -4  -4   1 830.430 50.0525   7
  -4  -4   1 819.408 48.7142  12
  -4  -4   1 812.302 49.2235   6
   3   4  -1 36.0520 4.75029   7
   3   4  -1 36.8094 2.57068  12
   3   4  -1 30.2933 2.96380   9
   3   4  -1 29.4105 3.06940   1
   3   4  -1 32.4160 2.73581  11
   3   4  -1 30.6290 3.34246   2
  -3  -4   1 38.9153 3.54938   6
  -3  -4   1 35.6080 2.72965   8
  -3  -4   1 33.5062 2.62083  12
  -3  -4   1 35.0751 2.96156  10
  -3  -4   1 31.7491 2.99612   9
  -3  -4   1 30.7974 2.47534   5
   2   4  -1 933.984 55.0453  10
   2   4  -1 907.922 55.8343   7
   2   4  -1 846.886 54.8215   8
   2   4  -1 864.367 54.7375  11
   2   4  -1 965.442 55.0426   9
   2   4  -1 896.464 54.7493   5
   2   4  -1 890.336 55.0180   1
   2   4  -1 855.701 55.4198   2
  -2  -4   1 889.118 54.7612   5
  -2  -4   1 959.295 54.9485   9
  -2  -4   1 876.215 55.0097  10
  -2  -4   1 893.972 55.0792   1
   1   4  -1 168.424 10.9948  11
   1   4  -1 162.732 11.0840   8
   1   4  -1 186.649 11.0312   5
   1   4  -1 177.539 11.2900  10
   1   4  -1 177.541 11.2790   1
  -1  -4   1 197.581 11.2173   9
  -1  -4   1 176.265 11.1248   8
  -1  -4   1 169.553 11.2601  10
  -1  -4   1 186.645 11.3185   1
  -1  -4   1 177.070 11.0354   5
  -1  -4   1 179.033 11.0608  11
   0   4  -1 2182.44 132.890  11
   0   4  -1 2080.80 133.126   1
   0   4  -1 2155.56 132.882   5
   0  -4   1 2194.84 132.981   8
   0  -4   1 2141.01 132.879   5
   0  -4   1 2153.75 133.162   1
   0  -4   1 2378.00 132.971  12
   0  -4   1 2179.93 133.091  10
   0  -4   1 2212.12 132.916  11
  -1   4  -1 289.011 18.2320  11
  -1   4  -1 299.639 18.1564   5
  -1   4  -1 292.372 18.5390   1
  -1   4  -1 307.905 18.3673   4
  -1   4  -1 311.434 18.3799  10
  -1   4  -1 284.463 18.3930  12
   1  -4   1 284.821 18.2488  11
   1  -4   1 291.889 18.1555   5
   1  -4   1 314.693 18.7259   1
   1  -4   1 292.912 18.2781   8
   1  -4   1 295.049 18.3680  12
  -2   4  -1 868.447 49.4852  10
  -2   4  -1 819.606 49.7049  12
  -2   4  -1 784.165 49.4181  11
  -2   4  -1 749.560 49.8029   1
  -2   4  -1 781.398 49.3734   3
   2  -4   1 802.312 49.7700   1
   2  -4   1 848.627 49.6811  12
   2  -4   1 805.201 49.2806   5
   2  -4   1 828.812 49.4585  11
  -3   4  -1 2.28895 0.77615  10
  -3   4  -1 2.60587 1.36067   6
  -3   4  -1 2.99501 0.77586   4
  -3   4  -1 2.04851 0.65790   3
  -3   4  -1 1.97662 1.44245   1
   3  -4   1 2.43758 1.03445  11
   3  -4   1 2.53153 1.21834   9
   3  -4   1 2.88939 1.30762  12
   3  -4   1 2.83451 0.51728   5
  -4   4  -1 838.406 50.0798   3
  -4   4  -1 821.014 50.8357   2
  -4   4  -1 807.721 50.8016  12
  -4   4  -1 818.893 50.2103   4
  -4   4  -1 799.289 50.6327   6
   4  -4   1 840.622 50.3509  11
   4  -4   1 825.054 49.9868   5
  -5   4  -1 83.1414 6.97290  12
  -5   4  -1 86.6025 5.30820   3
  -5   4  -1 82.7338 6.49677   6
  -5   4  -1 81.7307 6.62793   2
  -5   4  -1 80.0963 5.49122   4
   5  -4   1 84.6510 5.96516  11
   5  -4   1 83.6253 5.20838   5
  -6   4  -1 195.500 14.2851   7
  -6   4  -1 182.218 12.1054   4
  -6   4  -1 185.790 13.1316   6
  -6   4  -1 210.485 11.9159  10
  -6   4  -1 186.946 13.4359  12
  -6   4  -1 176.822 13.1857   2
   6  -4   1 190.058 11.7408   5
   6  -4   1 195.035 12.5059  11
   6  -4   1 193.200 11.7539   5
  -7   4  -1 129.603 10.4497  12
  -7   4  -1 119.816 11.2525   7
  -7   4  -1 130.106 8.29872   4
  -7   4  -1 146.085 10.5559   6
  -7   4  -1 130.392 10.1357   2
   7  -4   1 131.068 9.14176  11
  -8   4  -1 196.758 14.7489   6
  -8   4  -1 207.089 12.8387   4
  -8   4  -1 209.225 15.2337  12
  -8   4  -1 203.755 14.9425   2
  -8   4  -1 198.044 16.3172   7
   8  -4   1 224.201 13.9089  11
  -9   4  -1 28.0823 4.91324   2
  -9   4  -1 25.2129 6.38541   7
  -9   4  -1 28.8608 5.70547  12
  -9   4  -1 24.5490 5.06733   6
   9  -4   1 29.3364 3.99244  11
 -10   4  -1 118.661 13.1941   7
 -10   4  -1 109.909 10.9806   6
 -10   4  -1 133.924 11.2925   2
 -10   4  -1 123.642 11.8564  12
  10  -4   1 115.956 9.33213  11
 -11   4  -1 4.65777 5.09876   2
 -11   4  -1 6.04980 6.65588   7
 -11   4  -1 3.88392 5.64829  12
 -11   4  -1 -1.2830 4.77384   6
  11  -4   1 4.17379 3.48507  11
 -12   4  -1 2.93158 5.78472   6
 -12   4  -1 -2.6718 4.87567   2
 -12   4  -1 7.22619 7.41890   7
  12  -4   1 2.24775 3.80972  11
  12   3  -1 1.34011 1.83131   4
  12   3  -1 0.81731 3.42201  11
 -12  -3   1 3.76456 6.29153   2
 -12  -3   1 9.50074 10.9710   6
 -12  -3   1 12.0547 7.06695   7
  11   3  -1 57.2193 5.99765  11
  11   3  -1 55.4912 4.07415   3
  11   3  -1 46.4647 4.74342   4
 -11  -3   1 51.1065 5.36538  10
 -11  -3   1 73.3442 9.43850   2
 -11  -3   1 47.4448 6.83428   9
 -11  -3   1 48.8615 9.24601   7
 -11  -3   1 45.1532 8.02315   6
  10   3  -1 30.0713 3.28242   4
  10   3  -1 31.2848 2.93694   3
  10   3  -1 23.1358 3.56643  11
 -10  -3   1 22.6517 6.22076   2
 -10  -3   1 29.4981 5.49207  12
 -10  -3   1 33.0612 3.64209  10
 -10  -3   1 26.1220 11.6830   7
 -10  -3   1 26.3010 5.24553   9
 -10  -3   1 19.6448 5.62736   6
   9   3  -1 20.9354 2.60991   4
   9   3  -1 17.2486 2.96776  11
   9   3  -1 25.4530 2.24628   3
  -9  -3   1 18.7079 4.96406   6
  -9  -3   1 26.0991 5.48182   2
  -9  -3   1 17.8688 4.44081  12
  -9  -3   1 12.2705 4.07657   9
  -9  -3   1 20.6051 6.05899   7
  -9  -3   1 14.2710 2.70371  10
   8   3  -1 70.6964 4.89289   3
   8   3  -1 65.9443 5.46370  11
   8   3  -1 68.9381 5.13502   4
  -8  -3   1 70.9592 7.67262   6
  -8  -3   1 68.7711 7.12622  12
  -8  -3   1 80.1520 9.49901   7
  -8  -3   1 67.6900 6.83394   9
  -8  -3   1 64.2200 5.60231  10
  -8  -3   1 72.4339 5.07605   5
  -8  -3   1 77.4848 8.29817   2
  -8  -3   1 68.7468 6.34483   8
   7   3  -1 20.5420 2.08504   4
  -7  -3   1 18.0930 2.47862  10
  -7  -3   1 24.3589 4.30535   2
  -7  -3   1 17.8201 4.85864   7
  -7  -3   1 16.4573 1.95111   5
  -7  -3   1 11.5860 3.66919   6
  -7  -3   1 15.5972 3.31689  12
  -7  -3   1 15.8740 2.68356   8
  -7  -3   1 13.0483 3.13429   9
  -6  -3   1 478.181 30.8521   9
  -6  -3   1 472.927 30.8180  12
  -6  -3   1 489.628 31.6540   2
  -6  -3   1 480.324 30.2125   5
  -6  -3   1 479.982 30.5395  10
  -6  -3   1 553.228 32.8708   7
  -6  -3   1 516.307 31.3787   6
  -6  -3   1 484.077 30.5124   8
   5   3  -1 96.3394 7.05142  12
  -5  -3   1 118.860 9.37416   7
  -5  -3   1 107.486 8.35588   2
  -5  -3   1 101.222 7.37688   9
  -5  -3   1 106.011 7.02834  10
  -5  -3   1 96.7694 7.72401   6
  -5  -3   1 101.661 6.67136   5
  -5  -3   1 104.955 7.33843  12
  -5  -3   1 104.854 6.95418   8
   4   3  -1 523.263 31.6440   9
   4   3  -1 509.280 31.4436  12
   4   3  -1 489.957 33.1999   7
   4   3  -1 482.909 31.8357   2
  -4  -3   1 519.505 32.6489   2
  -4  -3   1 557.879 32.9363   7
  -4  -3   1 509.475 31.8739   6
  -4  -3   1 511.083 31.4923  12
  -4  -3   1 513.384 31.2224   5
  -4  -3   1 502.169 31.3512   8
  -4  -3   1 498.736 31.7937   9
  -4  -3   1 505.992 31.4834  10
   3   3  -1 151.629 10.6712   1
   3   3  -1 162.518 10.2893  12
   3   3  -1 160.838 10.1415   5
   3   3  -1 160.428 10.2316   8
   3   3  -1 163.611 11.6570   7
   3   3  -1 169.305 10.5231   9
   3   3  -1 162.191 10.4159  10
  -3  -3   1 156.589 10.1606   5
  -3  -3   1 160.867 10.4656   9
  -3  -3   1 156.615 10.2730   8
  -3  -3   1 172.675 10.3456  12
  -3  -3   1 181.806 11.3322   2
  -3  -3   1 157.914 10.4099  10
  -3  -3   1 172.452 10.7684   6
  -3  -3   1 173.385 11.4965   7
   2   3  -1 50.6316 3.69771  11
   2   3  -1 61.1030 3.94756   9
   2   3  -1 53.8349 3.70205   8
   2   3  -1 54.4219 4.01405   1
   2   3  -1 55.1871 4.73032   7
   2   3  -1 61.5532 4.41997   2
   2   3  -1 51.7580 3.60274  12
  -2  -3   1 57.8028 3.73108   8
  -2  -3   1 54.3230 4.14883   6
  -2  -3   1 61.3975 3.64677   5
  -2  -3   1 55.7805 3.63579  12
  -2  -3   1 52.2048 3.86690  10
  -2  -3   1 58.0653 3.88217   9
   1   3  -1 80.3176 5.13524   8
   1   3  -1 86.3820 5.29343  10
   1   3  -1 82.0915 5.05236  11
   1   3  -1 75.3370 5.27587   1
   1   3  -1 77.2585 5.05458   5
  -1  -3   1 84.6100 5.31273  10
  -1  -3   1 87.5085 5.11267  11
  -1  -3   1 75.6616 5.06688   5
  -1  -3   1 80.5646 5.14814   8
  -1  -3   1 79.0718 5.20093   9
  -1  -3   1 78.0774 5.30114   1
   0   3  -1 266.623 16.4741  12
   0   3  -1 245.803 16.6347   1
   0   3  -1 270.980 16.4450   5
   0   3  -1 281.686 16.6203  10
   0   3  -1 268.237 16.4509  11
   0  -3   1 281.087 16.6262  10
   0  -3   1 270.339 16.4453   5
   0  -3   1 256.094 16.6536   1
   0  -3   1 280.125 16.4616  12
   0  -3   1 267.261 16.4653  11
  -1   3  -1 515.026 29.5353  10
  -1   3  -1 462.844 29.6751   1
  -1   3  -1 470.321 29.4457  11
  -1   3  -1 488.637 29.3847   5
  -1   3  -1 474.788 29.5878  12
  -1   3  -1 489.556 29.4718   4
   1  -3   1 489.163 29.5746  12
   1  -3   1 470.509 29.3777   5
   1  -3   1 468.279 29.6746   1
   1  -3   1 493.679 29.4665  11
  -2   3  -1 75.4159 5.44625   1
  -2   3  -1 76.3702 5.08923  11
  -2   3  -1 86.1116 5.08328  10
  -2   3  -1 70.5460 4.99249   3
  -2   3  -1 79.6913 5.03964   4
  -2   3  -1 83.3212 5.48713  12
   2  -3   1 81.8824 5.31989   9
   2  -3   1 76.0891 4.92690   5
   2  -3   1 87.8037 5.42543  12
   2  -3   1 82.0679 5.15513  11
   2  -3   1 76.3271 5.52952   1
  -3   3  -1 1176.01 71.3764   3
  -3   3  -1 1187.16 71.8843  12
  -3   3  -1 1170.43 71.7922   6
  -3   3  -1 1107.09 72.9747   2
  -3   3  -1 1178.57 71.4221   4
   3  -3   1 1157.97 71.8606   9
   3  -3   1 1221.63 71.8693  12
   3  -3   1 1165.33 71.4300   4
   3  -3   1 1174.19 71.5716  11
   3  -3   1 1181.43 71.3265   5
   3  -3   1 1181.54 71.8952   1
  -4   3  -1 156.975 10.6435   6
  -4   3  -1 158.396 9.89170   3
  -4   3  -1 175.622 10.8553  12
  -4   3  -1 158.141 9.96713   4
  -4   3  -1 147.470 10.7011   2
   4  -3   1 156.749 9.97516   4
   4  -3   1 172.167 10.2779  11
  -5   3  -1 16.5520 1.41467  10
  -5   3  -1 11.2971 1.32682   4
  -5   3  -1 19.2825 3.36860   7
  -5   3  -1 19.1326 2.82289   6
  -5   3  -1 9.98774 2.24881   2
  -5   3  -1 19.1477 2.81905  12
   5  -3   1 16.7136 1.96404  11
   5  -3   1 12.1688 1.38770   4
  -6   3  -1 909.246 57.4105  12
  -6   3  -1 893.104 56.3463   4
  -6   3  -1 920.743 57.3950   2
  -6   3  -1 904.367 57.2893   6
  -6   3  -1 901.566 58.1190   7
  -6   3  -1 977.288 56.3166  10
   6  -3   1 946.379 56.7541  11
   6  -3   1 937.681 56.2497   5
   6  -3   1 925.805 56.3538   4
  -7   3  -1 0.32240 2.47098   6
  -7   3  -1 0.14065 0.65384   4
  -7   3  -1 0.79831 3.26453   7
  -7   3  -1 1.54206 2.91809  12
  -7   3  -1 -1.6499 2.41997   2
   7  -3   1 0.82040 0.77667   4
   7  -3   1 0.75274 0.50953   5
   7  -3   1 -1.0835 1.74862  11
  -8   3  -1 124.178 10.0906  12
  -8   3  -1 110.129 11.1888   7
  -8   3  -1 112.507 9.74726   2
  -8   3  -1 121.034 9.69980   6
   8  -3   1 116.400 7.31042   5
   8  -3   1 121.041 8.56448  11
  -9   3  -1 31.8236 5.34995  12
  -9   3  -1 25.7793 4.97553   2
  -9   3  -1 26.3544 4.90022   6
  -9   3  -1 35.9615 6.99960   7
   9  -3   1 36.5750 3.93653  11
   9  -3   1 25.0579 1.91555   5
 -10   3  -1 44.1362 6.60190   6
 -10   3  -1 45.3497 6.51419   2
 -10   3  -1 52.5853 7.19302  12
 -10   3  -1 48.1311 8.47102   7
  10  -3   1 56.5385 5.51808  11
 -11   3  -1 215.428 16.8065   2
 -11   3  -1 192.178 16.3615   6
 -11   3  -1 193.379 16.9481  12
 -11   3  -1 215.272 19.5491   7
  11  -3   1 232.318 14.8088  11
 -12   3  -1 3.88105 6.15841  12
 -12   3  -1 -1.6214 5.25976   2
 -12   3  -1 8.01423 7.34978   7
  12  -3   1 10.1371 4.05776  11
  12   2  -1 71.1355 7.32536  11
 -12  -2   1 74.4420 9.58512   2
 -12  -2   1 56.8234 9.93896   6
 -12  -2   1 89.2014 12.0851   7
  11   2  -1 81.8294 7.28929  11
  11   2  -1 74.6068 5.77713   4
 -11  -2   1 85.9397 9.97851   6
 -11  -2   1 82.0342 11.5570   7
 -11  -2   1 89.3248 6.68535  10
 -11  -2   1 76.5342 9.35585   2
  10   2  -1 192.410 13.0589  11
  10   2  -1 218.188 12.1242   3
  10   2  -1 170.868 12.2190   3
  10   2  -1 174.193 12.4573   4
 -10  -2   1 204.994 12.8718  10
 -10  -2   1 189.770 15.3230   6
 -10  -2   1 176.426 18.8252  12
 -10  -2   1 218.159 18.1480   7
 -10  -2   1 209.210 15.7681   2
 -10  -2   1 182.281 14.4824   9
   9   2  -1 61.1427 4.95117   4
   9   2  -1 63.8008 4.63139   3
   9   2  -1 65.6600 5.66340  11
  -9  -2   1 70.8275 7.74803  12
  -9  -2   1 73.6478 9.54041   7
  -9  -2   1 57.4448 7.10002   6
  -9  -2   1 65.9767 5.33439  10
  -9  -2   1 62.3545 6.63065   9
  -9  -2   1 66.2990 7.94015   2
   8   2  -1 578.390 35.7652  11
   8   2  -1 575.391 35.5901   4
   8   2  -1 528.834 35.4571   3
  -8  -2   1 566.082 36.5487   9
  -8  -2   1 585.616 35.8490  10
  -8  -2   1 566.060 37.0405   6
  -8  -2   1 631.955 39.1717   7
  -8  -2   1 589.065 37.3116   2
  -8  -2   1 594.975 35.5205   5
  -8  -2   1 588.449 36.6996  12
   7   2  -1 57.3886 5.00550   4
  -7  -2   1 72.3003 5.07608  10
  -7  -2   1 62.4320 6.56462   6
  -7  -2   1 62.9636 6.08598   9
  -7  -2   1 67.9616 4.64291   5
  -7  -2   1 64.5814 6.89040   2
  -7  -2   1 71.3530 8.40755   7
  -7  -2   1 70.4518 6.33280  12
  -7  -2   1 72.2369 5.69650   8
   6   2  -1 1751.64 108.766   4
  -6  -2   1 1773.00 108.729   5
  -6  -2   1 1735.37 109.343   9
  -6  -2   1 1887.18 111.316   7
  -6  -2   1 1861.63 109.098   8
  -6  -2   1 1817.46 109.728   6
  -6  -2   1 1731.66 109.348  12
  -6  -2   1 1756.46 108.997  10
  -6  -2   1 1779.50 109.902   2
   5   2  -1 417.924 26.1777  12
   5   2  -1 407.670 25.6831   5
   5   2  -1 388.185 25.9357  10
  -5  -2   1 424.498 26.2817   9
  -5  -2   1 411.722 25.9695  10
  -5  -2   1 414.160 25.7181   5
  -5  -2   1 422.688 26.2896  12
  -5  -2   1 422.563 26.7379   2
  -5  -2   1 430.419 25.9899   8
  -5  -2   1 439.793 26.6245   6
  -5  -2   1 446.896 28.0397   7
   4   2  -1 6.83710 1.41796   9
   4   2  -1 5.73059 2.47238   7
   4   2  -1 4.87318 0.86964   8
   4   2  -1 5.56285 1.04316  10
   4   2  -1 2.45698 1.32590   2
   4   2  -1 4.05225 0.69923   5
   4   2  -1 3.99756 1.15634  12
  -4  -2   1 7.05332 1.51222  12
  -4  -2   1 10.8871 3.04373   7
  -4  -2   1 2.56201 1.59597   6
  -4  -2   1 2.72376 1.44752   9
  -4  -2   1 5.12472 0.81819   5
  -4  -2   1 6.66286 1.11699   8
  -4  -2   1 5.89629 1.11756  10
  -4  -2   1 4.08422 1.86366   2
   3   2  -1 12.9150 1.60718   9
   3   2  -1 13.4769 3.01364   7
   3   2  -1 13.5345 1.86002   2
   3   2  -1 12.2669 1.39657  12
   3   2  -1 12.3892 1.36731  10
   3   2  -1 10.4813 1.01556   5
   3   2  -1 12.1584 1.12821   8
  -3  -2   1 11.1847 1.99488   2
  -3  -2   1 9.76980 1.21724  10
  -3  -2   1 10.5320 1.52314   9
  -3  -2   1 12.2383 2.55620   7
  -3  -2   1 12.8597 1.12174   5
  -3  -2   1 11.7615 1.47753  12
  -3  -2   1 8.35763 1.10732   8
  -3  -2   1 11.9270 1.78545   6
   2   2  -1 383.527 22.8379  12
   2   2  -1 356.921 22.9074  10
   2   2  -1 358.068 22.7465   5
   2   2  -1 358.135 23.1796   2
   2   2  -1 385.461 22.9573   9
   2   2  -1 370.447 22.8002   8
   2   2  -1 390.767 23.7744   7
  -2  -2   1 369.670 22.9227  10
  -2  -2   1 374.110 23.3628   2
  -2  -2   1 371.102 23.1069   6
  -2  -2   1 367.587 22.8127   8
  -2  -2   1 373.127 22.8432  12
  -2  -2   1 405.425 23.6928   7
  -2  -2   1 376.904 22.9222   9
  -2  -2   1 355.680 22.7533   5
   1   2  -1 415.196 27.4903   1
   1   2  -1 419.254 27.7256   2
   1   2  -1 457.513 27.8635   7
   1   2  -1 456.735 27.3700   8
   1   2  -1 461.927 27.3186  11
   1   2  -1 468.684 27.4949   9
   1   2  -1 459.154 27.4641  10
   1   2  -1 440.743 27.3239   5
  -1  -2   1 477.603 27.5715   6
  -1  -2   1 447.151 27.3876   9
  -1  -2   1 452.482 27.3719   8
  -1  -2   1 423.742 27.5144   1
  -1  -2   1 456.860 27.4628  10
  -1  -2   1 440.823 27.3282   5
   0   2  -1 1316.23 77.2729  10
   0   2  -1 1296.49 77.1805  12
   0   2  -1 1197.73 77.3036   1
   0   2  -1 1267.58 77.1616  11
   0  -2   1 1193.59 77.3073   1
   0  -2   1 1334.80 77.1782  12
   0  -2   1 1271.35 77.2680  10
   0  -2   1 1282.03 77.1672  11
  -1   2  -1 531.383 32.9233  11
  -1   2  -1 535.593 32.9209   4
  -1   2  -1 538.774 33.0506  12
  -1   2  -1 559.824 32.9441  10
  -1   2  -1 534.926 33.1018   1
   1  -2   1 551.224 33.0475  12
   1  -2   1 547.344 32.9340  11
   1  -2   1 534.609 33.1012   1
   1  -2   1 529.158 32.8637   5
  -2   2  -1 1525.20 92.3901   4
  -2   2  -1 1572.94 92.6867  12
  -2   2  -1 1458.85 92.3458   3
  -2   2  -1 1485.63 92.6818   1
   2  -2   1 1472.34 92.3905   4
   2  -2   1 1536.08 92.5852   9
   2  -2   1 1585.07 92.6687  12
   2  -2   1 1526.46 92.6833   1
  -3   2  -1 630.872 38.5308   3
  -3   2  -1 627.769 38.6024   4
  -3   2  -1 644.350 39.0739  12
  -3   2  -1 627.560 39.0745   2
  -3   2  -1 620.099 38.9536   9
  -3   2  -1 649.253 39.0301   6
   3  -2   1 618.741 38.6044   4
   3  -2   1 642.070 38.7458  11
   3  -2   1 649.979 39.1941   1
   3  -2   1 626.798 38.9287   9
  -4   2  -1 186.306 12.0691  12
  -4   2  -1 173.539 11.9525   2
  -4   2  -1 177.110 12.4722   7
  -4   2  -1 178.057 11.9483   6
  -4   2  -1 177.003 11.2990   4
  -4   2  -1 198.159 11.2799  10
   4  -2   1 184.155 11.8181   9
   4  -2   1 177.932 11.2914   4
   4  -2   1 188.178 11.9558   1
   4  -2   1 185.853 11.5471  11
  -5   2  -1 137.472 9.40256  12
  -5   2  -1 127.700 9.20389   9
  -5   2  -1 132.746 9.31610   6
  -5   2  -1 128.394 9.28203   2
  -5   2  -1 143.760 8.30008  10
  -5   2  -1 136.868 10.0349   7
  -5   2  -1 130.858 8.29904   4
   5  -2   1 135.330 8.23328   5
   5  -2   1 131.584 8.67547  11
   5  -2   1 126.130 8.30112   4
  -6   2  -1 237.045 16.5578   7
  -6   2  -1 231.483 15.5335   6
  -6   2  -1 246.373 15.6789  12
  -6   2  -1 232.417 15.4349   9
  -6   2  -1 226.178 14.3622   4
  -6   2  -1 214.048 15.4574   2
   6  -2   1 222.904 14.3833   4
   6  -2   1 250.925 14.8679  11
   6  -2   1 240.277 14.3213   5
  -7   2  -1 0.89229 2.65064   2
  -7   2  -1 0.33678 2.72308  12
  -7   2  -1 0.98137 0.78232  10
  -7   2  -1 1.76006 3.19235   7
  -7   2  -1 0.83550 2.55085   6
   7  -2   1 1.91553 0.80345   4
   7  -2   1 1.87733 1.80140  11
   7  -2   1 1.99134 0.58901   5
  -8   2  -1 231.528 15.8293   2
  -8   2  -1 230.867 17.7304   7
  -8   2  -1 235.951 13.9567  10
  -8   2  -1 225.579 15.7826   6
  -8   2  -1 228.565 15.9507  12
   8  -2   1 211.944 13.9746   5
   8  -2   1 230.578 14.7112  11
   8  -2   1 214.323 13.9006   4
  -9   2  -1 2.81089 0.96151  10
  -9   2  -1 4.80597 3.95887   2
  -9   2  -1 2.50433 4.89982   7
  -9   2  -1 3.19629 3.55032   6
   9  -2   1 3.13584 2.56182  11
   9  -2   1 0.79850 0.64386   5
   9  -2   1 1.91401 0.81767   4
 -10   2  -1 43.4817 6.18966   2
 -10   2  -1 26.2637 5.53423   6
 -10   2  -1 37.0687 9.82209   7
 -10   2  -1 30.2384 6.09842  12
  10  -2   1 36.8502 2.52302   5
  10  -2   1 32.2974 4.40986  11
 -11   2  -1 2.72404 4.69620   6
 -11   2  -1 1.67224 5.24409  12
 -11   2  -1 -3.8867 5.79387   7
 -11   2  -1 2.57027 4.70293   2
  11  -2   1 0.52478 3.29378  11
 -12   2  -1 22.0701 7.93053   7
 -12   2  -1 12.1560 6.28100   6
 -12   2  -1 7.05231 5.48716   2
 -12   2  -1 12.4220 5.99946  12
  12  -2   1 9.01192 4.11359  11
  12   1  -1 9.52915 3.76385  11
 -12  -1   1 10.5909 6.00912   2
 -12  -1   1 11.3863 5.91062   6
 -12  -1   1 9.74522 6.81190   7
  11   1  -1 11.7345 3.42583  11
 -11  -1   1 6.14040 2.24095  10
 -11  -1   1 4.33959 5.06960   6
 -11  -1   1 9.89365 5.22626   2
 -11  -1   1 7.27679 5.07053  12
 -11  -1   1 4.90830 6.28405   7
  10   1  -1 37.3988 3.11364   4
 -10  -1   1 35.2536 6.01831   6
 -10  -1   1 37.2349 6.26485   2
 -10  -1   1 36.7362 8.01140   7
 -10  -1   1 27.2981 5.58346  12
 -10  -1   1 37.9138 3.89741  10
   9   1  -1 450.440 28.4105  11
   9   1  -1 493.281 27.7374   3
   9   1  -1 388.203 27.9217   4
  -9  -1   1 439.335 29.5428  12
  -9  -1   1 432.274 29.7844   6
  -9  -1   1 478.135 28.2710  10
  -9  -1   1 518.041 32.5233   7
  -9  -1   1 429.817 29.3365   9
  -9  -1   1 476.421 30.2165   2
   8   1  -1 64.7078 4.54620   3
   8   1  -1 57.7749 4.68421   4
   8   1  -1 67.0856 5.35756  11
  -8  -1   1 70.6403 6.70129   9
  -8  -1   1 66.8338 6.97580   6
  -8  -1   1 67.9290 7.23452   2
  -8  -1   1 73.9208 9.31273   7
  -8  -1   1 65.4639 6.88744  12
  -8  -1   1 68.7604 5.02557  10
   7   1  -1 116.993 8.13765  11
   7   1  -1 115.691 7.75202   3
   7   1  -1 112.449 7.84065   4
  -7  -1   1 124.284 11.4728   7
  -7  -1   1 128.539 9.57828   2
  -7  -1   1 130.072 9.29792  12
  -7  -1   1 117.137 9.06630   9
  -7  -1   1 129.370 8.13749  10
  -7  -1   1 128.785 9.46642   6
   6   1  -1 133.897 8.91094  11
   6   1  -1 142.193 8.58831   5
   6   1  -1 135.794 8.69108   4
   6   1  -1 133.188 8.62369   3
   6   1  -1 134.781 8.96323  10
  -6  -1   1 141.597 9.65630   9
  -6  -1   1 139.526 9.17269  10
  -6  -1   1 118.450 11.5107   7
  -6  -1   1 144.695 9.77850  12
  -6  -1   1 141.645 9.95532   6
  -6  -1   1 137.302 10.0199   2
   5   1  -1 410.924 26.0414  10
   5   1  -1 430.464 25.8458   4
   5   1  -1 402.396 25.9194   8
   5   1  -1 425.426 25.7882   5
  -5  -1   1 412.772 26.3995   9
  -5  -1   1 435.097 25.8175   5
  -5  -1   1 440.311 26.0523  10
  -5  -1   1 392.981 26.4069  12
  -5  -1   1 451.880 26.1889   8
  -5  -1   1 410.253 28.0947   7
  -5  -1   1 433.662 26.6815   6
  -5  -1   1 409.951 26.7287   2
   4   1  -1 2267.04 143.357   8
   4   1  -1 2374.25 143.265   5
   4   1  -1 2362.23 143.694   9
   4   1  -1 2362.85 143.466  10
   4   1  -1 2278.84 143.832   2
   4   1  -1 2340.28 143.819  12
   4   1  -1 2403.01 144.975   7
  -4  -1   1 2380.71 143.719  12
  -4  -1   1 2423.27 143.280   5
  -4  -1   1 2450.00 143.467  10
  -4  -1   1 2355.42 143.882   6
  -4  -1   1 2257.77 143.922   2
  -4  -1   1 2267.83 145.015   7
  -4  -1   1 2500.50 143.491   8
  -4  -1   1 2338.44 143.686   9
   3   1  -1 2950.36 177.688  12
   3   1  -1 3016.31 177.579  10
   3   1  -1 2901.46 177.861   2
   3   1  -1 3059.00 177.733   9
   3   1  -1 2898.52 178.835   7
  -3  -1   1 2890.42 178.773   7
  -3  -1   1 2913.54 177.713  12
  -3  -1   1 2955.24 177.715   9
  -3  -1   1 2820.68 177.908   6
  -3  -1   1 2841.14 177.922   2
  -3  -1   1 2880.91 177.525   8
   2   1  -1 166.638 10.7177   2
   2   1  -1 153.365 11.3385   7
   2   1  -1 167.818 10.5395   9
   2   1  -1 168.986 10.3752   8
   2   1  -1 174.145 10.4663  10
   2   1  -1 163.205 10.5049  12
   2   1  -1 169.093 10.3312   5
  -2  -1   1 156.961 10.7648   2
  -2  -1   1 175.809 10.4010   8
  -2  -1   1 165.308 10.5304  12
  -2  -1   1 170.041 10.8144   6
  -2  -1   1 168.257 10.5430   9
  -2  -1   1 171.615 10.3387   5
  -2  -1   1 170.979 10.4680  10
  -2  -1   1 185.563 11.5082   7
   1   1  -1 0.21737 0.40470   2
   1   1  -1 2.49192 0.39454   9
  -1  -1   1 1.12057 0.37875  12
  -1  -1   1 1.87631 0.84972   7
  -1  -1   1 0.30392 0.30852  10
  -1  -1   1 1.96788 0.68101   2
  -1  -1   1 2.39531 0.25919   5
  -1  -1   1 1.24443 0.26979   8
  -1  -1   1 2.65680 0.60301   6
  -1  -1   1 1.13980 0.38718   9
  -1   1  -1 1.07699 0.41382   9
  -1   1  -1 1.82295 0.46345   1
  -1   1  -1 1.47654 0.22802   4
  -1   1  -1 1.96354 0.51355  12
   1  -1   1 1.95418 0.27178   4
  -2   1  -1 1378.50 83.5884  12
  -2   1  -1 1338.04 83.3591   4
  -2   1  -1 1376.91 83.5374   9
  -2   1  -1 1338.51 83.5913   2
  -2   1  -1 1291.00 83.5515   1
  -2   1  -1 1481.63 83.2854  10
  -2   1  -1 1381.82 83.5948   6
   2  -1   1 1402.77 83.5846  12
   2  -1   1 1333.70 83.5537   1
   2  -1   1 1387.95 83.5283   9
  -3   1  -1 1482.03 91.5814   6
  -3   1  -1 1467.09 91.3670   2
  -3   1  -1 1486.66 91.3058   9
  -3   1  -1 1478.56 91.3658  12
  -3   1  -1 1476.44 91.6861   7
  -3   1  -1 1545.14 90.9487  10
  -3   1  -1 1459.96 90.9752   4
   3  -1   1 1541.69 91.3979   2
   3  -1   1 1518.38 91.3010   9
   3  -1   1 1478.02 90.9871   4
   3  -1   1 1530.11 91.3663  12
  -4   1  -1 36.3141 4.59555   7
  -4   1  -1 51.2923 3.13588   4
  -4   1  -1 48.5064 3.15989  10
  -4   1  -1 46.7865 4.07565   6
   4  -1   1 51.2612 3.86834   2
   4  -1   1 50.0568 3.20052   4
   4  -1   1 50.1669 3.74660   1
   4  -1   1 42.0227 3.76351  12
   4  -1   1 44.9139 3.76030   9
   4  -1   1 49.2156 3.09429   5
  -5   1  -1 784.813 47.2990   4
  -5   1  -1 778.585 48.0810   6
  -5   1  -1 771.547 47.9470   9
  -5   1  -1 824.011 47.3513  10
  -5   1  -1 779.609 48.8520   7
  -5   1  -1 769.412 48.0780   2
   5  -1   1 775.751 47.5578  11
   5  -1   1 732.316 47.3487   4
   5  -1   1 742.453 47.5649   8
   5  -1   1 803.468 47.2820   5
  -6   1  -1 106.956 8.32296   6
  -6   1  -1 105.845 8.35776  12
  -6   1  -1 109.821 8.19027   9
  -6   1  -1 107.065 8.34257   2
  -6   1  -1 117.082 7.11525  10
  -6   1  -1 119.549 9.77276   7
   6  -1   1 116.487 6.99250   5
   6  -1   1 115.784 7.52157  11
   6  -1   1 104.208 7.09480   4
  -7   1  -1 25.3821 5.46145   7
  -7   1  -1 32.6043 4.14504   9
  -7   1  -1 39.8592 4.74126  12
  -7   1  -1 38.2206 4.66583   2
  -7   1  -1 31.1838 4.31336   6
  -7   1  -1 40.4414 2.80263  10
   7  -1   1 34.3325 2.72237   4
   7  -1   1 33.9150 3.63625  11
   7  -1   1 35.3660 2.52034   5
  -8   1  -1 60.4677 8.38757   7
  -8   1  -1 60.8852 6.52308   9
  -8   1  -1 59.4059 4.13712  10
  -8   1  -1 57.6218 6.49027   6
  -8   1  -1 55.2194 6.21721   2
  -8   1  -1 58.8420 6.80542  12
   8  -1   1 60.8936 5.14107  11
   8  -1   1 55.6504 4.01542   4
   8  -1   1 57.0895 3.85590   5
  -9   1  -1 9.79975 5.58378   7
  -9   1  -1 10.8784 4.11693   6
  -9   1  -1 19.4958 4.92396  12
  -9   1  -1 16.2331 4.49065   2
  -9   1  -1 13.4703 1.73884  10
  -9   1  -1 11.6739 4.05921   9
   9  -1   1 15.9662 2.94825  11
   9  -1   1 14.3020 1.52948   4
 -10   1  -1 3.31042 5.29647   7
 -10   1  -1 3.75284 4.58270  12
 -10   1  -1 -0.0992 3.91271   6
 -10   1  -1 7.43122 4.54437   2
  10  -1   1 7.87177 3.00557  11
 -11   1  -1 153.853 15.0708   7
 -11   1  -1 105.943 11.8433   2
 -11   1  -1 111.920 12.1495  12
 -11   1  -1 123.898 11.8662   6
  11  -1   1 125.674 9.71524  11
 -12   1  -1 8.46589 6.97950   7
 -12   1  -1 7.24102 5.43747   2
 -12   1  -1 12.6753 6.00504  12
 -12   1  -1 9.96616 5.93632   6
  12  -1   1 6.93368 3.91128  11
  12   0  -1 257.609 17.9402  11
 -12   0   1 267.712 20.5288   6
 -12   0   1 277.857 22.9867   7
 -12   0   1 267.171 20.8252   2
  11   0  -1 5.01076 3.29108  11
 -11   0   1 7.78190 4.98405   6
 -11   0   1 16.1942 5.43471   2
 -11   0   1 7.30561 6.54216   7
 -11   0   1 10.5916 4.92128  12
 -11   0   1 6.96878 2.00997  10
  10   0  -1 266.854 17.4762  11
 -10   0   1 285.643 16.9799  10
 -10   0   1 247.880 19.0129  12
 -10   0   1 262.221 19.1714   6
 -10   0   1 257.664 19.4238   2
 -10   0   1 266.222 21.8659   7
   9   0  -1 -0.1067 2.25176  11
   9   0  -1 1.49185 0.89099   4
  -9   0   1 3.04086 1.54476  10
  -9   0   1 9.09069 5.62414   7
  -9   0   1 2.57319 3.69672  12
  -9   0   1 1.32853 3.62277   6
  -9   0   1 5.17315 3.66284   2
   8   0  -1 296.485 19.8710   4
   8   0  -1 328.253 20.4346  11
  -8   0   1 350.222 20.2403  10
  -8   0   1 325.992 21.2728   9
  -8   0   1 310.410 21.5198   6
  -8   0   1 327.095 23.5903   7
  -8   0   1 325.759 21.7319   2
  -8   0   1 323.045 21.4708  12
   7   0  -1 -0.3189 0.55244   5
   7   0  -1 1.28045 1.57561  11
   7   0  -1 -0.2255 1.24992  10
   7   0  -1 -0.0377 0.75278   3
   7   0  -1 0.08286 0.85803   4
  -7   0   1 1.70445 2.38264   6
  -7   0   1 7.72799 3.99579   7
  -7   0   1 2.61822 2.69964   2
  -7   0   1 -1.1354 2.36548  12
  -7   0   1 -0.4755 2.28247   9
   6   0  -1 470.846 27.6627   5
   6   0  -1 405.775 27.7140   3
   6   0  -1 460.228 27.9882  11
   6   0  -1 432.817 27.8763   8
   6   0  -1 463.952 28.0709  10
  -6   0   1 449.126 28.8223   2
  -6   0   1 455.293 30.3456   7
  -6   0   1 484.346 27.9297  10
  -6   0   1 457.044 28.7406   6
  -6   0   1 455.710 28.5258   9
  -6   0   1 446.801 28.6165  12
   5   0  -1 5.55268 0.66008   5
   5   0  -1 5.66106 1.17307  11
   5   0  -1 6.31350 1.17302  10
   5   0  -1 4.63156 0.76828   3
   5   0  -1 7.25101 1.05017   8
   5   0  -1 3.43727 0.76557   4
  -5   0   1 5.06173 1.06598  10
  -5   0   1 2.69822 2.70173   7
  -5   0   1 2.18775 1.70233   2
  -5   0   1 4.41642 0.74493   5
  -5   0   1 3.21105 1.74225   6
  -5   0   1 5.38340 1.91434  12
  -5   0   1 2.84685 1.63271   9
   4   0  -1 41.2486 3.85691   2
   4   0  -1 54.6634 5.04920   7
   4   0  -1 47.6169 3.36041   8
   4   0  -1 45.6756 3.24672   3
   4   0  -1 50.0964 3.86782   9
   4   0  -1 42.4414 3.22372   4
   4   0  -1 59.1627 3.93680  12
   4   0  -1 55.9459 3.53121  10
   4   0  -1 48.9624 3.17161   5
   4   0  -1 52.2060 3.50002  11
  -4   0   1 43.1160 4.09914   6
  -4   0   1 58.3183 4.19890  12
  -4   0   1 42.3629 4.12692   2
  -4   0   1 50.7542 3.98979   9
  -4   0   1 52.6191 3.21542   5
  -4   0   1 53.9959 3.44663  10
  -4   0   1 56.8154 5.56901   7
   3   0  -1 3.76408 0.70185  11
   3   0  -1 3.16755 0.47640   4
   3   0  -1 4.68603 0.58465   3
   3   0  -1 6.06140 0.82363  10
   3   0  -1 3.62136 0.42699   5
   3   0  -1 2.84558 0.58706   8
   3   0  -1 4.07556 1.04194  12
   3   0  -1 4.46570 1.75040   7
   3   0  -1 4.01574 1.00996   9
   3   0  -1 1.58753 0.95489   2
  -3   0   1 2.42525 1.12587  12
  -3   0   1 4.41606 1.14066   9
  -3   0   1 3.99129 0.73144  10
  -3   0   1 3.53010 0.46609   5
  -3   0   1 3.11303 1.20670   2
  -3   0   1 2.11060 1.81479   7
   2   0  -1 112.695 7.17341   2
   2   0  -1 110.159 6.89977  11
   2   0  -1 107.871 6.91339   8
   2   0  -1 122.965 7.76474   7
   2   0  -1 113.265 6.94230  10
   2   0  -1 108.604 6.80202   5
   2   0  -1 111.907 7.07775   9
   2   0  -1 107.382 7.08828  12
   2   0  -1 107.616 6.79750   4
   2   0  -1 109.433 6.84502   3
  -2   0   1 117.272 7.19872   6
  -2   0   1 110.692 6.80704   5
  -2   0   1 112.467 7.80586   7
  -2   0   1 110.681 6.93264   8
  -2   0   1 105.340 7.10170  12
  -2   0   1 113.164 7.08738   9
  -2   0   1 115.937 6.93102  10
  -2   0   1 110.104 7.18528   2
   1   0  -1 0.03170 0.03391   5
   1   0  -1 -0.0150 0.07928  10
   1   0  -1 0.57177 0.19750  11
   1   0  -1 0.51748 0.37348   7
   1   0  -1 0.18781 0.17717   2
   1   0  -1 0.06069 0.06244   3
   1   0  -1 -0.0226 0.11269  12
   1   0  -1 -0.0282 0.10846   9
   1   0  -1 0.06764 0.05910   8
  -1   0   1 0.40705 0.36465   6
  -1   0   1 0.01466 0.21604  10
  -1   0   1 0.69343 0.18141   8
  -1   0   1 0.25317 0.63487   7
  -1   0   1 0.13886 0.37743   2
  -1   0   1 0.53769 0.09532   5
  -1   0   1 0.10183 0.06908  11
  -1   0   1 0.55791 0.34917  12
  -1   0  -1 1.45617 0.37850  12
  -1   0  -1 1.09629 0.35648   2
  -1   0  -1 0.83729 0.29081   1
  -1   0  -1 0.59279 0.47686   7
  -1   0  -1 0.91709 0.17333  10
   1   0   1 0.96587 0.23083   4
  -2   0  -1 185.329 11.4080  12
  -2   0  -1 174.865 11.3914   2
  -2   0  -1 184.077 11.3924   9
  -2   0  -1 183.911 11.1605  10
  -2   0  -1 185.710 11.7907   7
  -2   0  -1 184.771 11.4382   6
  -2   0  -1 180.590 11.1916   4
   2   0   1 183.327 11.3814   9
   2   0   1 186.011 11.1381   5
   2   0   1 168.540 11.1721   4
   2   0   1 176.985 11.2594   8
   2   0   1 187.009 11.6628   7
   2   0   1 190.397 11.3935  12
   2   0   1 181.293 11.0885   3
   2   0   1 184.437 11.1647  10
   2   0   1 187.057 11.3950   2
   2   0   1 172.955 11.3195   1
  -3   0  -1 -0.2281 1.50442   7
  -3   0  -1 0.24230 0.87120   9
  -3   0  -1 1.01982 1.00334  12
  -3   0  -1 -0.3554 0.86237   2
  -3   0  -1 0.13247 0.41323  10
   3   0   1 0.47187 0.36381   5
   3   0   1 -0.5384 1.12462   7
   3   0   1 0.64714 0.83018   2
   3   0   1 0.45972 0.46343   4
   3   0   1 0.70377 0.76327  12
   3   0   1 1.03674 0.90580   9
   3   0   1 0.60600 0.59445   8
   3   0   1 0.54169 0.43675  10
  -4   0  -1 71.5934 5.08231   2
  -4   0  -1 70.9769 6.16805   7
  -4   0  -1 65.4086 5.02538  12
  -4   0  -1 66.9782 5.06197   6
  -4   0  -1 69.2300 4.31952  10
   4   0   1 65.9408 4.33502  10
   4   0   1 64.2502 4.78375   9
   4   0   1 65.9214 4.20440   5
   4   0   1 75.2879 5.63056   7
   4   0   1 62.7533 4.77513  12
   4   0   1 62.4605 4.44442   8
   4   0   1 60.8892 4.31540   4
   4   0   1 69.5655 4.85470   2
  -5   0  -1 0.60821 0.74056  10
  -5   0  -1 1.39244 1.78279   6
  -5   0  -1 0.96455 1.69003   9
  -5   0  -1 1.52934 1.73775  12
  -5   0  -1 1.07370 1.59154   2
   5   0   1 0.92464 0.76336  10
   5   0   1 2.08096 0.57455   5
   5   0   1 1.04113 1.10785   1
   5   0   1 -0.2274 0.73107   8
   5   0   1 0.72566 0.77709   4
   5   0   1 -0.2487 1.57161   7
   5   0   1 1.42906 0.38977   3
  -6   0  -1 24.2483 3.55655   2
  -6   0  -1 26.5141 4.79437   7
  -6   0  -1 21.3627 3.34150   6
  -6   0  -1 31.3337 3.52845  12
  -6   0  -1 27.6800 2.21892  10
  -6   0  -1 26.0382 3.22133   9
   6   0   1 21.0626 1.83234   5
   6   0   1 22.1427 2.24580   4
   6   0   1 23.9312 2.31357  10
  -7   0  -1 3.87703 2.59585   9
  -7   0  -1 4.94838 2.70939   2
  -7   0  -1 5.45942 3.87704   7
  -7   0  -1 3.11118 2.61358  12
  -7   0  -1 2.52814 2.69815   6
  -7   0  -1 5.56682 1.29026  10
   7   0   1 5.10349 1.73697  11
   7   0   1 4.86176 1.29546   4
   7   0   1 3.36647 1.32503  10
  -8   0  -1 317.314 20.0540  12
  -8   0  -1 282.695 21.6146   7
  -8   0  -1 335.402 18.9528  10
  -8   0  -1 299.233 19.7887   9
  -8   0  -1 270.266 19.9961   2
  -8   0  -1 292.446 20.0835   6
   8   0   1 290.512 18.8225  10
   8   0   1 262.273 18.4883   4
   8   0   1 320.398 18.9576  11
  -9   0  -1 2.58980 1.36332  10
  -9   0  -1 3.42538 3.57731   2
  -9   0  -1 0.99501 3.33541   9
  -9   0  -1 0.90057 3.49684  12
  -9   0  -1 -0.2780 3.32931   6
  -9   0  -1 4.34538 5.02445   7
   9   0   1 0.12063 1.24768   4
   9   0   1 -0.7782 2.30787  11
 -10   0  -1 125.414 11.6454   6
 -10   0  -1 138.448 11.5056   9
 -10   0  -1 142.618 12.0662   2
 -10   0  -1 127.403 13.7099   7
 -10   0  -1 136.858 11.8317  12
  10   0   1 130.708 8.69047   4
  10   0   1 140.098 9.90692  11
 -11   0  -1 0.68912 5.93274   7
 -11   0  -1 1.44089 4.86494  12
 -11   0  -1 -2.5225 4.48154   2
 -11   0  -1 -1.9519 4.57688   6
  11   0   1 1.80749 3.15875  11
 -12   0  -1 72.0795 8.89037  12
 -12   0  -1 58.1034 8.45709   6
 -12   0  -1 65.0895 10.2190   7
 -12   0  -1 55.5916 8.59825   2
  12   0   1 67.8544 6.55554  11
  12  -1  -1 4.63158 3.70013  11
 -12   1   1 8.39533 5.78852   6
 -12   1   1 10.3009 5.54637   2
 -12   1   1 14.1952 7.24417   7
  11  -1  -1 55.1998 5.51390  11
 -11   1   1 56.0816 7.89435  12
 -11   1   1 48.2356 9.74641   7
 -11   1   1 38.7676 7.02992   2
 -11   1   1 37.1942 7.03430   6
 -11   1   1 56.5230 4.21721  10
  10  -1  -1 63.2330 4.50976   5
  10  -1  -1 70.2971 6.51486  11
 -10   1   1 74.9575 5.18191  10
 -10   1   1 71.0804 8.17755  12
 -10   1   1 75.0821 8.26566   6
 -10   1   1 74.6868 8.47953   2
   9  -1  -1 8.71910 2.59762  11
   9  -1  -1 5.24463 0.89755   5
  -9   1   1 14.4936 4.38115   2
  -9   1   1 2.52411 5.04622   7
  -9   1   1 10.6699 1.74301  10
  -9   1   1 10.5272 4.10694  12
  -9   1   1 5.07865 3.64165   6
   8  -1  -1 9.40345 2.37740  11
  -8   1   1 10.7441 3.44804   2
  -8   1   1 12.8981 3.79203  12
  -8   1   1 10.9354 1.87523  10
  -8   1   1 19.4927 5.57100   7
  -8   1   1 11.3997 3.44936   6
   7  -1  -1 211.218 13.1012   5
   7  -1  -1 224.827 13.7431  11
   7  -1  -1 205.769 13.0806   4
  -7   1   1 218.260 14.7318  12
  -7   1   1 195.203 14.5906   6
  -7   1   1 215.013 16.5146   7
  -7   1   1 225.181 13.4329  10
  -7   1   1 207.230 14.7484   2
   6  -1  -1 116.339 7.63462   8
   6  -1  -1 109.185 7.29090   4
   6  -1  -1 123.491 7.30154   5
   6  -1  -1 119.648 7.84234  11
  -6   1   1 129.126 7.63742  10
  -6   1   1 116.237 8.75101  12
  -6   1   1 110.756 8.65003   6
  -6   1   1 121.314 8.57097   9
  -6   1   1 110.722 10.1777   7
  -6   1   1 112.996 8.71477   2
   5  -1  -1 13.1352 1.29348   3
   5  -1  -1 14.7935 1.72529  11
   5  -1  -1 13.5362 1.66201   8
   5  -1  -1 15.0474 1.16161   4
   5  -1  -1 15.1028 1.12393   5
  -5   1   1 16.6934 2.60737   6
  -5   1   1 13.9109 2.12825   9
  -5   1   1 14.4878 2.44376  12
  -5   1   1 14.2923 1.61783  10
  -5   1   1 21.4875 2.74126   2
  -5   1   1 13.5125 3.17107   7
   4  -1  -1 767.091 48.2584  11
   4  -1  -1 783.684 48.4435   9
   4  -1  -1 792.985 48.1448   8
   4  -1  -1 755.674 47.9077   4
   4  -1  -1 777.784 48.5602   2
   4  -1  -1 803.654 47.9066   5
  -4   1   1 849.577 48.1039  10
  -4   1   1 765.540 48.5404   6
  -4   1   1 795.700 49.3273   7
   3  -1  -1 2415.23 148.326   2
   3  -1  -1 2481.45 148.248   9
   3  -1  -1 2297.95 147.878   3
   3  -1  -1 2550.01 147.833   5
  -3   1   1 2510.79 148.816   7
  -3   1   1 2299.76 148.305   2
  -3   1   1 2491.26 148.509   6
   2  -1  -1 204.625 12.4574   2
   2  -1  -1 200.814 12.4453  12
   2  -1  -1 199.680 12.1281   3
   2  -1  -1 201.403 12.3897   9
  -2   1   1 203.866 12.7778   7
  -2   1   1 204.793 12.0875   4
  -2   1   1 190.863 12.2118  11
  -2   1   1 189.512 12.4341   2
  -2   1   1 197.848 12.4114   6
  -2   1   1 194.833 12.4481  12
  -2   1   1 194.524 12.1343   3
   1  -1  -1 6.25778 0.44464   5
   1  -1  -1 6.63748 0.65864  11
   1  -1  -1 7.03748 0.53190   3
   1  -1  -1 8.23691 0.76831   6
  -1   1   1 7.57991 0.90021  12
  -1   1   1 6.99872 0.73833   6
  -1   1   1 6.21072 0.76528   2
  -1   1   1 6.13078 0.55302   3
  -1  -1  -1 10.0705 1.01496   2
  -1  -1  -1 9.74128 0.89417  12
  -1  -1  -1 10.0016 0.83911  10
  -1  -1  -1 8.33911 0.72074   5
  -1  -1  -1 10.0851 0.81419   8
  -1  -1  -1 10.2406 1.02949   9
  -1  -1  -1 10.6329 0.98250   6
  -1  -1  -1 10.0541 1.14060   7
   1   1   1 10.7046 0.93623   2
   1   1   1 9.75519 0.78383  10
   1   1   1 7.35625 0.86865   9
   1   1   1 12.6658 1.20253   7
   1   1   1 7.53130 0.70550   3
  -2  -1  -1 518.293 30.7886  10
  -2  -1  -1 486.806 30.9100   9
  -2  -1  -1 498.449 30.7046   5
  -2  -1  -1 505.258 30.9671   6
  -2  -1  -1 506.806 30.8809  12
  -2  -1  -1 488.296 30.7845   8
  -2  -1  -1 555.729 31.4358   7
  -2  -1  -1 486.866 30.9662   2
   2   1   1 463.838 30.8907   2
   2   1   1 506.998 30.7029   5
   2   1   1 517.046 30.9401   9
   2   1   1 511.889 30.8718  12
   2   1   1 510.356 30.7859  10
   2   1   1 502.073 30.7758   8
  -3  -1  -1 33.2990 2.68566  12
  -3  -1  -1 32.7145 2.42161   8
  -3  -1  -1 32.0375 2.69501   9
  -3  -1  -1 31.2478 2.83007   2
  -3  -1  -1 28.9827 2.10780   5
  -3  -1  -1 35.1291 3.83713   7
  -3  -1  -1 29.9866 2.23745  10
   3   1   1 28.7419 2.24794   8
   3   1   1 29.4388 2.60587   2
   3   1   1 29.1432 3.72928   7
   3   1   1 33.7125 2.57100  12
   3   1   1 30.9200 2.63663   9
   3   1   1 32.2377 2.24628  10
   3   1   1 30.8901 2.08600   5
   3   1   1 27.3699 2.12392   4
  -4  -1  -1 192.347 11.6954  10
  -4  -1  -1 168.144 12.1630   2
  -4  -1  -1 201.916 13.3972   7
  -4  -1  -1 200.672 11.8859   8
  -4  -1  -1 187.305 12.2205   6
  -4  -1  -1 201.060 12.1235  12
  -4  -1  -1 188.411 11.5678   5
   4   1   1 180.304 11.5394   5
   4   1   1 182.727 12.9361   7
   4   1   1 177.172 12.0365   2
   4   1   1 183.561 12.0502   9
   4   1   1 185.101 11.9781  12
   4   1   1 189.235 11.7125   8
   4   1   1 191.878 11.6961  10
   4   1   1 178.055 11.6078   4
  -5  -1  -1 3035.92 184.954   6
  -5  -1  -1 2889.13 184.946   2
  -5  -1  -1 3043.72 184.217   5
  -5  -1  -1 2952.35 184.733   9
  -5  -1  -1 3084.72 184.355  10
  -5  -1  -1 3243.66 184.613   8
  -5  -1  -1 3068.93 184.778  12
   5   1   1 2939.65 184.263   4
   5   1   1 2968.97 184.362  10
   5   1   1 3067.21 184.201   5
   5   1   1 3052.27 185.759   7
  -6  -1  -1 59.1134 3.87318  10
  -6  -1  -1 47.9103 5.13767   6
  -6  -1  -1 50.2759 4.93828   9
  -6  -1  -1 50.5634 5.23401   2
  -6  -1  -1 57.7701 5.10706  12
  -6  -1  -1 59.7581 7.09787   7
   6   1   1 47.9605 3.73757   4
   6   1   1 49.1215 3.76469  10
   6   1   1 49.1097 3.39700   3
  -7  -1  -1 25.7144 3.86959  12
  -7  -1  -1 29.2703 3.63256   9
  -7  -1  -1 23.6931 2.50268  10
  -7  -1  -1 18.2616 5.00203   7
  -7  -1  -1 20.0362 3.59121   6
  -7  -1  -1 23.9386 3.80657   2
   7   1   1 23.4715 2.61416  10
   7   1   1 17.2158 2.45664   4
   7   1   1 20.1975 1.78822   3
  -8  -1  -1 73.8212 7.70084   6
  -8  -1  -1 80.3375 9.66076   7
  -8  -1  -1 80.0530 7.89852   2
  -8  -1  -1 89.0817 5.89020  10
  -8  -1  -1 78.3236 7.73362  12
  -8  -1  -1 80.9419 7.55386   9
   8   1   1 86.7875 6.27996  11
   8   1   1 89.0672 5.29839   3
   8   1   1 74.2517 5.86813   4
   8   1   1 78.5793 5.41954   3
  -9  -1  -1 119.608 12.2887   7
  -9  -1  -1 96.1631 9.98036   6
  -9  -1  -1 125.877 9.97957   9
  -9  -1  -1 121.263 7.90893  10
  -9  -1  -1 127.799 10.5033   2
  -9  -1  -1 115.081 10.0866  12
   9   1   1 125.964 8.45431  11
   9   1   1 100.877 7.81296   4
 -10  -1  -1 61.8133 7.38123   2
 -10  -1  -1 61.6036 4.78412  10
 -10  -1  -1 66.4809 9.19263   7
 -10  -1  -1 55.8329 7.00318  12
 -10  -1  -1 52.3521 7.16802   6
 -10  -1  -1 51.7399 6.61981   9
  10   1   1 54.8988 5.84637  11
  10   1   1 55.3723 4.64864   4
 -11  -1  -1 4.27774 4.99943  12
 -11  -1  -1 8.08876 5.42066   6
 -11  -1  -1 7.49741 5.30401   2
 -11  -1  -1 7.14811 4.89541   9
 -11  -1  -1 11.4236 6.26784   7
  11   1   1 3.85242 3.16260  11
  11   1   1 1.03585 1.57991   4
 -12  -1  -1 17.8006 6.14015  12
 -12  -1  -1 15.8201 6.21771   6
 -12  -1  -1 13.2679 5.87348   2
 -12  -1  -1 18.4987 7.51499   7
  12   1   1 8.58644 3.92172  11
  12  -2  -1 109.600 9.33260  11
 -12   2   1 107.238 11.9077   6
 -12   2   1 100.496 13.9458   7
 -12   2   1 114.505 12.1247   2
  11  -2  -1 5.92493 3.46191  11
 -11   2   1 7.18037 1.43125  10
 -11   2   1 9.97321 4.96400  12
 -11   2   1 11.0039 5.40949   6
 -11   2   1 12.1387 7.01182   7
 -11   2   1 3.47994 4.63453   2
  10  -2  -1 -0.8504 2.81443  11
 -10   2   1 3.89098 4.11660   6
 -10   2   1 0.58894 5.49594   7
 -10   2   1 2.78556 3.97666   2
 -10   2   1 2.95425 4.50198  12
 -10   2   1 -0.9102 1.30508  10
   9  -2  -1 4.37339 0.63664   5
   9  -2  -1 -0.1603 2.39105  11
  -9   2   1 4.97321 3.56633   6
  -9   2   1 8.20469 6.97142  12
  -9   2   1 4.62281 5.09527   7
  -9   2   1 2.66110 1.30926  10
   8  -2  -1 103.492 7.60590  11
   8  -2  -1 99.6399 6.38746   5
  -8   2   1 106.238 6.81871  10
  -8   2   1 101.138 8.76536   6
  -8   2   1 116.256 9.03386   2
  -8   2   1 93.7906 9.01942  12
  -8   2   1 107.160 11.1358   7
   7  -2  -1 2.95624 0.53035   5
   7  -2  -1 4.96484 1.86912  11
  -7   2   1 1.49093 2.65436   6
  -7   2   1 6.11523 1.25543  10
  -7   2   1 4.51307 3.60145   7
  -7   2   1 3.68823 2.67849  12
  -7   2   1 3.70508 2.55255   2
   6  -2  -1 135.934 8.62884  11
   6  -2  -1 114.613 8.37445   8
   6  -2  -1 125.974 7.93400   5
  -6   2   1 131.734 9.38905   6
  -6   2   1 135.445 10.8386   7
  -6   2   1 138.185 8.27260  10
  -6   2   1 121.283 9.51091  12
  -6   2   1 134.892 9.50428   2
   5  -2  -1 20.4348 1.33671   3
   5  -2  -1 17.5332 1.32425   4
   5  -2  -1 19.2538 2.10708  11
  -5   2   1 17.8531 1.75500  10
  -5   2   1 14.6592 2.55700  12
  -5   2   1 16.8613 1.35602   3
  -5   2   1 17.3453 3.41102   7
  -5   2   1 16.3263 2.66717   2
  -5   2   1 21.7885 2.91415   6
  -5   2   1 17.1087 1.31865   4
   4  -2  -1 0.38269 0.96188  11
   4  -2  -1 0.89488 1.08912   9
  -4   2   1 0.74781 1.39459  12
  -4   2   1 2.92865 1.47070   2
  -4   2   1 3.08438 0.57259   3
  -4   2   1 0.85533 0.70607  10
  -4   2   1 1.32518 1.78391   7
  -4   2   1 2.34955 1.40332   6
   3  -2  -1 452.079 27.2760   3
   3  -2  -1 455.137 27.7610   1
   3  -2  -1 448.385 27.4502  11
   3  -2  -1 468.219 27.9357  12
  -3   2   1 439.164 28.1502   7
  -3   2   1 445.800 27.7593   2
  -3   2   1 433.440 27.4136  11
  -3   2   1 451.815 27.2875   3
  -3   2   1 443.323 27.2472   4
  -3   2   1 435.611 27.7683  12
   2  -2  -1 3223.11 197.282   1
   2  -2  -1 3426.35 197.293  12
  -2   2   1 3218.07 197.170   6
  -2   2   1 3105.15 197.262   2
   1  -2  -1 406.326 24.1369   1
   1  -2  -1 379.653 23.9926  11
   1  -2  -1 402.595 23.9505   8
   1  -2  -1 378.169 23.8859   5
   1  -2  -1 399.226 23.9673   3
   1  -2  -1 398.175 24.1350  12
  -1   2   1 411.965 24.0095   6
  -1   2   1 390.029 24.1342   1
  -1   2   1 385.164 23.9048   5
  -1   2   1 393.066 23.9618   3
  -1   2   1 374.687 23.9848  11
   0  -2  -1 36.6889 2.49610  11
   0  -2  -1 39.2705 2.46370   8
   0  -2  -1 37.2605 2.40289   5
   0   2   1 38.9094 2.52005   1
   0   2   1 37.4524 2.46229   3
   0   2   1 36.0501 2.47521  11
   0   2   1 38.6854 2.40353   5
   0   2   1 37.0418 2.44869   8
  -1  -2  -1 1185.93 71.9230   9
  -1  -2  -1 1151.44 71.7610   5
  -1  -2  -1 1188.78 71.8868  10
  -1  -2  -1 1234.11 71.8711   6
  -1  -2  -1 1160.47 71.8092   8
  -1  -2  -1 1243.67 71.7904  12
  -1  -2  -1 1096.20 71.7914   1
  -1  -2  -1 1227.02 71.8289  11
   1   2   1 1083.95 71.7594   1
   1   2   1 1251.40 71.9029  10
   1   2   1 1151.39 71.8022   8
   1   2   1 1181.70 72.1189   2
   1   2   1 1191.15 71.7613   5
   1   2   1 1223.01 71.9513   9
   1   2   1 1137.57 71.8200  11
  -2  -2  -1 307.500 19.0457   7
  -2  -2  -1 327.434 18.5999  12
  -2  -2  -1 299.820 18.7196   9
  -2  -2  -1 288.649 18.4763   5
  -2  -2  -1 304.874 18.6235  10
  -2  -2  -1 309.903 18.9383   2
  -2  -2  -1 295.287 18.5597   8
  -2  -2  -1 304.772 18.7491   6
   2   2   1 290.566 19.2031   7
   2   2   1 285.034 18.5308   8
   2   2   1 320.469 18.6056  12
   2   2   1 291.509 18.4722   5
   2   2   1 310.278 18.7487   9
   2   2   1 303.548 18.6247  10
   2   2   1 285.125 18.7387   2
  -3  -2  -1 284.442 17.2679   2
  -3  -2  -1 309.829 17.7642   7
  -3  -2  -1 251.533 16.7682   8
  -3  -2  -1 275.679 16.8957  12
  -3  -2  -1 258.214 16.9759   9
  -3  -2  -1 282.197 17.1261   6
  -3  -2  -1 252.225 16.6460   5
  -3  -2  -1 268.889 16.8112  10
   3   2   1 267.585 16.8080  10
   3   2   1 235.265 17.7987   7
   3   2   1 284.445 17.0450   9
   3   2   1 279.153 16.8883  12
   3   2   1 275.346 17.0422   2
   3   2   1 273.433 16.7114   5
  -4  -2  -1 1990.60 121.697  10
  -4  -2  -1 2019.71 121.860  12
  -4  -2  -1 2074.60 122.254   2
  -4  -2  -1 1931.92 121.924   9
  -4  -2  -1 2029.28 122.087   6
  -4  -2  -1 2014.72 121.539   5
   4   2   1 1972.46 121.969   2
   4   2   1 1895.34 121.621   8
   4   2   1 1968.45 121.702  10
   4   2   1 1961.12 121.511   5
   4   2   1 2031.89 121.981   9
   4   2   1 2095.23 122.048  12
  -5  -2  -1 40.3032 2.86605   5
  -5  -2  -1 32.0388 3.87980  12
  -5  -2  -1 40.1898 3.36086   8
  -5  -2  -1 48.6995 4.53800   2
  -5  -2  -1 42.1167 4.14638   6
  -5  -2  -1 48.8011 5.53819   7
  -5  -2  -1 35.0845 3.90491   9
   5   2   1 44.1805 5.58374   7
   5   2   1 38.8765 3.53421  12
   5   2   1 34.8257 3.00416  10
   5   2   1 38.8975 2.90311   4
  -6  -2  -1 1.84017 1.68748   8
  -6  -2  -1 1.67830 2.43456   2
  -6  -2  -1 -1.5017 2.71781   7
  -6  -2  -1 0.83789 2.03394  12
  -6  -2  -1 0.61433 1.16626  10
  -6  -2  -1 1.81554 2.05138   9
  -6  -2  -1 0.50302 0.91086   5
  -6  -2  -1 -0.0404 2.12259   6
   6   2   1 -0.5856 0.99324   4
   6   2   1 1.48505 0.75908   3
  -7  -2  -1 82.0151 7.32432   6
  -7  -2  -1 86.3928 8.93774   7
  -7  -2  -1 85.6809 7.71294   2
  -7  -2  -1 72.6707 6.92860  12
  -7  -2  -1 83.2719 7.03103   9
  -7  -2  -1 86.7519 5.81698  10
   7   2   1 75.3838 5.29524   3
   7   2   1 82.4832 5.64847   4
  -8  -2  -1 383.067 24.8762   2
  -8  -2  -1 353.094 24.0606   9
  -8  -2  -1 371.893 24.5292   6
  -8  -2  -1 324.222 24.0039  12
  -8  -2  -1 344.380 23.1123  10
  -8  -2  -1 393.231 26.0406   7
   8   2   1 388.709 22.7530   3
   8   2   1 401.734 23.1104   4
  -9  -2  -1 38.0904 5.31427  12
  -9  -2  -1 37.8243 7.00929   7
  -9  -2  -1 29.8298 5.64961   2
  -9  -2  -1 37.4831 3.43107  10
  -9  -2  -1 29.8139 5.29188   9
  -9  -2  -1 26.8869 5.24017   6
   9   2   1 34.7644 3.60883  11
   9   2   1 32.4591 3.23306   4
   9   2   1 22.8750 2.68241   3
   9   2   1 23.9123 2.49001   3
 -10  -2  -1 85.3074 8.98337   2
 -10  -2  -1 72.0464 8.58460   9
 -10  -2  -1 94.2286 10.6494   7
 -10  -2  -1 78.5968 8.44045  12
 -10  -2  -1 64.2782 8.15132   6
  10   2   1 73.6366 6.74137  11
  10   2   1 74.4197 6.00952   4
 -11  -2  -1 151.211 12.9592  12
 -11  -2  -1 175.995 14.9446   7
 -11  -2  -1 137.463 13.1036   6
 -11  -2  -1 116.764 12.9921   2
 -11  -2  -1 143.758 12.5319   9
  11   2   1 137.644 10.4082  11
  11   2   1 129.155 9.40263   4
 -12  -2  -1 14.2102 6.07664   2
 -12  -2  -1 5.62220 6.24756   7
 -12  -2  -1 9.26462 5.97898  12
 -12  -2  -1 1.56976 6.57568   6
  12   2   1 4.60764 3.69684  11
  12   2   1 4.10998 1.83556   4
  12  -3  -1 29.4002 4.91239  11
 -12   3   1 24.2235 8.81865   7
 -12   3   1 27.5572 8.06442   6
 -12   3   1 32.3438 6.95699   2
  11  -3  -1 13.6524 3.83107  11
 -11   3   1 6.38322 5.09888   6
 -11   3   1 16.5403 5.36944   2
 -11   3   1 5.79414 6.98256   7
  10  -3  -1 182.839 12.9320  11
 -10   3   1 195.505 17.5680   7
 -10   3   1 187.275 14.3826   6
 -10   3   1 186.269 14.6466   2
 -10   3   1 175.315 14.7750  12
   9  -3  -1 545.585 33.5257  11
  -9   3   1 577.122 32.8141  10
  -9   3   1 510.776 34.6536   2
  -9   3   1 537.101 36.7990   7
  -9   3   1 506.546 34.7296  12
  -9   3   1 511.793 34.5332   6
   8  -3  -1 13.2041 2.65550  11
  -8   3   1 15.0480 3.96178  12
  -8   3   1 15.6165 3.65190   2
  -8   3   1 13.7171 1.67702  10
  -8   3   1 8.88449 3.43913   6
  -8   3   1 16.1316 5.00871   7
   7  -3  -1 136.386 9.15431  11
  -7   3   1 139.893 10.4029  12
  -7   3   1 132.141 10.0154   6
  -7   3   1 138.593 8.53950  10
  -7   3   1 122.802 10.0931   2
  -7   3   1 114.390 11.3495   7
   6  -3  -1 15.5776 2.19884  11
  -6   3   1 14.7022 1.55732  10
  -6   3   1 15.7568 3.74267   7
  -6   3   1 11.6017 2.86251  12
  -6   3   1 12.2833 2.63158   2
  -6   3   1 13.4277 2.77197   6
  -6   3   1 10.5106 1.16079   3
  -6   3   1 10.5362 1.12603   4
   5  -3  -1 64.2163 4.56938  11
  -5   3   1 62.4282 5.16105   6
  -5   3   1 55.7068 3.96384   3
  -5   3   1 78.0889 5.65276  12
  -5   3   1 70.4941 6.39358   7
  -5   3   1 56.9368 3.90523   4
  -5   3   1 60.3740 5.30733   2
   4  -3  -1 224.890 13.0219   3
   4  -3  -1 213.767 13.3255  11
  -4   3   1 218.977 13.0398   3
  -4   3   1 210.950 14.4099   7
  -4   3   1 193.412 13.5921   6
  -4   3   1 203.727 13.7483   2
  -4   3   1 201.124 13.8122  12
  -4   3   1 216.229 13.0017   4
   3  -3  -1 21.1700 2.22300   9
   3  -3  -1 20.3716 2.28632  12
   3  -3  -1 17.0852 1.46592   3
   3  -3  -1 19.0054 1.27388   5
   3  -3  -1 22.4299 2.22632   1
  -3   3   1 19.0184 1.46951   4
  -3   3   1 19.0848 1.73166  11
  -3   3   1 20.2083 1.52850   3
  -3   3   1 19.4602 2.39066  12
  -3   3   1 17.5655 2.17177   2
   2  -3  -1 192.387 11.8224   5
   2  -3  -1 188.924 12.0409  11
   2  -3  -1 193.177 11.9403   3
   2  -3  -1 198.034 12.3099   1
   2  -3  -1 202.601 12.3134  12
  -2   3   1 201.555 11.8254   5
  -2   3   1 191.109 11.9438   3
  -2   3   1 190.220 12.1242   6
  -2   3   1 191.722 12.3193  12
  -2   3   1 193.717 11.9257   4
  -2   3   1 184.328 12.0095  11
   1  -3  -1 3564.25 218.745   1
   1  -3  -1 3802.25 218.731  12
  -1   3   1 3427.39 218.734   1
   0  -3  -1 1000.01 59.3961   8
   0  -3  -1 963.826 59.3241   5
   0  -3  -1 1003.29 59.4049  11
   0  -3  -1 939.545 59.4565   1
   0   3   1 934.104 59.3935   3
   0   3   1 1042.34 59.5234  10
   0   3   1 974.653 59.3803  11
   0   3   1 917.115 59.4496   1
   0   3   1 996.655 59.3224   5
   0   3   1 983.063 59.3911   8
  -1  -3  -1 200.821 12.3160   1
  -1  -3  -1 199.872 12.3058   8
  -1  -3  -1 199.684 12.2289  12
  -1  -3  -1 196.872 12.3362  11
  -1  -3  -1 210.326 12.3828   6
  -1  -3  -1 203.147 12.4547   9
  -1  -3  -1 194.193 12.2273   5
   1   3   1 188.328 12.2653   1
   1   3   1 187.908 12.2742   3
   1   3   1 210.632 12.4536  10
   1   3   1 194.217 12.2886  11
  -2  -3  -1 133.844 8.67952  12
  -2  -3  -1 137.435 8.94775   9
  -2  -3  -1 136.266 8.64597   5
  -2  -3  -1 132.465 8.73577   8
  -2  -3  -1 131.084 8.83756  10
   2   3   1 134.069 8.70703   8
   2   3   1 145.484 8.98916   9
   2   3   1 138.942 8.72719  12
   2   3   1 126.718 8.66281   3
   2   3   1 154.398 9.13560   2
   2   3   1 153.783 9.22164  10
   2   3   1 139.785 8.74020   1
   2   3   1 146.623 9.56707   7
   2   3   1 137.223 8.63324   5
   2   3   1 143.930 8.82564  11
  -3  -3  -1 1362.47 86.8793  10
  -3  -3  -1 1434.21 86.8269  12
  -3  -3  -1 1378.61 86.9872   9
  -3  -3  -1 1503.93 87.5912   7
  -3  -3  -1 1513.65 87.4715   2
  -3  -3  -1 1435.60 87.0862   6
   3   3   1 1524.44 87.2955   9
   3   3   1 1402.44 86.9081  10
   3   3   1 1392.19 87.9208   7
   3   3   1 1414.03 86.6905   5
   3   3   1 1339.87 87.0566   2
   3   3   1 1401.10 86.8233  12
  -4  -3  -1 129.563 8.19775  10
  -4  -3  -1 119.035 7.88852   5
  -4  -3  -1 120.237 9.06229   2
  -4  -3  -1 122.778 8.11799   8
  -4  -3  -1 129.807 8.66879   6
  -4  -3  -1 127.802 8.30114  12
  -4  -3  -1 146.940 9.49117   7
  -4  -3  -1 121.344 8.45277   9
   4   3   1 110.234 9.68665   7
   4   3   1 109.425 8.37535   2
   4   3   1 130.771 8.43438  10
   4   3   1 126.522 8.20916  12
  -5  -3  -1 224.284 14.4919   7
  -5  -3  -1 205.664 13.2904   9
  -5  -3  -1 196.213 12.8689  10
  -5  -3  -1 218.693 13.9553   2
  -5  -3  -1 204.523 12.6124   5
  -5  -3  -1 193.617 12.8637   8
  -5  -3  -1 203.599 13.4989   6
   5   3   1 183.459 12.6634   3
   5   3   1 199.610 13.0253  12
  -6  -3  -1 163.136 11.9241   6
  -6  -3  -1 175.326 10.7423   5
  -6  -3  -1 159.968 11.5975   9
  -6  -3  -1 181.644 12.3826   2
  -6  -3  -1 166.214 11.1920   8
  -6  -3  -1 168.054 11.5332  12
  -6  -3  -1 164.000 11.0337  10
   6   3   1 173.427 10.8181   4
   6   3   1 170.817 10.6593   3
  -7  -3  -1 221.565 15.4342  12
  -7  -3  -1 232.139 14.7728  10
  -7  -3  -1 231.659 14.4523   5
  -7  -3  -1 256.546 17.2610   7
  -7  -3  -1 229.034 15.9081   6
  -7  -3  -1 233.405 15.0720   8
  -7  -3  -1 216.978 16.1088   2
  -7  -3  -1 223.837 15.5032   9
   7   3   1 235.994 14.6003   4
   7   3   1 222.726 14.3558   3
  -8  -3  -1 530.931 34.6764   9
  -8  -3  -1 620.738 36.5627   7
  -8  -3  -1 515.957 34.5952  12
  -8  -3  -1 551.048 34.3375   8
  -8  -3  -1 542.895 35.1205   6
  -8  -3  -1 515.208 33.8863  10
  -8  -3  -1 516.789 35.3036   2
   8   3   1 567.656 33.5004   3
   8   3   1 555.640 33.7167   4
  -9  -3  -1 -0.3279 4.01980   6
  -9  -3  -1 -0.6992 3.46614  12
  -9  -3  -1 -0.2917 4.59750   7
  -9  -3  -1 2.77352 2.00857  10
  -9  -3  -1 0.96522 4.21117   2
   9   3   1 1.12027 1.91712   4
   9   3   1 -0.2183 1.19634   3
 -10  -3  -1 1.00209 4.62130   6
 -10  -3  -1 3.00329 5.12817   7
 -10  -3  -1 0.83860 4.24846   9
 -10  -3  -1 -0.2865 4.61933   2
  10   3   1 3.99329 2.31346   4
  10   3   1 1.89211 1.34468   3
 -11  -3  -1 7.54732 5.61267   7
 -11  -3  -1 -2.3840 4.93892   9
 -11  -3  -1 5.49069 5.68406   2
 -11  -3  -1 11.1224 5.27405  12
 -11  -3  -1 -0.8663 5.22955   6
  11   3   1 3.67238 3.18438  11
  11   3   1 -0.7103 2.28508   4
 -12  -3  -1 -0.3513 4.99849   9
 -12  -3  -1 9.26636 5.85627  12
 -12  -3  -1 2.59430 6.36148   2
 -12  -3  -1 5.68412 8.23729   6
 -12  -3  -1 7.82292 6.21115   7
  12   3   1 5.91898 3.63555  11
  12   3   1 11.3180 2.59489   4
  12  -4  -1 -0.7055 3.77717  11
 -12   4   1 6.73598 7.73844   7
 -12   4   1 -0.0012 5.62185   2
  11  -4  -1 86.8633 8.31046  11
 -11   4   1 101.503 10.2643   2
 -11   4   1 80.4131 12.0248   7
 -11   4   1 91.9150 10.2230   6
  10  -4  -1 4.95855 3.14193  11
 -10   4   1 5.35209 4.43667   2
 -10   4   1 0.46169 5.93939   7
 -10   4   1 3.69569 4.26239   6
   9  -4  -1 1.14097 2.72679  11
  -9   4   1 1.44770 3.81794   2
  -9   4   1 -1.1435 3.35969   6
  -9   4   1 0.91874 4.21524  12
  -9   4   1 2.12456 1.07522  10
  -9   4   1 -1.0985 5.42018   7
   8  -4  -1 840.719 51.0095  11
  -8   4   1 808.814 51.8321   6
  -8   4   1 842.335 52.0302   2
  -8   4   1 786.232 53.3544   7
  -8   4   1 801.563 52.0378  12
  -8   4   1 858.445 50.4178  10
   7  -4  -1 3.73501 2.03598  11
  -7   4   1 0.51131 3.67981   7
  -7   4   1 0.39198 2.86534  12
  -7   4   1 2.39275 2.60736   6
  -7   4   1 1.29494 1.13907  10
  -7   4   1 1.57244 0.64939   4
  -7   4   1 -0.5902 2.72998   2
   6  -4  -1 110.921 7.70288  11
  -6   4   1 112.480 7.21781  10
  -6   4   1 113.194 7.00093   3
  -6   4   1 112.120 8.91218  12
  -6   4   1 103.658 6.93959   4
  -6   4   1 111.578 8.65101   2
  -6   4   1 114.754 9.95272   7
  -6   4   1 109.993 8.33479   6
   5  -4  -1 161.453 10.3846  11
  -5   4   1 156.468 9.93355   3
  -5   4   1 148.894 10.9907   2
  -5   4   1 173.523 11.3256  12
  -5   4   1 157.467 10.8209   6
  -5   4   1 155.441 11.8956   7
  -5   4   1 159.761 9.89495   4
   4  -4  -1 66.1927 4.84222  11
   4  -4  -1 64.5486 4.18707   5
  -4   4   1 67.9670 5.24802   6
  -4   4   1 68.0098 5.44791   2
  -4   4   1 68.9146 4.44790   3
  -4   4   1 68.5181 4.39030   4
  -4   4   1 71.6498 5.70939  12
   3  -4  -1 121.259 7.58055   5
   3  -4  -1 124.088 7.97650  11
   3  -4  -1 128.307 8.35959  12
  -3   4   1 120.110 8.40515   2
  -3   4   1 125.951 8.82242  12
  -3   4   1 118.875 8.14504   6
  -3   4   1 125.269 7.76669   3
  -3   4   1 121.487 7.73161   4
   2  -4  -1 305.356 18.8078   5
   2  -4  -1 321.524 19.3485   1
   2  -4  -1 307.394 19.0380  11
   2  -4  -1 304.025 18.9469   8
   2  -4  -1 308.168 19.2826  12
  -2   4   1 284.683 18.9791  11
  -2   4   1 312.793 18.8056   5
  -2   4   1 314.713 19.3593   1
  -2   4   1 312.089 18.9522   3
   1  -4  -1 443.758 27.5939   5
   1  -4  -1 438.596 27.6952   8
   1  -4  -1 491.418 27.9001  12
   1  -4  -1 455.125 27.7478  11
   1  -4  -1 449.048 27.9342   1
  -1   4   1 490.109 28.0025  10
  -1   4   1 431.119 27.9282   1
  -1   4   1 457.687 27.5897   5
  -1   4   1 433.972 27.7048  11
  -1   4   1 433.290 27.7055   3
   0  -4  -1 253.110 16.1491   8
   0  -4  -1 255.912 16.0587   5
   0  -4  -1 259.113 16.1672  11
   0  -4  -1 279.380 16.1956  12
   0  -4  -1 265.345 16.2763   1
   0   4   1 254.787 16.1262  11
   0   4   1 283.480 16.3574  10
   0   4   1 252.217 16.1358   8
   0   4   1 269.370 16.0562   5
   0   4   1 253.887 16.2594   1
   0   4   1 250.471 16.1558   3
  -1  -4  -1 587.937 35.2593  11
  -1  -4  -1 570.312 35.1576   5
  -1  -4  -1 571.315 35.2496   8
  -1  -4  -1 591.049 35.1280  12
  -1  -4  -1 570.469 35.2835   1
  -1  -4  -1 613.957 35.4321   9
   1   4   1 555.062 35.1993  11
   1   4   1 530.444 35.2214   3
   1   4   1 592.043 35.1524   5
   1   4   1 577.412 35.2563   1
   1   4   1 584.655 35.4188  10
   1   4   1 564.530 35.2319   8
  -2  -4  -1 698.187 40.2453  12
  -2  -4  -1 715.256 40.6012   6
  -2  -4  -1 661.401 40.2929   5
  -2  -4  -1 647.253 40.4158   1
  -2  -4  -1 699.320 40.5916   9
  -2  -4  -1 663.320 40.3936   8
  -2  -4  -1 633.650 40.5249  10
   2   4   1 642.845 40.3420   1
   2   4   1 651.957 40.4674   8
   2   4   1 642.035 40.3730  11
   2   4   1 606.503 40.3242   3
   2   4   1 665.938 40.2906   5
   2   4   1 680.550 40.5726  10
   2   4   1 650.964 41.2025   7
   2   4   1 634.810 40.7416   2
  -3  -4  -1 350.959 21.9227   8
  -3  -4  -1 373.671 22.2705   6
  -3  -4  -1 344.675 22.1307   9
  -3  -4  -1 347.205 22.0452  10
  -3  -4  -1 376.649 21.8647  12
   3   4   1 329.389 21.8155   3
   3   4   1 351.465 21.9945  11
   3   4   1 364.979 22.3503   2
   3   4   1 368.061 21.8990  12
   3   4   1 339.637 23.0036   7
   3   4   1 337.423 21.9385   1
   3   4   1 362.832 22.2137   9
  -4  -4  -1 139.244 9.06941  10
  -4  -4  -1 127.162 8.88025   8
  -4  -4  -1 132.406 8.96690  12
  -4  -4  -1 146.479 9.51484   6
  -4  -4  -1 143.191 9.31747   9
  -4  -4  -1 140.846 8.71336   5
   4   4   1 129.719 9.15803   1
   4   4   1 141.589 8.73481   3
   4   4   1 139.721 9.31561   2
   4   4   1 136.878 8.92502  12
   4   4   1 128.872 8.95355  11
  -5  -4  -1 62.0112 5.12378  12
  -5  -4  -1 75.1876 6.65076   2
  -5  -4  -1 64.5107 6.44327   7
  -5  -4  -1 58.9834 4.82075  10
  -5  -4  -1 69.3165 4.46326   5
  -5  -4  -1 66.9922 5.45663   9
  -5  -4  -1 64.1936 5.74132   6
  -5  -4  -1 63.4694 4.80748   8
   5   4   1 58.8712 4.35682   3
   5   4   1 57.0099 5.17412   1
   5   4   1 61.2559 4.83261  12
  -6  -4  -1 74.9883 6.10436  12
  -6  -4  -1 68.0866 5.56439   8
  -6  -4  -1 65.5837 5.08001   5
  -6  -4  -1 67.2102 5.53833  10
  -6  -4  -1 73.0517 6.35987   9
  -6  -4  -1 93.6660 7.81825   2
  -6  -4  -1 78.6555 6.73444   6
  -6  -4  -1 69.2316 7.36661   7
   6   4   1 74.7147 5.03364   3
  -7  -4  -1 95.7142 7.71301  12
  -7  -4  -1 90.2654 7.18377   8
  -7  -4  -1 99.1418 9.18383   2
  -7  -4  -1 101.598 9.34418   7
  -7  -4  -1 94.8047 6.91094  10
  -7  -4  -1 97.7322 7.91633   9
  -7  -4  -1 95.4248 6.42965   5
   7   4   1 87.7401 6.27747   3
   7   4   1 86.7403 6.50137   4
  -8  -4  -1 30.9063 4.43838   8
  -8  -4  -1 36.1211 5.67210   6
  -8  -4  -1 39.6159 5.00579  12
  -8  -4  -1 37.2149 3.91465  10
  -8  -4  -1 38.4724 3.39620   5
  -8  -4  -1 37.0680 4.99199   9
  -8  -4  -1 41.0365 6.50792   7
  -8  -4  -1 43.2011 6.40987   2
   8   4   1 40.6462 3.98986   4
   8   4   1 39.9264 3.37814   3
  -9  -4  -1 2.37843 4.06433   9
  -9  -4  -1 1.29590 3.77707  12
  -9  -4  -1 6.61869 4.93917   2
  -9  -4  -1 -1.4728 3.26991   8
  -9  -4  -1 -2.9617 4.07994   7
  -9  -4  -1 -3.4117 3.92131   6
   9   4   1 -0.2122 1.42505   3
   9   4   1 0.56287 1.92762   4
 -10  -4  -1 330.752 24.0903   6
 -10  -4  -1 322.474 23.3288  12
 -10  -4  -1 360.615 24.8574   2
 -10  -4  -1 313.282 23.1844   9
 -10  -4  -1 318.398 26.1050   7
  10   4   1 358.739 21.8479   4
  10   4   1 367.540 21.3754   3
 -11  -4  -1 5.14268 5.10181   9
 -11  -4  -1 19.1710 6.58759   2
 -11  -4  -1 10.7295 6.27458   6
 -11  -4  -1 7.27239 5.08206  12
 -11  -4  -1 13.0416 6.12493   7
  11   4   1 6.92064 3.41460  11
  11   4   1 12.0995 3.13447   4
  11   4   1 9.26179 1.92129   3
  11  -5  -1 36.8677 4.96891  11
 -11   5   1 30.7797 6.43332   6
 -11   5   1 23.1090 6.14036   2
 -11   5   1 24.4712 8.61828   7
  10  -5  -1 124.519 9.66628  11
 -10   5   1 117.177 14.1495   7
 -10   5   1 120.745 11.0776   6
 -10   5   1 115.894 11.2848   2
   9  -5  -1 3.95215 2.96260  11
  -9   5   1 2.62534 3.75454   6
  -9   5   1 -2.4709 5.02854   7
  -9   5   1 1.50915 4.14358   2
   8  -5  -1 6.11220 2.74155  11
  -8   5   1 9.78066 5.09612   7
  -8   5   1 3.47647 1.30917  10
  -8   5   1 4.61793 4.24341   2
  -8   5   1 4.83779 3.35559   6
   7  -5  -1 9.98789 2.50808  11
  -7   5   1 13.2408 3.50296   2
  -7   5   1 8.10881 1.12808   4
  -7   5   1 8.91915 3.10727   6
  -7   5   1 9.47073 4.58693   7
  -7   5   1 9.88892 1.21480   3
  -7   5   1 12.7175 1.72540  10
  -7   5   1 6.21532 3.56739  12
   6  -5  -1 14.2896 2.34146  11
  -6   5   1 9.32259 2.85344   2
  -6   5   1 18.6732 3.59898  12
  -6   5   1 12.8659 1.41319   3
  -6   5   1 9.95965 2.83402   6
  -6   5   1 9.71522 1.78543   4
  -6   5   1 10.5490 3.98039   7
  -5   5   1 218.600 14.4506   2
  -5   5   1 212.070 14.1349   6
  -5   5   1 207.925 14.5562  12
  -5   5   1 216.209 13.3330   3
  -5   5   1 215.058 13.2982   4
   4  -5  -1 578.840 34.2298  11
   4  -5  -1 553.726 33.7502   5
  -4   5   1 520.199 34.6573   2
  -4   5   1 545.763 34.7173  12
  -4   5   1 555.371 33.9358   4
  -4   5   1 566.888 33.9699   3
  -4   5   1 555.229 34.4072   6
   3  -5  -1 243.418 15.0359   5
   3  -5  -1 248.904 15.4268  11
   3  -5  -1 247.343 15.2588   8
  -3   5   1 247.162 15.8884   2
  -3   5   1 254.785 15.5231   6
  -3   5   1 243.678 15.2141   4
  -3   5   1 232.083 15.3550   3
   2  -5  -1 68.3784 4.52721  11
   2  -5  -1 60.4607 4.10761   5
   2  -5  -1 73.8105 4.84410  12
   2  -5  -1 62.8245 4.32834   8
  -2   5   1 56.0807 4.29132   3
  -2   5   1 57.6514 4.90678   1
  -2   5   1 61.6242 4.08477   5
  -2   5   1 68.8891 4.53111  10
  -2   5   1 68.2141 4.50726   6
   1  -5  -1 511.615 30.5990   1
   1  -5  -1 495.051 30.4776  12
   1  -5  -1 464.866 30.2338   5
   1  -5  -1 484.609 30.3653  11
   1  -5  -1 510.351 30.3265   8
  -1   5   1 449.584 30.2841  11
  -1   5   1 512.589 30.5196  10
  -1   5   1 508.197 30.1777   5
  -1   5   1 503.572 30.6095   1
  -1   5   1 500.689 30.3380   3
   0  -5  -1 262.668 15.9008  11
   0  -5  -1 252.459 16.0136   1
   0  -5  -1 273.967 15.8845  12
   0  -5  -1 253.370 15.8615   8
   0   5   1 247.095 16.0069   1
   0   5   1 243.639 15.8039  11
   0   5   1 253.552 15.7211   5
  -1  -5  -1 254.873 15.5988  11
  -1  -5  -1 264.665 15.8312   9
  -1  -5  -1 252.232 15.4656   5
  -1  -5  -1 253.774 15.5930   8
  -1  -5  -1 251.158 15.6495   1
   1   5   1 235.653 15.4892  11
   1   5   1 254.475 15.6224   1
   1   5   1 234.786 15.5493   3
  -2  -5  -1 236.400 14.3620   5
  -2  -5  -1 244.577 14.7370   9
  -2  -5  -1 240.406 14.5649   1
  -2  -5  -1 234.053 14.4950   8
   2   5   1 227.840 14.4147   1
   2   5   1 213.870 15.2619   2
   2   5   1 226.158 14.4310   3
   2   5   1 220.555 14.4025  11
  -3  -5  -1 367.626 21.7246   6
  -3  -5  -1 360.679 21.1406  12
  -3  -5  -1 380.315 21.6897   9
  -3  -5  -1 337.623 21.3396   8
  -3  -5  -1 336.047 21.1804   5
   3   5   1 325.705 21.7244   2
   3   5   1 330.068 21.2526   1
   3   5   1 334.440 21.2472   3
   3   5   1 315.719 21.3036  11
  -4  -5  -1 62.2214 5.07136   6
  -4  -5  -1 52.1858 4.39205  10
  -4  -5  -1 57.6300 4.77902   9
  -4  -5  -1 50.4636 4.14670   8
  -4  -5  -1 52.7681 3.89129   5
  -4  -5  -1 57.5577 4.19769  12
   4   5   1 51.0591 4.14077  12
   4   5   1 43.8100 4.21057  11
   4   5   1 53.3057 4.16674   1
   4   5   1 51.6658 3.89604   3
  -5  -5  -1 120.000 8.45091  10
  -5  -5  -1 124.777 8.41415   8
  -5  -5  -1 121.726 9.15178   6
  -5  -5  -1 131.280 8.92397   9
  -5  -5  -1 122.877 8.01794   5
  -5  -5  -1 141.206 8.48746  12
   5   5   1 109.690 7.99296   3
   5   5   1 111.914 8.49647   1
  -6  -5  -1 155.344 9.62762   5
  -6  -5  -1 146.267 10.0535   8
  -6  -5  -1 153.049 12.0378   2
  -6  -5  -1 153.572 10.0923  10
  -6  -5  -1 150.388 11.0380   6
  -6  -5  -1 143.848 10.5949   9
  -6  -5  -1 151.786 10.2900  12
   6   5   1 143.600 9.59514   3
   6   5   1 123.945 11.9676   1
  -7  -5  -1 165.331 12.5607   6
  -7  -5  -1 178.534 13.4715   7
  -7  -5  -1 166.436 11.6865  12
  -7  -5  -1 161.336 12.0079   9
  -7  -5  -1 159.805 11.3570   8
  -7  -5  -1 175.800 10.8506   5
  -7  -5  -1 180.394 13.8017   2
  -7  -5  -1 174.169 11.3584  10
   7   5   1 141.088 11.6895   1
   7   5   1 169.744 10.7884   3
  -8  -5  -1 4.88915 3.27143  12
  -8  -5  -1 2.57316 3.96830   7
  -8  -5  -1 4.54262 2.94226   8
  -8  -5  -1 7.23311 1.96529   5
  -8  -5  -1 4.16618 4.08341   6
  -8  -5  -1 12.4155 5.27344   2
  -8  -5  -1 3.21995 3.49974   9
   8   5   1 4.19994 1.63662   3
   8   5   1 -0.3409 2.95722   1
   8   5   1 3.90543 2.05726   4
  -9  -5  -1 3.76630 4.03144   9
  -9  -5  -1 13.0879 6.03340   2
  -9  -5  -1 7.60254 4.78911   6
  -9  -5  -1 0.72132 4.32575   7
  -9  -5  -1 2.55686 3.81427  12
  -9  -5  -1 2.05272 3.22472   8
  -9  -5  -1 5.81606 2.11981   5
   9   5   1 6.03765 2.35493   4
   9   5   1 4.37763 1.78279   3
   9   5   1 3.22893 3.54004   1
 -10  -5  -1 2.14994 5.07766   7
 -10  -5  -1 9.15835 4.70607  12
 -10  -5  -1 8.20808 4.68378   9
 -10  -5  -1 7.44419 6.14673   2
 -10  -5  -1 3.96176 5.26750   6
  10   5   1 7.17448 2.69652   4
  10   5   1 8.86613 2.15288   3
  10   5   1 3.08737 4.15460   1
 -11  -5  -1 4.85106 4.91203   9
 -11  -5  -1 9.76767 7.02143   2
 -11  -5  -1 11.5005 5.94746   7
 -11  -5  -1 7.85889 6.13343   6
  11   5   1 6.37635 2.18496   3
  11   5   1 8.00385 4.82948   1
  11   5   1 12.8996 3.48560  11
  11  -6  -1 24.5914 4.63910  11
 -11   6   1 15.7088 7.76132   7
 -11   6   1 20.6565 6.05395   2
 -11   6   1 13.6722 5.64967   6
  10  -6  -1 24.8518 4.23161  11
 -10   6   1 25.1959 7.65744   7
 -10   6   1 27.9217 5.81842   6
 -10   6   1 20.9679 5.77067   2
   9  -6  -1 49.0454 5.27570  11
  -9   6   1 48.3343 6.42164   6
  -9   6   1 60.6019 7.66998   2
  -9   6   1 43.2777 8.40376   7
   8  -6  -1 26.6708 3.89484  11
  -8   6   1 22.4642 4.69419   2
  -8   6   1 27.7551 4.77688   6
  -8   6   1 29.3037 6.84378   7
  -8   6   1 27.4603 2.78888  10
   7  -6  -1 302.695 18.9120  11
  -7   6   1 309.673 18.4124  10
  -7   6   1 281.444 21.2936   7
  -7   6   1 276.221 18.0504   4
  -7   6   1 297.352 18.1083   3
  -7   6   1 279.586 19.8220   2
   6  -6  -1 11.3387 2.68314  11
  -6   6   1 11.9637 3.04044   6
  -6   6   1 14.4314 4.56034   7
  -6   6   1 15.3124 1.74081   3
  -6   6   1 17.0070 3.62877   2
   5  -6  -1 510.133 31.3360   5
   5  -6  -1 502.612 31.9703  11
  -5   6   1 553.090 31.6429   3
  -5   6   1 484.946 32.5486   2
  -5   6   1 515.290 32.2533   6
   4  -6  -1 15.8198 2.43777  11
   4  -6  -1 19.1570 2.16825   8
   4  -6  -1 22.1710 1.70239   5
  -4   6   1 23.5962 2.23309   3
  -4   6   1 24.8339 2.89491   6
  -4   6   1 21.2258 3.15199   2
   3  -6  -1 18.5216 2.24343  11
   3  -6  -1 17.9532 1.62783   5
   3  -6  -1 22.1279 1.94317   8
  -3   6   1 20.2434 2.32275   6
  -3   6   1 16.3584 1.83677   3
   2  -6  -1 2.57734 1.13582   8
   2  -6  -1 2.07604 1.33675  11
   2  -6  -1 1.87247 1.40216  12
   2  -6  -1 1.25361 0.70464   5
  -2   6   1 2.45661 1.21309   6
  -2   6   1 1.46510 1.04654   3
  -2   6   1 0.64821 1.62126   1
  -2   6   1 1.26146 0.61898   5
   1  -6  -1 132.525 8.79703  12
   1  -6  -1 123.562 8.59828   8
   1  -6  -1 131.383 8.71967  11
   1  -6  -1 132.141 8.41663   5
  -1   6   1 141.552 8.63431   3
  -1   6   1 140.013 9.03789   1
   0  -6  -1 2.22451 1.32814  11
   0  -6  -1 1.37997 1.03168   8
   0  -6  -1 2.68854 1.18401   1
   0  -6  -1 0.89689 0.78896   5
   0  -6  -1 4.90669 1.16528  12
   0   6   1 2.25667 0.91623  11
   0   6   1 2.88610 1.43381   1
   0   6   1 2.21807 1.09924   3
  -1  -6  -1 65.8461 4.57886   8
  -1  -6  -1 68.4702 4.98937   9
  -1  -6  -1 69.5007 4.37216   5
  -1  -6  -1 55.1807 4.55805   1
   1   6   1 57.9648 4.48795   3
   1   6   1 70.6242 4.41572  11
   1   6   1 61.8672 4.60979   1
  -2  -6  -1 1136.25 67.7984   1
  -2  -6  -1 1114.63 67.6874   8
  -2  -6  -1 1133.00 67.5496   5
   2   6   1 1124.22 67.6531   1
   2   6   1 1079.56 67.5596  11
   2   6   1 1063.93 68.2537   2
   2   6   1 1094.45 67.6628   3
  -3  -6  -1 203.207 12.1022   9
  -3  -6  -1 194.310 11.7871   8
  -3  -6  -1 190.127 11.5656   5
   3   6   1 164.262 11.5881   3
   3   6   1 180.328 11.5960   1
   3   6   1 173.873 11.5931  11
   3   6   1 171.026 12.6231   2
  -4  -6  -1 147.510 9.02903  12
  -4  -6  -1 157.665 10.1640   6
  -4  -6  -1 140.384 9.76093   9
  -4  -6  -1 134.769 9.04889   5
   4   6   1 133.823 9.11616   3
   4   6   1 128.781 9.11116   1
  -5  -6  -1 14.5963 3.37899   6
  -5  -6  -1 8.38332 1.99846   8
  -5  -6  -1 7.03083 1.50104   5
  -5  -6  -1 9.11476 2.05701  12
  -5  -6  -1 7.54566 2.65605   9
   5   6   1 7.87398 1.67251   3
   5   6   1 6.60092 1.95837  12
   5   6   1 10.5135 2.04109   1
  -6  -6  -1 230.282 15.5357   9
  -6  -6  -1 235.454 16.0509   6
  -6  -6  -1 231.855 14.6436   5
  -6  -6  -1 225.836 15.0684   8
  -6  -6  -1 246.202 15.3303  12
   6   6   1 220.783 14.9073  12
   6   6   1 237.792 14.6969   3
   6   6   1 214.886 15.0926   1
  -7  -6  -1 18.8840 3.35883   8
  -7  -6  -1 15.0579 2.29569   5
  -7  -6  -1 15.2398 3.28788  12
  -7  -6  -1 14.6907 4.36342   6
  -7  -6  -1 20.0068 4.03978   9
   7   6   1 19.0885 2.45912   3
   7   6   1 10.1727 3.00242   1
  -8  -6  -1 195.898 14.5434   8
  -8  -6  -1 205.263 15.9183   6
  -8  -6  -1 210.116 13.8340   5
  -8  -6  -1 204.310 15.1809   9
  -8  -6  -1 198.466 14.7424  12
  -8  -6  -1 238.545 17.7484   2
   8   6   1 232.038 14.0752   4
   8   6   1 197.579 14.6118   1
   8   6   1 233.426 13.8306   3
  -9  -6  -1 48.5186 5.97483  12
  -9  -6  -1 55.4787 5.85570   8
  -9  -6  -1 54.0582 8.73103   2
  -9  -6  -1 54.4230 6.78595   9
  -9  -6  -1 43.0913 7.23571   6
  -9  -6  -1 58.4910 5.14007   5
   9   6   1 46.5320 6.16769   1
   9   6   1 57.3958 4.79611   3
   9   6   1 56.6273 5.43324   4
 -10  -6  -1 17.6337 6.22101   6
 -10  -6  -1 8.80206 6.59783   2
 -10  -6  -1 6.45855 4.84660   9
 -10  -6  -1 10.5893 4.46004   8
  10   6   1 6.88338 2.88137   4
  10   6   1 6.36672 2.33374   3
  10   6   1 7.95329 4.05912   1
 -11  -6  -1 12.4998 5.47988   9
 -11  -6  -1 2.77137 6.63530   6
 -11  -6  -1 4.96779 7.16013   2
  11   6   1 1.63415 3.19641  11
  11   6   1 5.52027 2.53415   3
  11   6   1 8.05387 4.31992   1
  11   6   1 0.87703 2.99724   4
  10  -7  -1 26.6695 4.60501  11
 -10   7   1 20.3206 8.04775   7
 -10   7   1 23.0055 5.71159   6
 -10   7   1 34.3396 6.33004   2
   9  -7  -1 18.1989 3.94584  11
  -9   7   1 16.3013 5.03977   2
  -9   7   1 15.6212 4.69096   6
  -9   7   1 22.4971 7.19666   7
   8  -7  -1 3.37058 3.14734  11
  -8   7   1 4.12393 1.45588  10
  -8   7   1 3.28208 1.42979   3
  -8   7   1 8.42621 4.06365   2
  -8   7   1 3.39448 3.45121   6
  -8   7   1 0.52841 5.39860   7
   7  -7  -1 48.4301 5.09853  11
  -7   7   1 49.4549 5.74086   6
  -7   7   1 58.0310 7.78885   7
  -7   7   1 53.4212 3.96155   3
  -7   7   1 51.7479 6.17606   2
   6  -7  -1 276.153 16.6020   8
   6  -7  -1 271.177 17.0654  11
  -6   7   1 249.546 17.8227   2
  -6   7   1 264.666 16.3985   3
  -6   7   1 243.468 17.3182   6
   5  -7  -1 81.2032 5.78430   8
   5  -7  -1 76.2374 6.34106  11
   5  -7  -1 78.2564 5.19216   5
  -5   7   1 87.9176 5.69558   3
  -5   7   1 86.3369 6.65351   6
  -5   7   1 78.6527 7.31746   2
   4  -7  -1 0.92443 0.80822   5
   4  -7  -1 -0.8713 1.19549   8
   4  -7  -1 0.57359 1.82781  11
  -4   7   1 1.19725 2.39830   2
  -4   7   1 1.25273 1.22202   3
  -4   7   1 2.49014 1.91986   6
   3  -7  -1 466.286 28.8944  11
   3  -7  -1 468.128 28.7370   8
   3  -7  -1 457.004 28.4607   5
  -3   7   1 479.090 28.7325   3
  -3   7   1 453.958 28.8225   6
   2  -7  -1 368.988 21.7914  12
   2  -7  -1 348.657 21.4340   8
   2  -7  -1 333.266 21.1923   5
   2  -7  -1 349.481 21.5537  11
  -2   7   1 351.506 21.3838   6
  -2   7   1 325.706 21.9300   1
  -2   7   1 333.429 21.4114   3
   1  -7  -1 29.5635 2.72090   8
   1  -7  -1 32.4249 2.90221  11
   1  -7  -1 24.8100 2.37240   5
  -1   7   1 25.3256 2.66182   3
  -1   7   1 27.8634 3.41894   1
   0  -7  -1 160.368 9.75639  12
   0  -7  -1 142.534 9.86681   8
   0  -7  -1 151.586 9.66936   5
   0  -7  -1 155.346 9.97247  11
   0   7   1 152.530 9.88865   3
   0   7   1 149.434 10.1410   1
  -1  -7  -1 612.205 36.8589   9
  -1  -7  -1 573.401 36.4454   5
  -1  -7  -1 584.193 36.6385   8
  -1  -7  -1 597.984 36.6254  11
  -1  -7  -1 582.620 36.7449   1
   1   7   1 613.562 36.9529   1
   1   7   1 595.619 36.6314   3
  -2  -7  -1 17.2849 2.49089   9
  -2  -7  -1 13.5347 1.59511   5
  -2  -7  -1 12.2900 2.01375   8
  -2  -7  -1 10.5698 1.84284   1
   2   7   1 11.6698 1.89104   1
   2   7   1 6.78358 1.53094   3
  -3  -7  -1 127.899 8.92743   5
  -3  -7  -1 132.783 9.23989   8
  -3  -7  -1 145.458 9.64160   9
   3   7   1 142.817 9.05915   1
   3   7   1 137.011 9.13068   3
  -4  -7  -1 23.5687 3.41654   9
  -4  -7  -1 19.1088 2.65581   8
  -4  -7  -1 22.1618 2.56484   5
   4   7   1 25.3846 2.74981   3
   4   7   1 25.9395 2.73326   1
  -5  -7  -1 67.9671 5.88552   9
  -5  -7  -1 64.2186 6.63379   6
  -5  -7  -1 55.8595 4.53778   5
  -5  -7  -1 53.4347 5.12000   8
   5   7   1 56.1936 4.57330   1
   5   7   1 52.2370 4.60310   3
  -6  -7  -1 323.610 20.4029   9
  -6  -7  -1 312.058 19.5477   5
  -6  -7  -1 297.501 19.9804   8
   6   7   1 305.513 19.6585   1
   6   7   1 310.718 19.6292   3
  -7  -7  -1 0.78158 1.95575   5
  -7  -7  -1 0.69535 3.66999   9
  -7  -7  -1 0.71800 2.57055   8
  -7  -7  -1 3.72290 4.09963   6
   7   7   1 2.83541 1.83235   3
   7   7   1 1.06851 2.05788   1
  -8  -7  -1 124.998 10.4314   8
  -8  -7  -1 151.605 14.4508   9
  -8  -7  -1 134.351 12.3179   6
  -8  -7  -1 137.886 9.65024   5
   8   7   1 152.631 9.66273   3
   8   7   1 132.969 9.93123   1
  -9  -7  -1 63.4145 7.18276   9
  -9  -7  -1 57.9700 5.19209   5
  -9  -7  -1 51.2115 6.26261   8
  -9  -7  -1 57.3242 8.27470   6
   9   7   1 62.7047 5.44419   3
   9   7   1 59.8317 6.04264   1
   9   7   1 64.0764 6.02771   4
 -10  -7  -1 4.17311 4.18500   8
 -10  -7  -1 15.7289 6.69113   6
 -10  -7  -1 5.79646 4.99781   9
  10   7   1 12.5985 2.71785   3
  10   7   1 6.56895 3.36839   1
  10   7   1 8.32338 3.17226   4
  10  -8  -1 12.6473 4.30467  11
  10  -8  -1 13.1867 2.61116   8
 -10   8   1 13.6692 5.16636   6
 -10   8   1 17.7411 5.98063   2
 -10   8   1 8.44741 7.80416   7
   9  -8  -1 32.0429 4.79400  11
   9  -8  -1 22.4210 3.10616   8
  -9   8   1 24.3784 6.04162   2
  -9   8   1 31.0496 7.99363   7
  -9   8   1 26.1747 5.44238   6
   8  -8  -1 44.2510 4.31630   8
   8  -8  -1 47.0277 5.31042  11
  -8   8   1 43.2411 5.74688   6
  -8   8   1 46.4122 8.39774   7
  -8   8   1 44.5658 3.66318   3
  -8   8   1 40.9554 4.03483  10
  -8   8   1 48.5687 6.44912   2
   7  -8  -1 2.80618 2.89985  11
   7  -8  -1 2.51279 1.88555   8
  -7   8   1 1.32710 1.48286   3
  -7   8   1 0.90478 3.26504   6
  -7   8   1 3.43910 5.07746   7
  -7   8   1 3.88739 3.65692   2
   6  -8  -1 24.5919 4.10474  11
   6  -8  -1 25.7061 2.90290   8
  -6   8   1 25.7668 3.87598   6
  -6   8   1 30.4748 2.96298   3
  -6   8   1 18.8808 5.22251   2
   5  -8  -1 69.4101 4.80937   5
   5  -8  -1 64.7930 6.16834  11
   5  -8  -1 72.6178 5.53151   8
  -5   8   1 81.9432 5.42097   3
  -5   8   1 77.7417 6.37942   6
  -5   8   1 73.6213 7.30949   2
   4  -8  -1 111.214 7.14586   5
   4  -8  -1 118.786 8.14720  11
   4  -8  -1 112.055 7.66770   8
  -4   8   1 109.017 7.54716   3
  -4   8   1 111.843 7.98432   6
  -4   8   1 106.414 8.92047   2
   3  -8  -1 55.4944 3.93132   5
   3  -8  -1 50.8348 4.40462   8
   3  -8  -1 58.2227 4.99793  11
  -3   8   1 59.2268 4.59924   6
  -3   8   1 52.4753 4.36681   3
   2  -8  -1 295.056 17.9823   5
   2  -8  -1 277.003 18.2362   8
   2  -8  -1 296.591 18.4418  11
  -2   8   1 288.839 18.2488   3
  -2   8   1 291.210 18.8808   1
   1  -8  -1 0.81775 1.45513   8
   1  -8  -1 1.70913 1.15718   5
   1  -8  -1 -0.8770 1.79652  11
  -1   8   1 1.42794 1.45592   3
  -1   8   1 2.65912 2.07254   1
   0  -8  -1 1.54225 1.17577   5
   0  -8  -1 3.00520 1.89637  11
   0  -8  -1 0.42062 1.53525   8
   0  -8  -1 2.83811 1.32314  12
   0   8   1 2.45398 1.46275   3
   0   8   1 1.94923 1.93472   1
  -1  -8  -1 487.868 29.7286  11
  -1  -8  -1 521.666 30.0228   9
  -1  -8  -1 468.712 29.6948   8
  -1  -8  -1 470.681 29.4688   5
   1   8   1 443.543 29.6379   3
   1   8   1 475.988 29.7986   1
  -2  -8  -1 1.37857 2.17559   9
  -2  -8  -1 1.70446 1.69202   8
  -2  -8  -1 -0.2754 1.39515   5
  -2  -8  -1 0.19130 1.42711   1
   2   8   1 1.79899 1.64102   3
   2   8   1 -0.1782 1.63228   1
  -3  -8  -1 49.4962 4.11138   5
  -3  -8  -1 44.0547 4.56675   8
  -3  -8  -1 50.9862 5.20783   9
   3   8   1 49.3689 4.20919   1
   3   8   1 53.7110 4.34378   3
  -4  -8  -1 33.0082 3.33946   5
  -4  -8  -1 35.3011 4.11344   9
  -4  -8  -1 40.3136 4.02301   8
   4   8   1 34.7024 3.63325   3
   4   8   1 30.4187 3.35290   1
  -5  -8  -1 313.434 22.4101   8
  -5  -8  -1 339.694 22.8910   5
  -5  -8  -1 369.109 22.7283   9
   5   8   1 360.692 22.1501   3
   5   8   1 359.232 21.9163   1
  -6  -8  -1 144.383 10.1369   8
  -6  -8  -1 138.118 9.39206   5
  -6  -8  -1 127.955 10.5278   9
   6   8   1 141.116 9.19033   1
   6   8   1 130.406 10.0558   3
  -7  -8  -1 32.2042 3.51752   5
  -7  -8  -1 27.0961 4.83338   9
  -7  -8  -1 39.7507 6.48600   6
  -7  -8  -1 20.2682 4.01058   8
   7   8   1 35.3140 3.75164   3
  -8  -8  -1 84.4389 9.32528   6
  -8  -8  -1 68.8832 8.25989   9
  -8  -8  -1 80.1093 6.35003   5
  -8  -8  -1 78.1777 7.52811   8
   8   8   1 68.0894 5.86621   1
   8   8   1 75.0051 6.22260   3
  -9  -8  -1 6.55915 6.08961   6
  -9  -8  -1 15.9625 4.22199   8
  -9  -8  -1 14.6680 5.15465   9
  -9  -8  -1 9.02698 2.92373   5
   9   8   1 13.4267 3.32429   4
   9   8   1 10.9732 2.87122   3
   9   8   1 15.8357 2.79996   1
   9  -9  -1 94.4761 7.18752   8
   9  -9  -1 104.878 9.17651  11
  -9   9   1 99.7675 10.7798   2
  -9   9   1 77.4249 11.9869   7
  -9   9   1 87.9894 9.53073   6
   8  -9  -1 4.37722 2.97501   8
   8  -9  -1 7.11230 3.86427  11
  -8   9   1 6.48034 3.97486   6
  -8   9   1 9.70770 6.74830   7
  -8   9   1 9.81424 2.26581  10
  -8   9   1 10.5777 1.98982   3
  -8   9   1 13.1739 4.84421   2
   7  -9  -1 1.55276 2.10830   8
   7  -9  -1 5.32992 3.30179  11
  -7   9   1 -3.6823 3.84665   2
  -7   9   1 3.67524 1.83281   3
  -7   9   1 -0.1619 3.25624   6
  -7   9   1 -0.5137 5.45257   7
   6  -9  -1 61.8872 4.14592   5
   6  -9  -1 62.9255 5.30998   8
   6  -9  -1 59.6351 6.40113  11
  -6   9   1 59.2356 6.95615   2
  -6   9   1 62.8653 6.34782   6
  -6   9   1 67.4194 5.02549   3
   5  -9  -1 70.2073 4.90135   5
   5  -9  -1 71.4415 5.76568   8
  -5   9   1 75.9400 5.54432   3
  -5   9   1 76.9565 7.68610   2
  -5   9   1 73.5750 6.32142   6
   4  -9  -1 2.16806 1.17326   5
   4  -9  -1 -1.0053 2.45356  11
   4  -9  -1 1.50787 1.81596   8
  -4   9   1 0.28034 2.11397   6
  -4   9   1 1.05202 1.69128   3
  -4   9   1 1.53993 3.04616   2
   3  -9  -1 24.6666 3.24631  11
   3  -9  -1 25.1461 2.92203   8
   3  -9  -1 21.0051 2.17652   5
  -3   9   1 23.5534 2.72636   3
  -3   9   1 23.0718 2.69564   6
   2  -9  -1 835.661 51.2267   5
   2  -9  -1 825.733 51.5169   8
   2  -9  -1 838.572 51.6373  11
  -2   9   1 849.314 51.5323   3
   1  -9  -1 13.9776 1.91105   5
   1  -9  -1 14.1320 2.75801  11
   1  -9  -1 13.3487 3.55859  12
   1  -9  -1 14.0232 2.48022   8
  -1   9   1 22.0752 3.23670   1
  -1   9   1 15.5124 2.28039   3
   0  -9  -1 33.3379 3.92668   9
   0  -9  -1 29.7662 3.27861   8
   0  -9  -1 30.9598 3.53598  11
   0  -9  -1 24.5456 2.65721   5
   0   9   1 31.5976 3.21362   3
   0   9   1 32.9187 4.19973   1
  -1  -9  -1 23.2223 3.20124  11
  -1  -9  -1 25.1494 3.49448   9
  -1  -9  -1 19.3535 2.39824   5
  -1  -9  -1 23.1707 2.88029   8
   1   9   1 21.9908 3.12376   1
   1   9   1 23.3449 2.76618   3
  -2  -9  -1 113.780 8.11667   8
  -2  -9  -1 120.387 8.54497   9
  -2  -9  -1 115.017 7.67520   5
   2   9   1 106.037 7.95433   1
   2   9   1 107.346 7.91201   3
  -3  -9  -1 51.0463 4.53246   5
  -3  -9  -1 55.5856 5.13843   8
  -3  -9  -1 58.8885 5.84958   9
   3   9   1 50.9283 4.71820   3
   3   9   1 51.5886 4.63093   1
  -4  -9  -1 3.53221 2.46724   8
  -4  -9  -1 0.34165 2.92234   9
  -4  -9  -1 4.29213 1.94943   5
   4   9   1 1.86292 2.08055   3
  -5  -9  -1 3.87434 3.35510   9
  -5  -9  -1 -0.0916 2.51701   8
  -5  -9  -1 -3.3418 1.94645   5
   5   9   1 2.72227 2.10186   3
   5   9   1 0.47257 1.74847   1
  -6  -9  -1 203.162 13.5732   5
  -6  -9  -1 203.224 14.5690   9
  -6  -9  -1 200.294 14.2606   8
   6   9   1 212.116 13.7512   3
   6   9   1 206.291 13.1841   1
  -7  -9  -1 3.82785 2.43030   5
  -7  -9  -1 -1.6661 3.89449   9
  -7  -9  -1 0.49029 3.21421   8
   7   9   1 6.55344 2.53775   3
   7   9   1 4.84641 1.81684   1
  -8  -9  -1 146.284 11.4384   8
  -8  -9  -1 157.142 12.1669   9
  -8  -9  -1 134.766 10.3568   5
   8   9   1 144.822 10.4449   3
  -9  -9  -1 22.9650 5.79195   9
  -9  -9  -1 21.9246 3.77247   5
  -9  -9  -1 21.8341 4.80600   8
   9   9   1 33.6312 3.99157   3
   9   9   1 29.4027 4.35280   4
   8 -10  -1 13.4566 2.92934   8
   8 -10  -1 12.1847 4.38956  11
  -8  10   1 21.8299 7.82837   7
  -8  10   1 14.9045 2.34670   3
  -8  10   1 12.2368 4.25298   6
  -8  10   1 23.6607 5.55590   2
   7 -10  -1 -2.2157 2.32840   8
   7 -10  -1 4.44218 3.73310  11
  -7  10   1 4.49063 3.40222   6
  -7  10   1 -0.3068 4.24865   2
  -7  10   1 -0.7685 1.87275   3
   6 -10  -1 37.6218 4.88000  11
   6 -10  -1 28.9915 2.96296   5
   6 -10  -1 38.8708 3.81372   8
  -6  10   1 33.3041 4.38036   6
  -6  10   1 33.2407 5.72681   2
  -6  10   1 38.5000 3.97432   3
   5 -10  -1 4.83798 3.27573  11
   5 -10  -1 7.87888 1.52315   5
  -5  10   1 6.78249 2.70336   6
  -5  10   1 15.4409 4.34931   2
  -5  10   1 7.75935 2.19997   3
   4 -10  -1 8.44684 2.61881   8
   4 -10  -1 8.53303 1.63108   5
  -4  10   1 8.92137 2.23381   3
  -4  10   1 12.0883 2.47290   6
  -4  10   1 14.2898 4.29012   2
   3 -10  -1 12.5742 2.56992   8
   3 -10  -1 14.8339 2.03376   5
   3 -10  -1 16.8389 3.35353  11
  -3  10   1 18.8781 2.59070   3
   2 -10  -1 0.67019 1.43752   5
   2 -10  -1 -0.4044 2.57889  11
   2 -10  -1 1.17268 2.04964   8
  -2  10   1 0.45892 2.02016   3
   1 -10  -1 59.4544 5.33450   8
   1 -10  -1 59.0181 5.82847  11
   1 -10  -1 61.7020 4.77692   5
  -1  10   1 63.0892 6.20762   1
  -1  10   1 62.6105 6.53468   3
   0 -10  -1 144.600 10.7896  11
   0 -10  -1 149.888 12.1104   8
   0 -10  -1 168.187 11.2164   9
   0 -10  -1 151.009 10.2157   5
   0  10   1 160.697 10.6647   3
   0  10   1 155.820 11.0794   1
  -1 -10  -1 -1.1023 2.69650   9
  -1 -10  -1 -1.5615 2.41605  11
  -1 -10  -1 -1.5935 1.63621   5
  -1 -10  -1 4.94984 2.31136   8
   1  10   1 1.50905 2.43875   1
   1  10   1 2.46207 2.01870   3
  -2 -10  -1 9.80935 2.78646   8
  -2 -10  -1 14.9412 3.37774   9
  -2 -10  -1 9.91665 2.31728   5
   2  10   1 9.79237 2.65984   1
   2  10   1 12.2901 2.42404   3
  -3 -10  -1 211.747 15.1081   8
  -3 -10  -1 213.688 14.6216   5
  -3 -10  -1 239.723 15.4617   9
   3  10   1 231.757 14.9453   3
   3  10   1 231.381 14.7361   1
  -4 -10  -1 9.19778 3.50082   9
  -4 -10  -1 2.54186 2.80913   8
  -4 -10  -1 3.99698 2.04961   5
   4  10   1 4.20525 2.10561   1
   4  10   1 5.51637 2.53716   3
  -5 -10  -1 19.0755 4.22231   9
  -5 -10  -1 11.9049 3.36954   8
  -5 -10  -1 22.7078 3.22099   5
   5  10   1 19.4087 3.45204   3
   5  10   1 19.9387 2.71678   1
  -6 -10  -1 65.3399 6.06553   5
  -6 -10  -1 71.6261 7.00493   8
  -6 -10  -1 72.9361 7.80316   9
   6  10   1 64.9305 6.23196   3
  -7 -10  -1 43.0227 4.68194   5
  -7 -10  -1 58.2386 6.50497   9
  -7 -10  -1 43.5179 5.59075   8
   7  10   1 46.0072 4.88771   3
  -8 -10  -1 8.43361 4.91792   9
  -8 -10  -1 5.16760 4.44803   8
  -8 -10  -1 2.47038 2.95087   5
   8  10   1 2.72082 2.85620   3
   7 -11  -1 27.6355 5.08298  11
   7 -11  -1 21.8812 3.58163   8
  -7  11   1 25.9913 3.16935   3
  -7  11   1 15.2184 5.36802   2
  -7  11   1 22.4066 4.24059   6
   6 -11  -1 10.5317 3.06705   8
   6 -11  -1 12.3721 1.50088   5
   6 -11  -1 11.0436 4.13509  11
  -6  11   1 9.80721 2.57594   3
  -6  11   1 10.4948 3.10025   6
  -6  11   1 12.6768 4.90886   2
   5 -11  -1 8.84280 3.88318  11
   5 -11  -1 14.9751 3.01896   8
   5 -11  -1 16.4764 1.93310   5
  -5  11   1 12.6697 4.63794   2
  -5  11   1 13.8151 2.78495   6
  -5  11   1 14.1309 2.80545   3
   4 -11  -1 7.63839 3.61307  11
   4 -11  -1 7.82161 1.84177   5
   4 -11  -1 6.58428 2.62749   8
  -4  11   1 9.65852 4.39307   2
  -4  11   1 8.44556 2.52846   3
   3 -11  -1 1.93948 3.34377  11
   3 -11  -1 2.54912 2.51053   8
   3 -11  -1 1.79345 1.67674   5
  -3  11   1 -1.3194 1.99135   3
  -3  11   1 -3.0429 3.97545   2
   2 -11  -1 35.8910 4.47779  11
   2 -11  -1 43.9812 3.59101   5
   2 -11  -1 30.2243 3.81390   8
  -2  11   1 39.3590 3.97972   3
   1 -11  -1 1.35555 1.84921   5
   1 -11  -1 1.55575 3.06736  11
   1 -11  -1 -1.2399 2.33400   8
   1 -11  -1 0.28721 3.27414   9
  -1  11   1 4.39049 2.21856   3
   0 -11  -1 729.118 45.9591   5
   0 -11  -1 711.805 46.2888   8
   0 -11  -1 746.818 46.3393  11
   0 -11  -1 817.646 46.7049   9
   0  11   1 722.522 46.2859   3
   0  11   1 749.867 46.6327   1
  -1 -11  -1 8.46078 3.36314   9
  -1 -11  -1 -1.3915 2.79913  11
  -1 -11  -1 3.33066 2.63577   8
  -1 -11  -1 5.80274 2.11489   5
   1  11   1 4.68367 2.71446   3
   1  11   1 7.77601 2.95842   1
  -2 -11  -1 3.04620 2.11956   5
  -2 -11  -1 3.42389 2.76597   8
  -2 -11  -1 4.08322 3.33793   9
   2  11   1 1.58977 2.58863   1
   2  11   1 2.67497 2.45296   3
  -3 -11  -1 6.94034 3.12219   8
  -3 -11  -1 11.5005 3.65277   9
  -3 -11  -1 14.8108 2.85355   5
   3  11   1 12.5922 3.14617   3
   3  11   1 10.9259 2.75623   1
  -4 -11  -1 47.6053 4.50912   5
  -4 -11  -1 49.0309 5.46953   8
  -4 -11  -1 54.9093 5.77981   9
   4  11   1 49.4253 4.73908   1
   4  11   1 44.6955 4.86324   3
  -5 -11  -1 31.2745 3.90359   5
  -5 -11  -1 40.3691 5.30445   9
  -5 -11  -1 25.7807 4.53864   8
   5  11   1 34.8374 3.58394   1
   5  11   1 34.6291 4.24520   3
  -6 -11  -1 0.03982 2.60714   5
  -6 -11  -1 2.05568 4.07445   8
  -6 -11  -1 5.30420 4.14106   9
   6  11   1 6.51295 3.17884   3
   5 -12  -1 1.13219 2.73038   8
   5 -12  -1 4.03792 4.19506  11
   5 -12  -1 2.26618 1.62713   5
  -5  12   1 3.49792 2.64264   3
  -5  12   1 1.16650 4.45815   2
   4 -12  -1 89.3488 7.41752   8
   4 -12  -1 87.5093 8.48602  11
   4 -12  -1 80.7530 6.17489   5
  -4  12   1 76.3087 8.47403   2
  -4  12   1 90.4423 7.02650   3
   3 -12  -1 2.02198 3.66516  11
   3 -12  -1 5.76506 2.94048   8
   3 -12  -1 10.8619 2.21530   5
  -3  12   1 7.65492 4.29335   2
  -3  12   1 10.2264 2.97849   3
   2 -12  -1 14.3033 3.34712   8
   2 -12  -1 16.5056 4.06005  11
   2 -12  -1 18.3341 2.60180   5
  -2  12   1 17.9651 3.23163   3
   1 -12  -1 31.4634 3.45453   5
   1 -12  -1 27.7216 4.57200  11
   1 -12  -1 33.9869 4.90581   9
   1 -12  -1 40.0941 4.34429   8
  -1  12   1 44.0922 4.64351   3
   0 -12  -1 45.6594 5.18709   9
   0 -12  -1 36.6691 4.78120  11
   0 -12  -1 32.4447 4.39283   8
   0 -12  -1 30.4081 3.59701   5
   0  12   1 36.4261 4.48639   3
  -1 -12  -1 114.710 8.73466   9
  -1 -12  -1 81.6479 8.05081   8
  -1 -12  -1 90.0612 7.23757   5
  -1 -12  -1 85.5385 8.03424  11
   1  12   1 102.845 7.81954   3
  -2 -12  -1 44.2328 5.18474   8
  -2 -12  -1 46.6353 4.70818   5
  -2 -12  -1 44.0450 5.42821   9
   2  12   1 50.6154 5.01604   3
  -3 -12  -1 86.8680 8.37519   9
  -3 -12  -1 94.1119 7.38457   5
  -3 -12  -1 84.6235 8.19220   8
   3  12   1 98.0398 7.80501   3
  -4 -12  -1 0.96958 2.65880   5
  -4 -12  -1 -2.1860 3.63111   9
  -4 -12  -1 -0.7502 3.50990   8
   4  12   1 4.36707 3.11641   3
  -5 -12  -1 1.56853 3.82394   8
  -5 -12  -1 -1.0313 3.90659   9
  -5 -12  -1 0.78669 3.01868   5
   5  12   1 -1.7757 2.92724   3
   3 -13  -1 17.5754 3.90552   8
   3 -13  -1 15.5508 4.61311  11
   3 -13  -1 10.8668 2.52064   5
  -3  13   1 18.9139 5.34211   2
  -3  13   1 15.3822 3.49407   3
   2 -13  -1 21.3136 4.10812   8
   2 -13  -1 22.2170 2.93403   5
   2 -13  -1 18.7453 4.87962   9
   2 -13  -1 15.7581 4.69289  11
  -2  13   1 20.1275 3.82327   3
  -2  13   1 31.4832 5.61277   2
   1 -13  -1 7.46243 4.05332  11
   1 -13  -1 7.35615 2.71045   5
   1 -13  -1 8.87302 3.40710   8
   1 -13  -1 4.93776 4.26191   9
  -1  13   1 6.29103 3.17022   3
   0 -13  -1 12.3620 4.90975  11
   0 -13  -1 17.4176 4.27886   9
   0 -13  -1 11.1607 2.89031   5
   0 -13  -1 20.7258 4.01715   8
   0  13   1 19.7890 3.78118   3
  -1 -13  -1 9.48460 3.95261   9
  -1 -13  -1 9.30245 2.93531   5
  -1 -13  -1 7.34076 3.58058   8
   1  13   1 6.63404 3.30310   3
  -2 -13  -1 8.27667 3.75259   8
  -2 -13  -1 3.10272 2.88894   5
  -2 -13  -1 2.48208 3.58358   9
   2  13   1 0.97090 2.93404   3
   3  13  -2 61.8424 6.78136   1
   3  13  -2 54.7426 5.80555   3
  -3 -13   2 58.8464 6.24368   8
  -3 -13   2 59.5096 5.64083   5
   2  13  -2 59.5594 6.96301   1
   2  13  -2 55.1089 5.91688   3
  -2 -13   2 55.6088 5.14672   5
  -2 -13   2 47.1477 5.71726   8
   1  13  -2 95.0756 7.63572   3
   1  13  -2 84.4346 9.14636   1
  -1 -13   2 73.9116 6.72674   5
  -1 -13   2 68.4622 6.96512   8
   0  13  -2 4.25857 3.31150   3
   0  13  -2 3.61693 4.13528   1
   0 -13   2 0.53391 3.26935  11
   0 -13   2 0.60624 2.48895   5
   0 -13   2 2.23218 3.28871   8
  -1  13  -2 2.06495 4.39974   1
  -1  13  -2 3.36705 3.15360   3
   1 -13   2 6.81364 3.11784   9
   1 -13   2 -0.9889 3.20489   8
   1 -13   2 -1.3590 2.30242   5
   1 -13   2 -2.0368 3.44088  11
  -2  13  -2 -0.1110 2.66953   3
   2 -13   2 0.76942 3.12368   8
   2 -13   2 -0.4168 3.71569  11
   2 -13   2 1.24235 3.30673   9
   2 -13   2 1.02601 2.29923   5
  -3  13  -2 1.92404 2.67680   3
   3 -13   2 4.64501 3.96092  11
   3 -13   2 1.53493 3.26710   8
   3 -13   2 -0.1364 2.13106   5
   5  12  -2 10.3895 3.52103   3
   5  12  -2 13.0617 3.38080   1
  -5 -12   2 14.6620 7.79142   8
  -5 -12   2 19.1488 3.78199   9
  -5 -12   2 13.9241 3.44264   5
   4  12  -2 1.46596 3.10253   1
   4  12  -2 -1.7575 2.81075   3
  -4 -12   2 1.43120 2.91160   9
  -4 -12   2 8.88539 3.61549   8
  -4 -12   2 2.38201 2.64392   5
   3  12  -2 51.9077 6.17205   1
   3  12  -2 64.8482 5.98709   3
  -3 -12   2 48.9488 5.51902   9
  -3 -12   2 43.4228 4.62017   5
  -3 -12   2 50.1978 5.68000   8
   2  12  -2 20.6340 3.46931   3
   2  12  -2 18.4614 4.15397   1
  -2 -12   2 21.5202 3.15234   5
  -2 -12   2 23.0668 4.13157   8
  -2 -12   2 27.6661 3.47061   9
   1  12  -2 4.83301 2.99738   3
   1  12  -2 2.12312 3.45910   1
  -1 -12   2 -0.9263 2.90937   8
  -1 -12   2 -0.8382 2.28226   5
  -1 -12   2 3.60865 2.72768   9
   0  12  -2 0.23359 2.58795   3
   0  12  -2 0.38779 3.54996   1
   0 -12   2 0.79676 2.73723   8
   0 -12   2 -0.2346 2.99362  11
   0 -12   2 -1.0611 2.63681   9
   0 -12   2 -1.8808 2.03968   5
  -1  12  -2 34.6334 4.31893   3
  -1  12  -2 30.4634 5.31148   1
   1 -12   2 29.5459 4.16996  11
   1 -12   2 28.4817 3.29803   5
   1 -12   2 33.1138 4.38792   8
   1 -12   2 37.2370 4.26093   9
  -2  12  -2 8.38820 4.25876   1
  -2  12  -2 10.3740 2.80619   3
   2 -12   2 6.25145 2.98140   8
   2 -12   2 9.81765 2.25546   5
   2 -12   2 9.52317 3.41883   9
   2 -12   2 8.55578 3.37594  11
  -3  12  -2 43.9840 4.37203   3
   3 -12   2 29.6072 4.70151  11
   3 -12   2 30.4569 4.16826   8
   3 -12   2 40.9384 3.94792   5
  -4  12  -2 1.68740 4.46270   2
  -4  12  -2 1.68928 2.64568   6
  -4  12  -2 2.43021 2.45796   3
   4 -12   2 1.65867 3.68247  11
   4 -12   2 6.03866 2.97738   8
   4 -12   2 3.19406 1.91850   5
  -5  12  -2 91.4972 7.72979   6
  -5  12  -2 102.417 7.37174   3
  -5  12  -2 96.6677 10.4108   2
   5 -12   2 92.9155 8.81130  11
   5 -12   2 92.7190 7.94213   8
   5 -12   2 83.7233 6.53456   5
   7  11  -2 0.02716 2.60843   1
   7  11  -2 -2.1286 2.91044   3
  -7 -11   2 -5.7394 3.66839   8
  -7 -11   2 5.59632 3.04356   5
  -7 -11   2 4.75440 4.05563   9
   6  11  -2 5.80351 2.89773   3
   6  11  -2 6.16527 2.84209   1
  -6 -11   2 6.26887 3.85443   8
  -6 -11   2 4.39487 3.69985   9
  -6 -11   2 3.71965 2.59809   5
   5  11  -2 31.1557 4.12561   1
   5  11  -2 31.3486 4.32135   3
  -5 -11   2 29.3236 3.90726   5
  -5 -11   2 36.3972 4.48592   8
  -5 -11   2 39.6659 4.57164   9
   4  11  -2 35.8180 4.35288   1
   4  11  -2 40.1786 4.60461   3
  -4 -11   2 25.8748 4.45051   8
  -4 -11   2 36.9260 4.25859   9
  -4 -11   2 30.2513 3.73564   5
   3  11  -2 18.8040 3.56718   1
   3  11  -2 14.0261 3.27427   3
  -3 -11   2 9.53969 3.03221   9
  -3 -11   2 15.6625 2.76980   5
  -3 -11   2 8.63060 3.09637   8
   2  11  -2 115.058 8.48772   3
   2  11  -2 111.031 8.98859   1
  -2 -11   2 108.914 8.75694   8
  -2 -11   2 121.753 8.41916   9
  -2 -11   2 105.299 8.08900   5
   1  11  -2 1.76313 3.07501   1
   1  11  -2 0.11360 2.16961   3
  -1 -11   2 0.34682 2.55711   9
  -1 -11   2 6.71985 2.08863   5
  -1 -11   2 3.45833 2.54369   8
  -1 -11   2 3.06032 2.52925  11
   0  11  -2 43.4595 4.42030   3
   0  11  -2 42.6781 5.03084   1
   0 -11   2 36.7530 3.95745   9
   0 -11   2 25.9969 3.24778   5
   0 -11   2 29.9062 3.86677  11
   0 -11   2 30.0975 3.79467   8
  -1  11  -2 2.67909 2.31091   3
  -1  11  -2 1.63686 3.47609   1
   1 -11   2 4.77079 2.82388  11
   1 -11   2 1.37116 2.68320   9
   1 -11   2 1.34458 1.73370   5
   1 -11   2 3.28987 2.56276   8
  -2  11  -2 8.28560 2.49314   3
  -2  11  -2 4.43874 4.23398   1
  -2  11  -2 9.51911 2.43330   6
   2 -11   2 7.07913 3.09670  11
   2 -11   2 7.58485 2.73116   8
   2 -11   2 6.52052 2.65200  12
   2 -11   2 7.09512 2.00000   5
  -3  11  -2 8.02881 2.67656   6
  -3  11  -2 8.51068 4.11940   1
  -3  11  -2 6.52073 2.38812   3
   3 -11   2 10.2445 3.23888  11
   3 -11   2 12.5034 2.07612   5
   3 -11   2 7.43317 2.78457   8
  -4  11  -2 13.4010 2.60198   3
  -4  11  -2 16.4351 3.18610   6
   4 -11   2 11.5922 2.00176   5
   4 -11   2 9.42054 2.97818   8
   4 -11   2 1.88120 3.25751  11
  -5  11  -2 9.02149 4.57528   2
  -5  11  -2 7.77525 2.39102   3
  -5  11  -2 6.58458 3.15952   6
   5 -11   2 6.40726 3.50088  11
   5 -11   2 6.79358 2.72353   8
   5 -11   2 10.1616 1.81999   5
  -6  11  -2 10.0443 3.70123   6
  -6  11  -2 17.1866 5.11749   2
   6 -11   2 13.9470 3.28942   8
   6 -11   2 10.2477 1.70339   5
   6 -11   2 14.0060 4.12922  11
  -7  11  -2 8.61913 4.06088   6
  -7  11  -2 13.3962 2.47929   3
  -7  11  -2 2.25540 5.06495   2
   7 -11   2 11.3256 4.29626  11
   7 -11   2 4.26748 2.86602   8
   8  10  -2 3.54569 2.74967   1
   8  10  -2 6.36700 3.13750   3
  -8 -10   2 7.15697 4.45729   9
  -8 -10   2 1.38320 3.98485   8
  -8 -10   2 4.31831 2.78526   5
   7  10  -2 -0.8517 2.54469   1
   7  10  -2 2.09649 2.79567   3
  -7 -10   2 1.39017 3.81505   9
  -7 -10   2 4.51426 2.64320   5
  -7 -10   2 1.77384 3.55699   8
   6  10  -2 -0.0137 2.37264   3
   6  10  -2 2.76853 2.56889   1
  -6 -10   2 2.68808 2.34262   5
  -6 -10   2 1.38907 3.34507   8
  -6 -10   2 3.14045 3.36994   9
   5  10  -2 3.23628 2.65975   3
   5  10  -2 3.15495 2.61611   1
  -5 -10   2 3.89200 3.10273   9
  -5 -10   2 3.53594 2.21688   5
  -5 -10   2 4.30247 2.89565   8
   4  10  -2 3.09005 2.23493   3
   4  10  -2 2.58628 2.61607   1
  -4 -10   2 1.12334 2.66431   8
  -4 -10   2 2.62519 2.06727   5
  -4 -10   2 3.51395 2.95015   9
   3  10  -2 167.795 11.4572   1
  -3 -10   2 170.788 11.2100   9
  -3 -10   2 162.633 10.8383   5
  -3 -10   2 142.849 11.2070   8
   2  10  -2 4.83812 2.72206   1
   2  10  -2 1.90734 1.93691   3
  -2 -10   2 2.51722 2.00227   5
  -2 -10   2 3.15945 2.31772   8
  -2 -10   2 1.21070 2.23234   9
   1  10  -2 139.477 9.92540   1
   1  10  -2 140.657 9.34001   3
  -1 -10   2 140.493 8.98950   5
  -1 -10   2 135.150 9.33978   9
  -1 -10   2 127.692 9.21833  11
  -1 -10   2 109.677 9.31862   8
   0  10  -2 48.1771 5.75481   1
   0  10  -2 51.2784 5.11752   3
   0 -10   2 48.4851 4.94310  11
   0 -10   2 56.9885 5.09554   9
   0 -10   2 49.0094 4.29919   5
  -1  10  -2 406.091 24.9345   1
  -1  10  -2 379.267 24.1317   3
   1 -10   2 381.135 23.8141   5
   1 -10   2 352.189 24.4404   8
   1 -10   2 391.423 24.1255  11
  -2  10  -2 0.24074 3.05129   1
  -2  10  -2 1.62028 1.92958   3
   2 -10   2 2.10821 2.36185   8
   2 -10   2 1.61581 1.61010   5
   2 -10   2 1.30476 2.48453  11
  -3  10  -2 54.8708 5.46303   6
  -3  10  -2 62.5470 5.01519   3
  -3  10  -2 64.6739 7.08289   1
   3 -10   2 54.9952 4.52140   5
   3 -10   2 61.3509 5.81290  11
  -4  10  -2 20.0132 3.42097   6
  -4  10  -2 22.9318 2.83059   3
   4 -10   2 21.8298 3.58527  11
   4 -10   2 21.3175 2.23302   5
   4 -10   2 16.1440 2.94619   8
  -5  10  -2 122.416 8.02728   3
  -5  10  -2 124.004 10.4040   2
  -5  10  -2 104.368 8.90892   6
   5 -10   2 110.147 7.48965   5
   5 -10   2 113.586 8.37790   8
   5 -10   2 113.369 8.96884  11
  -6  10  -2 62.0781 7.86483   2
  -6  10  -2 79.8556 5.65492   3
  -6  10  -2 71.3951 7.32113   6
   6 -10   2 66.3344 7.09623  11
   6 -10   2 69.3637 4.92245   5
   6 -10   2 75.0123 6.23468   8
  -7  10  -2 134.054 11.2734   6
  -7  10  -2 148.820 12.5947   2
  -7  10  -2 147.416 9.48398   3
   7 -10   2 144.260 10.1042   8
   7 -10   2 132.415 8.87159   5
   7 -10   2 153.233 11.1321  11
  -8  10  -2 -4.0603 6.06324   7
  -8  10  -2 0.80960 4.70883   2
  -8  10  -2 2.08279 1.67062   3
  -8  10  -2 1.78562 4.05529   6
   8 -10   2 -1.2905 2.47713   8
   8 -10   2 -2.6008 3.73208  11
   9   9  -2 3.47590 2.34126  11
   9   9  -2 -1.9662 2.91405   1
   9   9  -2 -0.1497 2.60539   3
  -9  -9   2 2.65235 4.53656   9
  -9  -9   2 -1.0043 3.61184   8
  -9  -9   2 0.82560 2.71886   5
   8   9  -2 32.3744 4.05992   3
   8   9  -2 35.6798 6.18202   1
  -8  -9   2 36.3095 6.53169   9
  -8  -9   2 21.4776 4.52324   8
  -8  -9   2 27.8877 3.54500   5
   7   9  -2 15.4584 3.34627   1
   7   9  -2 13.2070 2.80112   3
  -7  -9   2 19.4064 4.15090   9
  -7  -9   2 12.5413 2.67070   5
  -7  -9   2 10.3937 3.63262   8
   6   9  -2 4.29313 2.30244   3
   6   9  -2 4.01577 2.57065   1
  -6  -9   2 5.88125 3.09863   8
  -6  -9   2 6.76559 3.38833   9
  -6  -9   2 6.35558 2.33176   5
   5   9  -2 11.8003 2.43865   3
   5   9  -2 12.3679 2.89229   1
  -5  -9   2 8.94020 3.05026   9
  -5  -9   2 14.0195 2.36881   5
  -5  -9   2 8.07721 2.67616   8
   4   9  -2 71.5902 6.12534   1
   4   9  -2 68.6070 6.10894   3
  -4  -9   2 78.2754 6.33713   9
  -4  -9   2 72.2020 6.16637   8
  -4  -9   2 71.4572 5.62203   5
   3   9  -2 322.240 19.7093   3
   3   9  -2 271.934 19.1122  11
   3   9  -2 318.965 19.9174   1
  -3  -9   2 311.144 19.4594   5
  -3  -9   2 338.076 19.7330   9
  -3  -9   2 295.632 19.7174   8
   2   9  -2 151.352 9.85806   3
   2   9  -2 155.241 10.2779   1
  -2  -9   2 138.990 9.93940   9
  -2  -9   2 134.755 9.90037   8
  -2  -9   2 143.061 9.56288   5
   1   9  -2 16.9902 2.49080   3
   1   9  -2 19.2219 3.13378   1
  -1  -9   2 20.0364 2.75146   8
  -1  -9   2 25.4289 2.74833  11
  -1  -9   2 19.3940 2.26118   5
   0   9  -2 361.718 22.8190   1
   0   9  -2 365.244 22.3454   3
   0  -9   2 346.595 22.3371   8
   0  -9   2 361.990 22.0642   5
   0  -9   2 337.202 22.2025  11
  -1   9  -2 11.0573 2.98394   1
  -1   9  -2 11.2925 2.04295   3
   1  -9   2 11.6869 1.68873   5
   1  -9   2 6.85908 2.07007   8
   1  -9   2 7.42693 1.78702  12
   1  -9   2 4.02472 2.15645  11
  -2   9  -2 257.440 15.9924   3
  -2   9  -2 245.496 16.8713   1
   2  -9   2 250.612 15.6893   5
   2  -9   2 255.911 16.0824  11
   2  -9   2 240.808 16.0481   8
  -3   9  -2 247.266 16.6888   6
  -3   9  -2 262.266 17.5425   1
  -3   9  -2 269.744 16.4367   3
   3  -9   2 248.638 16.6191  11
   3  -9   2 256.843 16.5438   8
   3  -9   2 262.541 16.1228   5
  -4   9  -2 53.1343 4.10677   3
  -4   9  -2 43.4576 5.11224   6
  -4   9  -2 43.5460 5.50118   1
   4  -9   2 47.6740 4.46914   8
   4  -9   2 43.7061 3.56932   5
   4  -9   2 44.1004 4.41630  11
  -5   9  -2 23.6380 4.71976   2
  -5   9  -2 20.9007 3.66850   6
  -5   9  -2 19.0925 2.36721   3
   5  -9   2 19.2169 1.90847   5
   5  -9   2 15.9657 3.20313  11
   5  -9   2 15.6340 2.56516   8
  -6   9  -2 156.489 12.9420   2
  -6   9  -2 174.104 10.7307   3
  -6   9  -2 152.714 12.0486   6
   6  -9   2 164.808 11.1328   8
   6  -9   2 159.886 10.2828   5
   6  -9   2 171.293 11.6694  11
  -7   9  -2 0.52004 1.50872   3
  -7   9  -2 -1.5845 3.37318   6
  -7   9  -2 5.58750 4.25058   2
   7  -9   2 0.76478 3.18023  11
   7  -9   2 3.51290 2.14667   8
   7  -9   2 -0.4612 0.79527   5
  -8   9  -2 -1.4497 3.86601   6
  -8   9  -2 0.45984 1.31850   3
  -8   9  -2 -3.8584 5.46967   7
  -8   9  -2 1.30147 4.49677   2
   8  -9   2 0.48630 2.23289   8
   8  -9   2 8.02732 3.67920  11
  -9   9  -2 15.2053 5.63152   2
  -9   9  -2 24.5387 5.49300   6
  -9   9  -2 16.5346 7.68018   7
   9  -9   2 28.3524 4.92182  11
   9  -9   2 24.0172 3.38999   8
  10   8  -2 21.4116 3.41693   3
  10   8  -2 27.4152 4.10412   4
  10   8  -2 16.6927 4.51090   1
  10   8  -2 21.8227 3.28539  11
 -10  -8   2 9.35178 7.31859   6
 -10  -8   2 25.1074 5.62468   9
 -10  -8   2 18.8625 5.07514   8
 -10  -8   2 16.9535 3.39670   5
   9   8  -2 182.369 12.5885  11
   9   8  -2 210.266 13.0730   3
   9   8  -2 189.542 13.9174   1
  -9  -8   2 201.848 13.0363   5
  -9  -8   2 159.366 13.7007   8
  -9  -8   2 201.695 14.5059   9
   8   8  -2 45.9153 5.29919   1
   8   8  -2 45.9336 4.43950   3
  -8  -8   2 40.8138 4.30420   5
  -8  -8   2 39.3909 5.58903   9
  -8  -8   2 27.6014 4.85069   8
   7   8  -2 0.09844 2.63047   1
   7   8  -2 0.10856 2.15987   3
  -7  -8   2 -0.0661 1.86269   5
  -7  -8   2 0.46600 2.88074   8
  -7  -8   2 5.37240 3.48233   9
  -7  -8   2 -2.3339 2.55073  10
   6   8  -2 1.63016 1.97129   3
   6   8  -2 3.64716 2.57066   1
  -6  -8   2 3.25447 2.89333   9
  -6  -8   2 3.10163 2.75359  10
  -6  -8   2 1.84795 2.65897   8
  -6  -8   2 3.50911 1.92796   5
   5   8  -2 96.7115 7.21887   1
   5   8  -2 87.7005 6.69801   3
  -5  -8   2 87.2180 6.53313   5
  -5  -8   2 80.9233 6.98708   8
  -5  -8   2 91.2750 7.50744  10
  -5  -8   2 97.6560 7.32899   9
   4   8  -2 351.210 21.6459   3
   4   8  -2 344.933 21.8503   1
  -4  -8   2 360.378 21.8084   9
  -4  -8   2 327.372 21.6927   8
  -4  -8   2 329.654 22.0895  10
  -4  -8   2 339.965 21.4479   5
   3   8  -2 45.7191 3.87883  11
   3   8  -2 60.4161 4.92949   1
   3   8  -2 58.9213 4.55712   3
  -3  -8   2 54.0731 4.78508   8
  -3  -8   2 58.5446 4.82588   9
   2   8  -2 61.5043 4.41218  11
   2   8  -2 63.0702 5.34190   1
   2   8  -2 62.2384 4.90259   3
  -2  -8   2 71.6640 5.15097   9
  -2  -8   2 61.3276 5.05924   8
  -2  -8   2 61.6393 4.65888   5
   1   8  -2 39.5319 3.73189   3
   1   8  -2 43.5512 4.38008   1
   1   8  -2 44.8650 3.34812  11
  -1  -8   2 43.4574 3.88363   8
  -1  -8   2 39.6107 3.46485   5
  -1  -8   2 46.1477 4.04060   9
   0   8  -2 50.4723 4.97588   1
   0   8  -2 56.1057 4.27214   3
   0  -8   2 50.9006 3.96175   5
   0  -8   2 46.1860 4.27741  11
   0  -8   2 54.3029 4.40491   8
   0  -8   2 59.8982 4.60935   9
  -1   8  -2 35.0130 4.41394   1
  -1   8  -2 43.0476 3.47089   3
   1  -8   2 35.0637 3.59323  11
   1  -8   2 36.0359 3.39893  12
   1  -8   2 37.0922 3.05383   5
   1  -8   2 35.2343 3.50202   8
  -2   8  -2 62.8265 4.74372   3
  -2   8  -2 59.1889 5.82104   1
   2  -8   2 62.6660 5.13231  12
   2  -8   2 59.9744 4.43728   5
   2  -8   2 72.3192 5.07970  11
   2  -8   2 65.1138 4.98097   8
  -3   8  -2 29.5821 2.88199   3
  -3   8  -2 34.5011 4.19327   1
   3  -8   2 27.4783 2.47962   5
   3  -8   2 24.7201 2.96495  11
   3  -8   2 23.5081 2.66906   8
  -4   8  -2 335.565 22.6199   6
  -4   8  -2 359.042 22.1145   3
  -4   8  -2 349.693 23.2450   1
   4  -8   2 354.892 22.4123  11
   4  -8   2 371.142 22.2998   8
   4  -8   2 358.677 21.8665   5
  -5   8  -2 35.6938 4.31797   6
  -5   8  -2 41.9338 5.12675   2
  -5   8  -2 32.7415 3.12171   3
   5  -8   2 31.1493 2.65419   5
   5  -8   2 34.8486 3.87303  11
   5  -8   2 32.6547 3.37275   8
  -6   8  -2 15.5117 3.68658   6
  -6   8  -2 17.3273 2.04261   3
  -6   8  -2 14.1411 4.14053   2
   6  -8   2 15.1921 3.14294  11
   6  -8   2 14.1327 2.09165   5
  -7   8  -2 0.34546 1.24971   3
  -7   8  -2 2.76542 1.49918  10
  -7   8  -2 3.51449 4.02328   2
  -7   8  -2 -0.4128 3.20932   6
   7  -8   2 2.60865 2.86097  11
   7  -8   2 0.01288 0.70572   5
  -8   8  -2 30.3077 7.24370   7
  -8   8  -2 34.4260 5.51575   6
  -8   8  -2 36.6864 2.83741   3
  -8   8  -2 29.6778 5.74196   2
   8  -8   2 32.7047 4.71960  11
  -9   8  -2 147.774 12.6676   6
  -9   8  -2 146.326 13.2537   2
  -9   8  -2 148.944 15.9485   7
   9  -8   2 160.034 11.7490  11
 -10   8  -2 29.7313 6.44841   6
 -10   8  -2 37.7138 8.74530   7
 -10   8  -2 36.2434 6.88705   2
  10  -8   2 45.4072 5.69736  11
  10   7  -2 -3.9647 2.63381   4
  10   7  -2 4.98762 4.13198   1
  10   7  -2 0.98470 2.68041  11
  10   7  -2 -0.1101 2.25717   3
 -10  -7   2 0.99332 4.60838   9
 -10  -7   2 2.28172 2.58815   5
 -10  -7   2 -4.8779 5.85251   6
 -10  -7   2 -1.8743 3.95108   8
   9   7  -2 82.5817 6.59125   3
   9   7  -2 76.1024 6.43456  11
   9   7  -2 79.7309 8.38389   1
  -9  -7   2 89.7595 6.70153   5
  -9  -7   2 85.1766 7.87327  10
  -9  -7   2 77.9873 8.55898   9
  -9  -7   2 91.1813 9.92174   6
  -9  -7   2 88.9400 7.98363   8
   8   7  -2 52.3756 4.69965   3
   8   7  -2 51.5464 6.26722   1
  -8  -7   2 45.6137 4.20845   5
  -8  -7   2 51.4196 7.11043   6
  -8  -7   2 47.2563 5.17784  10
  -8  -7   2 45.2989 5.70824   9
  -8  -7   2 54.7040 5.53021   8
   7   7  -2 2.68138 1.83271   3
   7   7  -2 6.54237 2.27103  12
   7   7  -2 6.93148 3.13362   1
  -7  -7   2 6.49254 3.30703   9
  -7  -7   2 4.53934 1.92756   5
  -7  -7   2 4.69416 4.44597   8
  -7  -7   2 0.33644 2.89032  10
  -7  -7   2 9.24366 4.58245   6
   6   7  -2 323.536 21.3540   1
  -6  -7   2 341.011 21.2779   9
  -6  -7   2 328.660 21.3571  10
  -6  -7   2 331.898 20.6596   5
  -6  -7   2 350.736 22.4433   6
  -6  -7   2 299.779 20.9380   8
   5   7  -2 50.5678 4.50800  11
   5   7  -2 73.3221 5.61718   1
  -5  -7   2 67.1355 5.63551   9
  -5  -7   2 56.0050 5.17018   8
  -5  -7   2 64.0568 4.72863   5
  -5  -7   2 59.6649 5.64893  10
   4   7  -2 373.777 23.9908   1
  -4  -7   2 379.326 23.5495   5
  -4  -7   2 364.398 23.7515   8
  -4  -7   2 374.935 24.1253  10
  -4  -7   2 401.191 23.8931   9
   3   7  -2 9.03608 2.16669   1
   3   7  -2 8.29449 1.27817  11
  -3  -7   2 8.77352 2.09567  10
  -3  -7   2 10.3643 1.86729   8
  -3  -7   2 11.5560 2.25683   9
  -3  -7   2 7.58725 1.38331   5
   2   7  -2 35.1448 2.76321  11
   2   7  -2 39.0332 3.66423   1
  -2  -7   2 33.3240 3.41999   9
  -2  -7   2 31.9905 3.28150   8
  -2  -7   2 38.4009 3.73026  10
  -2  -7   2 34.9325 2.99311   5
   1   7  -2 16.0781 2.56166   1
   1   7  -2 15.7088 1.79945  11
  -1  -7   2 12.1602 2.01663   8
  -1  -7   2 14.0189 1.75973   5
  -1  -7   2 20.8323 2.20498   9
  -1  -7   2 17.9821 1.95412  11
   0   7  -2 0.39547 1.58120   1
   0   7  -2 0.25049 1.08971   3
   0  -7   2 0.46471 1.32799  11
   0  -7   2 1.05541 1.28550   8
   0  -7   2 0.45395 0.90058   5
  -1   7  -2 320.840 19.7592   3
  -1   7  -2 319.711 20.2490   1
   1  -7   2 318.476 19.5775   5
   1  -7   2 318.684 19.7689  12
   1  -7   2 305.260 19.7175  11
   1  -7   2 318.742 19.8097   8
  -2   7  -2 391.067 23.3797   3
  -2   7  -2 379.300 23.9923   1
   2  -7   2 374.002 23.4113  11
   2  -7   2 369.615 23.5874  12
   2  -7   2 379.370 23.4268   8
   2  -7   2 368.044 23.1681   5
  -3   7  -2 27.9178 3.39779  12
  -3   7  -2 22.5302 2.46262   3
  -3   7  -2 27.4322 3.70915   1
   3  -7   2 22.4977 2.39928   8
   3  -7   2 25.8500 2.18519   5
   3  -7   2 25.6965 2.68935  11
  -4   7  -2 334.674 22.7545   1
  -4   7  -2 353.632 22.7404  12
  -4   7  -2 351.646 22.3629   6
  -4   7  -2 348.042 21.7599   3
   4  -7   2 371.401 22.0953  11
   4  -7   2 347.483 21.5614   5
  -5   7  -2 16.5200 3.61972  12
  -5   7  -2 14.1896 3.56510   2
  -5   7  -2 15.1997 1.76855   3
  -5   7  -2 11.6414 3.01343   6
  -5   7  -2 13.3151 1.76730  10
   5  -7   2 13.9038 2.55747  11
   5  -7   2 12.7981 1.38442   5
  -6   7  -2 235.404 14.5545   3
  -6   7  -2 234.063 16.5146  12
  -6   7  -2 222.921 15.7914   6
  -6   7  -2 229.293 16.2809   2
  -6   7  -2 236.848 14.6092  10
   6  -7   2 228.477 14.3222   5
   6  -7   2 239.366 15.2954  11
  -7   7  -2 1.08752 3.21308   6
  -7   7  -2 1.68034 1.17310  10
  -7   7  -2 2.24017 0.99201  10
  -7   7  -2 3.51067 8.11234   7
  -7   7  -2 1.18338 1.07889   3
  -7   7  -2 1.11205 3.61336   2
  -7   7  -2 -1.0972 3.70061  12
   7  -7   2 3.14229 2.68764  11
  -8   7  -2 5.15155 3.75089   6
  -8   7  -2 1.96374 4.47360  12
  -8   7  -2 1.30777 3.90089   2
  -8   7  -2 3.02182 4.91236   7
   8  -7   2 0.62666 3.04151  11
  -9   7  -2 112.816 12.2967  12
  -9   7  -2 130.998 11.2753   6
  -9   7  -2 127.315 11.6375   2
  -9   7  -2 127.207 14.0235   7
   9  -7   2 142.305 10.2174  11
 -10   7  -2 7.36412 6.44961   7
 -10   7  -2 -1.1344 4.59562   2
 -10   7  -2 6.73166 5.10090   6
  10  -7   2 3.68227 3.87250  11
  11   6  -2 0.28010 2.18040   3
  11   6  -2 3.69220 3.05220  11
  11   6  -2 3.83104 4.82716   1
  11   6  -2 0.75476 2.79705   4
 -11  -6   2 5.29255 6.78267   7
 -11  -6   2 8.26680 6.59051   6
 -11  -6   2 10.8380 7.57439   2
 -11  -6   2 -1.3578 4.91353   9
  10   6  -2 27.2934 5.68860   1
  10   6  -2 26.9144 3.27413   3
  10   6  -2 22.6086 3.52979  11
  10   6  -2 38.9242 4.04683   4
 -10  -6   2 29.5322 4.80082   8
 -10  -6   2 19.2234 7.69821   2
 -10  -6   2 30.1714 7.79444   7
 -10  -6   2 28.5791 3.42770   5
 -10  -6   2 20.0390 6.76772   6
 -10  -6   2 30.6300 5.67097   9
 -10  -6   2 24.9044 4.27576  10
   9   6  -2 13.2367 2.45037   3
   9   6  -2 10.2413 2.56671   4
   9   6  -2 6.71677 4.23369   1
  -9  -6   2 11.8673 6.20077   7
  -9  -6   2 15.2417 6.49952   2
  -9  -6   2 6.61104 3.13314  10
  -9  -6   2 13.0316 5.32832   6
  -9  -6   2 6.13665 3.18865   8
  -9  -6   2 9.87249 2.31069   5
  -9  -6   2 11.4065 4.32346   9
   8   6  -2 286.344 18.3000   3
  -8  -6   2 299.180 20.4353   6
  -8  -6   2 298.577 21.9703   7
  -8  -6   2 302.751 19.4516   9
  -8  -6   2 271.794 18.8504   8
  -8  -6   2 277.187 19.0119  10
   7   6  -2 14.1954 3.71462   1
  -7  -6   2 7.78558 2.64857  10
  -7  -6   2 16.5746 2.87004   8
  -7  -6   2 12.0004 3.43749   9
  -7  -6   2 6.90536 1.92836   5
  -7  -6   2 14.2465 4.32298   6
   6   6  -2 483.916 32.9391  12
   6   6  -2 491.817 33.3550   1
  -6  -6   2 543.579 32.5419   5
  -6  -6   2 516.910 32.8151   8
  -6  -6   2 583.404 33.9614   6
  -6  -6   2 532.444 33.1026  10
  -6  -6   2 543.926 33.0833   9
   5   6  -2 36.6872 4.55083   1
   5   6  -2 32.4772 3.52836  11
   5   6  -2 36.5948 3.51647  12
  -5  -6   2 49.1628 5.23790   6
  -5  -6   2 42.5856 3.47069   5
  -5  -6   2 43.6062 4.30201  10
  -5  -6   2 47.8859 4.49144   9
  -5  -6   2 45.4645 3.90460   8
   4   6  -2 1.81040 1.15202  11
   4   6  -2 8.54666 2.24937   1
  -4  -6   2 2.47586 1.14809   5
  -4  -6   2 1.90390 1.82094   9
  -4  -6   2 0.55941 1.66539  10
  -4  -6   2 0.95043 1.47784   8
   3   6  -2 91.5917 6.62493  11
  -3  -6   2 107.249 7.36215  10
  -3  -6   2 102.343 6.77204   5
  -3  -6   2 108.035 7.02946   8
  -3  -6   2 112.404 7.14076   9
   2   6  -2 15.4414 2.60988   1
   2   6  -2 23.6536 1.88698  11
  -2  -6   2 21.9579 2.44981  10
  -2  -6   2 17.4723 2.57223   1
  -2  -6   2 26.6730 2.19790   5
  -2  -6   2 23.7699 2.34650   9
  -2  -6   2 22.3797 2.30130   8
   1   6  -2 22.9814 1.99870  11
   1   6  -2 27.0016 3.09879   1
  -1  -6   2 19.0591 2.42898  10
  -1  -6   2 24.9434 2.65541   1
  -1  -6   2 24.7530 2.16516   5
  -1  -6   2 29.4670 2.56527   9
  -1  -6   2 26.0627 2.33943  11
  -1  -6   2 21.5952 2.34109   8
   0   6  -2 570.753 37.2090  11
   0   6  -2 593.340 37.6443   1
   0  -6   2 637.021 37.2791  11
   0  -6   2 603.563 37.3668   8
   0  -6   2 615.067 37.2168   5
   0  -6   2 630.367 37.1682  12
  -1   6  -2 263.563 15.7936   3
  -1   6  -2 256.295 16.2350   1
  -1   6  -2 235.893 15.6636  11
   1  -6   2 249.280 15.7590  11
   1  -6   2 252.505 15.6194   5
   1  -6   2 258.730 15.8431  12
   1  -6   2 254.208 15.8199   8
  -2   6  -2 173.931 12.3025   1
  -2   6  -2 190.881 12.1932  12
  -2   6  -2 171.057 11.6813   3
  -2   6  -2 201.849 12.0681  10
   2  -6   2 196.210 12.0573  12
   2  -6   2 195.624 11.8097  11
   2  -6   2 174.966 11.5413   5
   2  -6   2 186.609 11.7984   8
  -3   6  -2 488.077 29.1917  10
  -3   6  -2 488.600 29.8196   1
  -3   6  -2 448.108 29.6119  12
  -3   6  -2 490.471 29.0745   3
   3  -6   2 459.205 29.2043  11
   3  -6   2 461.494 28.9135   5
  -4   6  -2 195.556 11.9915   3
  -4   6  -2 200.140 12.0987  10
  -4   6  -2 184.237 12.6652   6
  -4   6  -2 186.407 13.0436  12
  -4   6  -2 187.793 13.0352   1
   4  -6   2 184.478 11.8136   5
   4  -6   2 196.567 12.3400  11
  -5   6  -2 30.9131 3.92896   2
  -5   6  -2 22.4141 3.84793  12
  -5   6  -2 29.3516 2.41908  10
  -5   6  -2 24.3061 3.56895   6
   5  -6   2 29.5564 3.05526  11
   5  -6   2 24.3915 2.01835   5
  -6   6  -2 193.155 15.1341  12
  -6   6  -2 219.394 13.4421  10
  -6   6  -2 226.384 15.1170   2
  -6   6  -2 227.067 13.4219   3
  -6   6  -2 210.119 14.6608   6
   6  -6   2 212.470 13.2556   5
   6  -6   2 215.791 14.1212  11
  -7   6  -2 19.0996 4.92575   7
  -7   6  -2 17.6063 4.48747  12
  -7   6  -2 13.2082 3.73107   2
  -7   6  -2 17.2884 3.83393   6
  -7   6  -2 16.2880 1.68752   3
   7  -6   2 21.3632 3.14239  11
  -8   6  -2 161.237 13.1996  12
  -8   6  -2 148.364 16.0746   7
  -8   6  -2 155.356 12.3566   6
  -8   6  -2 152.467 12.5630   2
   8  -6   2 174.673 11.4480  11
  -9   6  -2 30.3756 7.25461   7
  -9   6  -2 28.6893 5.51470   6
  -9   6  -2 38.5189 6.53124  12
  -9   6  -2 47.3860 6.55061   2
   9  -6   2 35.5447 4.53213  11
 -10   6  -2 35.4933 6.46878   2
 -10   6  -2 40.5272 6.51482   6
 -10   6  -2 37.9623 6.87211  12
 -10   6  -2 31.0370 7.98195   7
  10  -6   2 37.7294 5.04585  11
 -11   6  -2 6.70017 6.92383   7
 -11   6  -2 4.21185 5.20388   6
 -11   6  -2 8.65848 5.39563   2
  11  -6   2 8.74061 4.15844  11
  11   5  -2 16.1928 3.36202  11
  11   5  -2 6.08330 2.69124   4
  11   5  -2 12.1017 2.37746   3
  11   5  -2 6.69367 5.26544   1
 -11  -5   2 10.0645 3.48811  10
 -11  -5   2 12.8941 6.49738   7
 -11  -5   2 13.4518 6.29453   6
 -11  -5   2 6.75797 4.84047   9
 -11  -5   2 8.25111 6.85773   2
  10   5  -2 5.24077 4.71634   1
  10   5  -2 3.36953 1.94528   3
  10   5  -2 6.61519 2.80985  11
  10   5  -2 8.46625 2.54912   4
 -10  -5   2 8.36332 5.62477   6
 -10  -5   2 9.91738 4.53169   9
 -10  -5   2 8.24932 3.14285  10
 -10  -5   2 11.6706 6.47983   7
 -10  -5   2 2.92645 2.29102   5
 -10  -5   2 8.44753 3.95469   8
 -10  -5   2 6.46951 6.20227   2
   9   5  -2 0.01891 2.18456  11
   9   5  -2 -2.6503 3.75359   1
   9   5  -2 0.38391 1.71765   3
   9   5  -2 -1.1684 1.96198   4
  -9  -5   2 -0.9207 4.32365   6
  -9  -5   2 0.80027 1.97558   5
  -9  -5   2 1.44406 3.21210   8
  -9  -5   2 6.48304 6.57607   2
  -9  -5   2 -0.4732 2.34246  10
   8   5  -2 -0.2595 3.34023   1
  -8  -5   2 9.33103 4.91956   2
  -8  -5   2 3.11014 3.93804   6
  -8  -5   2 12.5098 5.02377   7
  -8  -5   2 2.41187 1.65917   5
  -8  -5   2 2.56701 2.46486  10
  -8  -5   2 5.28762 3.28382   9
  -8  -5   2 3.59245 2.78604   8
   7   5  -2 38.6839 5.38053   1
  -7  -5   2 47.4052 6.91750   7
  -7  -5   2 43.1231 6.87313   2
  -7  -5   2 30.6459 5.21457   6
  -7  -5   2 44.9235 4.82245   9
  -7  -5   2 41.4501 3.66231   5
  -7  -5   2 39.0875 3.98763   8
  -7  -5   2 46.9100 4.56348  10
   6   5  -2 139.339 9.65517  12
  -6  -5   2 150.174 12.2023   2
  -6  -5   2 147.445 10.9227   6
  -6  -5   2 148.034 9.74950   8
  -6  -5   2 142.165 10.1370   9
  -6  -5   2 152.396 12.3512   7
  -6  -5   2 143.697 9.92690  10
  -6  -5   2 136.326 9.30732   5
   5   5  -2 10.1194 1.86807  11
   5   5  -2 14.0406 2.89885   1
   5   5  -2 10.9888 1.82608  12
  -5  -5   2 8.52819 1.84293   8
  -5  -5   2 13.3170 1.80321   5
  -5  -5   2 10.5730 3.07619   6
  -5  -5   2 18.0256 4.15949   7
  -5  -5   2 13.5670 2.15001  10
  -5  -5   2 9.66588 2.31485   9
   4   5  -2 1119.00 68.3032  12
   4   5  -2 1143.95 68.7633   9
   4   5  -2 1042.13 68.8897   1
  -4  -5   2 1126.08 68.3137   5
  -4  -5   2 1136.26 68.6223   9
  -4  -5   2 1092.14 68.4484   8
  -4  -5   2 1112.48 68.7030  10
  -4  -5   2 1187.26 69.1517   6
   3   5  -2 261.385 17.4662  11
   3   5  -2 303.037 17.9925   9
   3   5  -2 272.848 17.9952   1
  -3  -5   2 280.495 17.5371   5
  -3  -5   2 288.324 17.9595  10
  -3  -5   2 283.827 17.6905   8
  -3  -5   2 296.194 17.7767   9
   2   5  -2 1367.76 83.8455  11
   2   5  -2 1347.66 84.2702   1
   2   5  -2 1218.35 84.6916   2
  -2  -5   2 1394.05 83.9479   5
  -2  -5   2 1404.98 84.2750  10
  -2  -5   2 1446.61 84.0772   8
  -2  -5   2 1461.49 84.0669   9
   1   5  -2 587.824 36.7153  11
   1   5  -2 596.200 37.1233   1
  -1  -5   2 599.474 37.0773  10
  -1  -5   2 589.433 36.9010   8
  -1  -5   2 606.961 36.7934   5
  -1  -5   2 643.927 36.8987   9
  -1  -5   2 578.376 37.3304   1
  -1  -5   2 611.756 36.7805  11
   0   5  -2 81.7698 5.24092   5
   0   5  -2 76.3212 5.72035   1
   0   5  -2 83.1764 5.56727  10
   0   5  -2 79.9876 5.24517  11
   0  -5   2 81.2930 5.58568  10
   0  -5   2 89.9310 5.33916  11
   0  -5   2 76.5552 5.24669   5
   0  -5   2 77.0126 5.41754   8
   0  -5   2 76.2260 5.64486   1
   0  -5   2 93.0373 5.33889  12
  -1   5  -2 66.3534 4.21582   5
  -1   5  -2 60.0225 4.83148   1
  -1   5  -2 69.8097 4.63910  12
  -1   5  -2 70.0271 4.54740  10
  -1   5  -2 63.6241 4.36868  11
   1  -5   2 67.8629 4.52137  12
   1  -5   2 59.0402 4.71817   1
   1  -5   2 63.2753 4.21182   5
   1  -5   2 62.7237 4.41737   8
   1  -5   2 65.1795 4.38308  11
  -2   5  -2 510.806 31.1645  12
  -2   5  -2 471.939 30.8170  11
  -2   5  -2 505.529 30.9162   3
  -2   5  -2 507.406 31.3186   1
   2  -5   2 509.570 31.0053   9
   2  -5   2 511.558 30.7018   5
  -3   5  -2 77.1317 5.11576   3
  -3   5  -2 84.6779 5.32085   4
  -3   5  -2 79.5695 5.22101  10
  -3   5  -2 74.3632 6.02628  12
  -3   5  -2 73.4039 6.00607   1
   3  -5   2 79.1153 4.98772   5
   3  -5   2 78.2412 5.55755   9
   3  -5   2 77.4171 5.41398  11
  -4   5  -2 443.518 28.8214   6
  -4   5  -2 466.177 28.4200   4
  -4   5  -2 475.710 28.2934  10
  -4   5  -2 460.235 29.0741   1
  -4   5  -2 436.831 29.0060  12
  -4   5  -2 472.658 28.2354   3
   4  -5   2 467.357 28.1275   5
   4  -5   2 458.439 28.5099  11
  -5   5  -2 633.120 39.5583  12
  -5   5  -2 642.356 38.4694   3
  -5   5  -2 662.187 38.5152  10
  -5   5  -2 606.976 39.2703   6
   5  -5   2 603.247 38.3729   5
   5  -5   2 629.561 38.8683  11
  -6   5  -2 135.707 11.2833  12
  -6   5  -2 155.092 11.1596   2
  -6   5  -2 164.773 9.50848   3
  -6   5  -2 137.913 12.0175   7
  -6   5  -2 152.042 9.52486  10
  -6   5  -2 159.635 10.9325   6
  -6   5  -2 154.482 9.50111  10
   6  -5   2 154.951 9.42264   5
   6  -5   2 141.367 10.2342  11
  -7   5  -2 4.74221 3.00865   2
  -7   5  -2 0.24084 3.34547  12
  -7   5  -2 1.18567 2.91990   6
  -7   5  -2 2.79335 3.88768   7
   7  -5   2 0.68062 0.57553   5
   7  -5   2 0.51123 2.23461  11
   7  -5   2 1.35992 0.58198   5
  -8   5  -2 161.841 14.2218   7
  -8   5  -2 172.242 16.6012  12
  -8   5  -2 162.326 10.4963   4
  -8   5  -2 180.183 13.5212   2
  -8   5  -2 169.430 12.6291   6
   8  -5   2 165.413 11.9998  11
  -9   5  -2 64.4138 9.23291   7
  -9   5  -2 76.6321 9.18552  12
  -9   5  -2 63.5058 7.57621   2
  -9   5  -2 72.7363 8.00466   6
  -9   5  -2 69.3531 4.66747   4
   9  -5   2 72.0209 6.61914  11
 -10   5  -2 93.1095 9.96892   2
 -10   5  -2 81.6274 9.59158   6
 -10   5  -2 65.1061 10.5582   7
 -10   5  -2 87.1073 9.95358  12
  10  -5   2 100.958 7.98808  11
 -11   5  -2 185.656 14.8603   2
 -11   5  -2 175.611 17.7580   7
 -11   5  -2 154.096 14.4344   6
 -11   5  -2 155.999 15.3142  12
  11  -5   2 193.027 12.9965  11
  11   4  -2 8.66265 3.24561  11
  11   4  -2 11.3193 2.65101   4
  11   4  -2 9.25836 2.01458   3
 -11  -4   2 4.45332 4.57776   9
 -11  -4   2 10.6614 6.17637   2
 -11  -4   2 -1.3665 5.52124   6
 -11  -4   2 1.46533 2.73019  10
 -11  -4   2 7.62629 6.44740   7
  10   4  -2 39.6542 3.72349   4
  10   4  -2 34.6283 3.46107   3
  10   4  -2 32.5638 3.87456  11
 -10  -4   2 29.4483 3.93715  10
 -10  -4   2 34.3909 7.61621   7
 -10  -4   2 29.7424 6.84240   2
 -10  -4   2 36.0454 5.53204   9
 -10  -4   2 22.9857 6.14311   6
 -10  -4   2 33.1228 3.43311   5
   9   4  -2 1.93979 2.21011  11
   9   4  -2 6.16910 1.63914   3
   9   4  -2 7.34492 2.01588   4
  -9  -4   2 4.24502 1.80576   5
  -9  -4   2 1.87251 5.32662   7
  -9  -4   2 5.33786 2.49214  10
  -9  -4   2 2.09515 3.54311   9
  -9  -4   2 2.53295 3.04235   8
  -9  -4   2 3.35603 4.84435   2
  -9  -4   2 2.91468 4.08938   6
   8   4  -2 4.05515 1.74198   4
   8   4  -2 5.63007 2.00114  11
  -8  -4   2 5.17902 2.67825   8
  -8  -4   2 4.52697 2.37528  10
  -8  -4   2 4.96420 4.35646   2
  -8  -4   2 8.70418 1.78913   5
  -8  -4   2 11.6322 5.38450   7
  -8  -4   2 7.05633 3.93092   6
  -8  -4   2 10.5768 3.38648   9
  -7  -4   2 31.1641 3.48823   8
  -7  -4   2 26.8941 5.58766   7
  -7  -4   2 42.9431 5.99116   2
  -7  -4   2 26.4168 3.78524  12
  -7  -4   2 29.8330 4.04726   9
  -7  -4   2 28.5970 4.70663   6
  -7  -4   2 30.6858 2.81074   5
  -7  -4   2 22.6528 3.06790  10
  -6  -4   2 695.537 43.2224   5
  -6  -4   2 711.822 44.3178   6
  -6  -4   2 740.598 44.9994   2
  -6  -4   2 694.956 43.7851   9
  -6  -4   2 743.893 45.8015   7
  -6  -4   2 681.194 43.6016  10
  -6  -4   2 681.399 43.4587   8
  -6  -4   2 709.781 43.7437  12
   5   4  -2 831.069 52.8161  12
   5   4  -2 772.486 53.3581   1
  -5  -4   2 831.907 52.7367   8
  -5  -4   2 859.431 53.4523   6
  -5  -4   2 844.164 52.5694   5
  -5  -4   2 940.068 54.7865   7
  -5  -4   2 849.118 52.9765   9
  -5  -4   2 856.520 52.9441  10
  -5  -4   2 897.929 52.9320  12
  -5  -4   2 949.721 54.2614   2
   4   4  -2 7.03891 2.09095   1
   4   4  -2 7.84771 1.74929   9
   4   4  -2 9.47593 1.47532  12
  -4  -4   2 9.25089 1.36817   8
  -4  -4   2 14.0673 3.28325   7
  -4  -4   2 10.7441 1.60239  10
  -4  -4   2 7.76824 1.17268   5
  -4  -4   2 11.7251 2.36628   6
  -4  -4   2 10.1557 2.06709   9
  -4  -4   2 4.27058 2.74106   2
   3   4  -2 117.673 8.70237   1
   3   4  -2 136.796 8.15865  12
   3   4  -2 135.541 8.51526   9
   3   4  -2 121.828 8.20094  11
   3   4  -2 123.926 8.98132   2
  -3  -4   2 124.488 8.13960   5
  -3  -4   2 133.508 8.43241   9
  -3  -4   2 128.587 8.49045  10
  -3  -4   2 132.109 8.91232   6
  -3  -4   2 132.479 8.29918   8
   2   4  -2 472.968 27.5870   9
   2   4  -2 493.125 28.6629   7
   2   4  -2 437.489 27.7155   1
   2   4  -2 450.096 28.1574   2
   2   4  -2 433.515 27.4293   8
   2   4  -2 430.168 27.2896  11
   2   4  -2 438.308 27.6136  10
   2   4  -2 458.949 27.3556   5
  -2  -4   2 438.966 27.7549   1
  -2  -4   2 412.516 27.5654   8
  -2  -4   2 466.623 27.4863   9
  -2  -4   2 441.809 27.6350  10
  -2  -4   2 442.753 27.3638   5
   1   4  -2 629.888 41.0829   1
   1   4  -2 680.169 40.7443  11
   1   4  -2 675.721 40.8973   8
  -1  -4   2 678.962 41.0653  10
  -1  -4   2 666.694 40.8115   5
  -1  -4   2 702.714 40.7900  11
  -1  -4   2 716.703 40.8831   9
  -1  -4   2 651.347 40.8965   8
  -1  -4   2 617.849 41.0804   1
   0   4  -2 10.1204 1.33163  10
   0   4  -2 9.25434 1.32286   1
   0   4  -2 8.09817 0.88917  11
   0   4  -2 10.4730 1.21377  12
   0  -4   2 8.14680 1.03024  12
   0  -4   2 9.12416 0.87240   5
   0  -4   2 8.36788 0.95886  11
   0  -4   2 10.4663 1.06098   8
   0  -4   2 9.16341 1.22993  10
   0  -4   2 10.4863 1.41654   1
  -1   4  -2 957.382 60.6267  11
  -1   4  -2 971.400 60.9566   1
  -1   4  -2 1012.00 60.5861   5
  -1   4  -2 952.751 60.7704  12
  -1   4  -2 1020.57 60.7033   4
  -1   4  -2 1047.43 60.7737  10
   1  -4   2 1019.75 60.7713  12
   1  -4   2 996.773 60.6501  11
   1  -4   2 1015.86 61.1442   1
   1  -4   2 962.707 60.5769   5
  -2   4  -2 331.689 20.9456  11
  -2   4  -2 365.627 20.9920  10
  -2   4  -2 352.272 20.9556   4
  -2   4  -2 339.976 21.2596  12
   2  -4   2 331.223 20.8183   5
   2  -4   2 336.152 20.9769  11
   2  -4   2 332.239 21.0844   9
   2  -4   2 326.045 21.3085   1
   2  -4   2 349.255 21.2080  12
  -3   4  -2 49.3267 4.35832   1
  -3   4  -2 59.4438 3.60142  10
  -3   4  -2 48.0901 3.49170   3
  -3   4  -2 52.6902 3.56623   4
   3  -4   2 57.3053 4.23338  12
   3  -4   2 50.5969 3.97488   9
   3  -4   2 55.4057 3.87064  11
   3  -4   2 52.0277 3.41999   5
  -4   4  -2 140.566 10.0179   2
  -4   4  -2 151.645 9.08484   3
  -4   4  -2 143.782 10.0005   1
  -4   4  -2 144.131 10.0733  12
  -4   4  -2 141.826 9.84922   6
  -4   4  -2 143.254 9.15925   4
  -4   4  -2 151.917 9.11725  10
   4  -4   2 148.783 9.47339  11
   4  -4   2 143.725 9.01892   5
  -5   4  -2 168.349 12.0661   6
  -5   4  -2 194.901 11.0730  10
  -5   4  -2 170.883 12.1891   2
  -5   4  -2 172.030 11.1680   4
  -5   4  -2 175.606 11.0382   3
  -5   4  -2 194.145 12.4497  12
   5  -4   2 171.431 11.1909   4
   5  -4   2 172.353 11.0199   5
   5  -4   2 192.955 11.6228  11
  -6   4  -2 205.088 13.7265  12
  -6   4  -2 189.249 13.3736   6
  -6   4  -2 185.561 12.1457   4
  -6   4  -2 193.421 13.4286   2
  -6   4  -2 192.976 14.2560   7
   6  -4   2 199.988 12.7027  11
   6  -4   2 199.347 12.1794   4
  -7   4  -2 322.042 21.2479  12
  -7   4  -2 303.143 19.5349   4
  -7   4  -2 313.979 22.0869   7
   7  -4   2 330.617 20.1977  11
   7  -4   2 317.824 19.3854   5
  -8   4  -2 2.16099 3.20075   6
  -8   4  -2 2.16144 4.12061   7
  -8   4  -2 4.63735 3.53323   2
  -8   4  -2 1.32050 3.68774  12
  -8   4  -2 1.52071 0.79308   4
   8  -4   2 1.17943 2.29240  11
   8  -4   2 3.18836 0.61585   5
  -9   4  -2 268.915 19.7555  12
  -9   4  -2 273.357 21.0968   7
  -9   4  -2 271.744 19.3104   6
   9  -4   2 292.690 18.2659  11
 -10   4  -2 44.2221 8.20604   7
 -10   4  -2 42.3999 6.23958   2
 -10   4  -2 33.4037 6.06960   6
 -10   4  -2 46.9728 7.19463  12
  10  -4   2 40.9617 4.90313  11
 -11   4  -2 9.93581 6.05202  12
 -11   4  -2 11.4490 7.11814   7
 -11   4  -2 12.5226 5.21546   2
 -11   4  -2 13.9273 5.46315   6
  11  -4   2 13.2743 4.03197  11
 -12   4  -2 2.94763 5.61134  12
 -12   4  -2 1.11441 6.62385   7
  12  -4   2 -1.8559 3.80424  11
  12   3  -2 85.2406 7.67925  11
  12   3  -2 81.9800 5.89078   4
 -12  -3   2 89.2820 11.1702   2
 -12  -3   2 81.9343 7.18347  10
 -12  -3   2 77.6103 11.3460   7
  11   3  -2 32.3236 4.06953  11
  11   3  -2 29.7940 2.68016   3
  11   3  -2 28.1118 3.12906   4
 -11  -3   2 22.7284 3.73595  10
 -11  -3   2 28.8125 8.00800   7
 -11  -3   2 24.5447 7.49135   2
 -11  -3   2 30.5562 6.79084   6
  10   3  -2 36.9343 3.15950   3
  10   3  -2 31.5595 3.29340   4
  10   3  -2 27.5481 3.80309  11
 -10  -3   2 26.0968 5.06929   9
 -10  -3   2 28.4905 6.09991   6
 -10  -3   2 23.1460 7.47614   7
 -10  -3   2 36.8775 7.00960   2
 -10  -3   2 33.5526 3.82288  10
   9   3  -2 82.5759 6.58212   4
   9   3  -2 92.1128 6.35053   3
   9   3  -2 86.8138 7.04929  11
  -9  -3   2 94.7616 6.56548   5
  -9  -3   2 113.540 10.4468   2
  -9  -3   2 119.792 12.1374   7
  -9  -3   2 100.295 7.22719  10
  -9  -3   2 92.7880 8.95704  12
  -9  -3   2 102.332 8.80029   9
  -9  -3   2 88.7459 9.44092   6
   8   3  -2 62.4324 4.74773   4
   8   3  -2 67.1482 5.08387  11
  -8  -3   2 52.8061 6.90850   2
  -8  -3   2 59.0324 5.29412  10
  -8  -3   2 65.4165 4.65945   5
  -8  -3   2 57.4564 6.44803   9
  -8  -3   2 67.8437 7.32475   6
  -8  -3   2 54.1644 6.68165  12
  -8  -3   2 58.4978 8.62993   7
  -8  -3   2 68.0763 5.87967   8
  -7  -3   2 704.880 43.2592   5
  -7  -3   2 685.177 44.0696  12
  -7  -3   2 713.637 44.9996   2
  -7  -3   2 677.069 43.9924   9
  -7  -3   2 772.656 46.4405   7
  -7  -3   2 675.550 45.6029   6
  -7  -3   2 694.529 43.6379  10
  -7  -3   2 740.145 43.7091   8
  -6  -3   2 474.391 30.4956   8
  -6  -3   2 543.749 33.0713   7
  -6  -3   2 495.507 30.2308   5
  -6  -3   2 522.798 31.8715   2
  -6  -3   2 483.075 30.5853  10
  -6  -3   2 494.306 30.8862   9
  -6  -3   2 470.873 31.2769   6
  -6  -3   2 473.517 30.8471  12
  -5  -3   2 27.9491 2.55957   8
  -5  -3   2 24.9144 2.67332  10
  -5  -3   2 26.0428 3.98281   2
  -5  -3   2 19.8248 2.85420  12
  -5  -3   2 30.7656 3.59999   6
  -5  -3   2 31.4892 5.20044   7
  -5  -3   2 26.3541 2.90344   9
  -5  -3   2 23.9867 2.17343   5
   4   3  -2 2.31547 1.52473   2
   4   3  -2 4.80308 1.36282   9
   4   3  -2 3.65900 0.84258   8
   4   3  -2 6.84819 1.28113  12
  -4  -3   2 3.85512 2.62160   7
  -4  -3   2 3.94875 2.17946   2
  -4  -3   2 3.30524 0.79998   5
  -4  -3   2 3.88280 1.12111   8
  -4  -3   2 6.47148 1.52063  12
  -4  -3   2 7.14148 1.37796  10
  -4  -3   2 6.62365 1.97756   6
  -4  -3   2 3.65022 1.40812   9
   3   3  -2 78.7240 5.80313   2
   3   3  -2 70.2523 5.68797   1
   3   3  -2 79.4460 5.35423   9
   3   3  -2 84.9277 6.80539   7
   3   3  -2 75.3917 5.05610   8
   3   3  -2 79.8556 5.17680  12
   3   3  -2 77.2760 4.97208   5
   3   3  -2 74.3660 5.26542  10
  -3  -3   2 76.4350 5.01013   5
  -3  -3   2 76.4772 5.11948   8
  -3  -3   2 75.1954 5.32945   9
  -3  -3   2 83.1771 5.77278   6
  -3  -3   2 77.5995 5.33101  10
  -3  -3   2 82.6382 5.26924  12
  -3  -3   2 84.0009 6.39362   2
  -3  -3   2 77.9928 6.68266   7
   2   3  -2 129.693 8.90494  11
   2   3  -2 134.948 9.52442   2
   2   3  -2 135.814 9.70429  10
   2   3  -2 148.191 8.83468  12
   2   3  -2 146.843 8.91083   8
   2   3  -2 151.029 10.0158   7
   2   3  -2 147.699 9.03724   9
   2   3  -2 137.708 9.29844   1
  -2  -3   2 143.487 8.92703   8
  -2  -3   2 136.839 8.97805   9
  -2  -3   2 142.392 8.85111   5
  -2  -3   2 152.036 10.0351   7
  -2  -3   2 146.047 9.10771  10
  -2  -3   2 143.704 9.33000   6
   1   3  -2 940.014 57.2333   5
   1   3  -2 976.521 57.4261  10
   1   3  -2 941.305 57.1657  11
   1   3  -2 889.701 57.4825   1
   1   3  -2 911.369 57.2875   8
  -1  -3   2 998.952 57.2016  11
  -1  -3   2 948.670 57.3027   8
  -1  -3   2 949.450 57.4225  10
  -1  -3   2 937.742 57.2582   9
  -1  -3   2 910.418 57.5114   1
   0   3  -2 44.9849 3.03109   4
   0   3  -2 46.2336 2.94912   5
   0   3  -2 47.6834 2.94033  11
   0   3  -2 42.0928 3.25102   1
   0   3  -2 51.7669 3.04042  12
   0   3  -2 45.9987 3.13053  10
   0  -3   2 43.4927 2.94803   5
   0  -3   2 39.4013 3.21887   1
   0  -3   2 46.0809 3.15409  10
   0  -3   2 44.1906 3.04916   8
   0  -3   2 49.0449 2.95795  11
  -1   3  -2 122.888 7.38609  10
  -1   3  -2 112.710 7.30109  11
  -1   3  -2 121.864 7.62795   1
  -1   3  -2 117.320 7.50866  12
  -1   3  -2 120.233 7.34582   4
   1  -3   2 119.342 7.33422  11
   1  -3   2 114.034 7.45366  12
   1  -3   2 110.843 7.35923  10
   1  -3   2 118.455 7.25453   5
   1  -3   2 115.666 7.58524   1
  -2   3  -2 572.034 38.3462   1
  -2   3  -2 669.428 38.0396  10
  -2   3  -2 621.669 38.0433   4
  -2   3  -2 648.598 38.3525  12
   2  -3   2 609.001 37.9534   5
   2  -3   2 613.252 38.0867  11
   2  -3   2 608.812 38.0506   4
   2  -3   2 622.885 38.1941   9
   2  -3   2 645.356 38.3063  12
  -3   3  -2 1270.19 73.4646  10
  -3   3  -2 1200.24 73.4398   3
  -3   3  -2 1186.56 73.9589  12
  -3   3  -2 1204.60 73.5146   4
  -3   3  -2 1152.65 74.2109   1
   3  -3   2 1196.80 73.6320  11
   3  -3   2 1224.38 73.9320  12
   3  -3   2 1224.71 73.5359   4
  -4   3  -2 528.635 34.3814   2
  -4   3  -2 536.196 34.3522   1
  -4   3  -2 548.226 33.7432   4
  -4   3  -2 568.378 33.6275   3
  -4   3  -2 574.581 34.4432  12
  -4   3  -2 545.081 34.3088   6
   4  -3   2 550.435 33.7528   4
   4  -3   2 563.425 33.9462  11
  -5   3  -2 1453.35 87.5575  12
  -5   3  -2 1427.85 87.5256   2
  -5   3  -2 1401.70 86.7412   4
  -5   3  -2 1386.73 87.9641   7
  -5   3  -2 1393.68 87.4404   6
   5  -3   2 1448.68 87.0050  11
   5  -3   2 1461.86 86.7555   4
  -6   3  -2 95.8663 8.47858  12
  -6   3  -2 112.107 8.44482   6
  -6   3  -2 98.7729 9.16753   7
  -6   3  -2 110.563 7.00669   4
   6  -3   2 118.216 7.04491   4
   6  -3   2 112.317 6.88970   5
  -7   3  -2 3.07779 2.75937   6
  -7   3  -2 -0.0280 2.47589   2
  -7   3  -2 5.25778 3.01908  12
  -7   3  -2 2.49747 3.47342   7
   7  -3   2 5.52845 2.11076  11
   7  -3   2 3.11559 0.68223   5
   7  -3   2 3.44163 0.93981   4
  -8   3  -2 3.00424 3.99827   7
  -8   3  -2 3.42607 3.52554  12
  -8   3  -2 4.00130 3.20442   6
  -8   3  -2 4.45284 3.25385   2
   8  -3   2 0.20263 2.20493  11
   8  -3   2 1.63401 0.67048   5
   8  -3   2 2.24771 0.97226   4
  -9   3  -2 22.4084 6.05962   7
  -9   3  -2 17.3941 4.46972   2
  -9   3  -2 13.9949 4.34502   6
  -9   3  -2 20.6590 4.99202  12
   9  -3   2 22.6221 2.15102   5
   9  -3   2 25.2184 3.78354  11
   9  -3   2 23.9443 2.06794   4
 -10   3  -2 75.8791 8.60879  12
 -10   3  -2 67.6299 8.12434   6
 -10   3  -2 74.5942 10.4851   7
 -10   3  -2 69.2934 7.95782   2
  10  -3   2 79.7235 7.26498  11
  10  -3   2 78.1958 4.85111   5
 -11   3  -2 7.18559 6.90769   7
 -11   3  -2 24.4932 6.12318  12
 -11   3  -2 13.6877 5.68712   6
 -11   3  -2 10.3522 5.39791   2
  11  -3   2 21.6244 4.11470  11
 -12   3  -2 2.32097 5.77702  12
 -12   3  -2 0.26919 6.64542   7
 -12   3  -2 0.45492 5.05236   2
  12  -3   2 -2.9110 3.73474  11
  12   2  -2 82.7318 7.50633  11
 -12  -2   2 91.6456 12.1664   7
 -12  -2   2 80.1834 10.2234   2
 -12  -2   2 77.7048 6.62948  10
 -12  -2   2 61.4918 10.2866   6
  11   2  -2 9.44021 2.11137   4
  11   2  -2 12.7557 3.44445  11
 -11  -2   2 10.3238 2.68246  10
 -11  -2   2 6.74155 5.38933   2
 -11  -2   2 11.9332 7.01792   7
 -11  -2   2 9.61588 5.52976   6
  10   2  -2 1.78493 1.55559   4
  10   2  -2 2.70547 2.63422  11
  10   2  -2 1.44766 1.42052   3
 -10  -2   2 3.41650 7.09054   7
 -10  -2   2 0.54491 4.15830   2
 -10  -2   2 1.52176 2.10559  10
 -10  -2   2 -2.1824 4.38961   6
   9   2  -2 9.71563 2.55154  11
   9   2  -2 10.0093 1.86432   4
  -9  -2   2 14.5375 4.44442   6
  -9  -2   2 12.0420 2.40548  10
  -9  -2   2 11.7408 4.39634   2
  -9  -2   2 7.90495 3.86152   9
  -9  -2   2 9.96068 3.92879  12
  -9  -2   2 9.08479 5.52224   7
   8   2  -2 110.166 7.44459   3
   8   2  -2 120.266 7.95675   4
   8   2  -2 112.049 7.94011  11
  -8  -2   2 108.579 7.92447  10
  -8  -2   2 111.352 9.67624   6
  -8  -2   2 109.130 9.07323   9
  -8  -2   2 125.738 10.0735   2
  -8  -2   2 107.181 9.32942  12
  -8  -2   2 124.317 12.2043   7
  -8  -2   2 117.676 7.46205   5
   7   2  -2 23.5915 2.36126   4
   7   2  -2 24.8729 2.62869  11
  -7  -2   2 23.5488 2.21083   5
  -7  -2   2 31.0796 3.03765  10
  -7  -2   2 26.8576 3.18480   8
  -7  -2   2 28.4414 6.12433   7
  -7  -2   2 27.1519 3.66445   9
  -7  -2   2 32.5992 4.00353  12
  -7  -2   2 20.8970 3.98357   6
  -7  -2   2 21.8592 4.22534   2
   6   2  -2 214.658 14.1276  11
  -6  -2   2 226.516 14.3318  10
  -6  -2   2 230.892 15.2529   6
  -6  -2   2 227.158 14.8768  12
  -6  -2   2 217.822 14.7566   9
  -6  -2   2 254.350 17.3705   7
  -6  -2   2 223.345 13.9906   5
  -6  -2   2 208.017 15.2737   2
  -6  -2   2 235.034 14.4100   8
   5   2  -2 6.32216 0.78555   5
   5   2  -2 5.89024 0.94995   8
   5   2  -2 5.67822 1.51708  12
  -5  -2   2 4.92742 2.25836   2
  -5  -2   2 3.63525 0.89100   5
  -5  -2   2 11.2048 3.31226   7
  -5  -2   2 5.08334 1.27908  10
  -5  -2   2 3.05791 2.09733   6
  -5  -2   2 5.16012 1.39894   8
  -5  -2   2 5.29732 1.90683   9
  -5  -2   2 4.62832 1.86025  12
   4   2  -2 -1.9982 1.02553   2
   4   2  -2 0.68351 2.10125   7
   4   2  -2 1.16212 0.51032   5
   4   2  -2 2.08912 1.10851   9
   4   2  -2 2.78950 0.83796  10
   4   2  -2 0.94850 0.62882   8
   4   2  -2 3.60026 1.16014  12
  -4  -2   2 1.27414 0.66681   5
  -4  -2   2 3.90546 2.10476   2
  -4  -2   2 1.28767 0.85754  10
  -4  -2   2 1.92328 1.28911   9
  -4  -2   2 3.06950 0.97106   8
  -4  -2   2 2.23082 1.62839   6
  -4  -2   2 2.90784 1.33800  12
   3   2  -2 410.031 25.2554   2
   3   2  -2 406.019 24.8586  12
   3   2  -2 400.166 24.6314   5
   3   2  -2 414.445 24.9395   9
   3   2  -2 422.703 26.6049   7
   3   2  -2 395.576 24.6944   8
   3   2  -2 398.688 24.8489  10
  -3  -2   2 416.309 25.1930   6
  -3  -2   2 380.933 24.8491  10
  -3  -2   2 383.125 24.7168   8
  -3  -2   2 428.254 26.2094   7
  -3  -2   2 412.103 24.9023  12
  -3  -2   2 413.152 25.4706   2
  -3  -2   2 396.374 24.9002   9
  -3  -2   2 386.100 24.6394   5
   2   2  -2 3485.99 213.488   2
   2   2  -2 3521.99 213.124   9
   2   2  -2 3606.48 214.016   7
   2   2  -2 3524.13 213.058  12
  -2  -2   2 3368.30 213.314   6
  -2  -2   2 3628.29 213.985   7
  -2  -2   2 3494.07 213.096   9
  -2  -2   2 3428.34 213.585   2
   1   2  -2 443.286 28.6338   2
   1   2  -2 446.642 28.1869   8
   1   2  -2 491.007 28.2021   9
   1   2  -2 493.658 28.8288   7
   1   2  -2 451.607 28.1522   5
   1   2  -2 467.680 28.2982  10
   1   2  -2 442.411 28.4080   1
  -1  -2   2 463.869 28.2987  10
  -1  -2   2 444.495 28.1510   5
  -1  -2   2 475.017 28.1759   9
  -1  -2   2 446.933 28.1897   8
  -1  -2   2 442.788 28.4200   1
  -1  -2   2 502.393 28.8469   7
   0   2  -2 13.1657 0.90944  11
   0   2  -2 11.3727 0.99236   4
   0   2  -2 11.5626 0.92015   5
   0   2  -2 13.7024 1.07149  12
   0   2  -2 13.2182 1.07400  10
   0   2  -2 12.0963 1.25642   1
   0  -2   2 12.6314 0.92146  11
   0  -2   2 12.2496 1.20893   1
   0  -2   2 10.9672 0.92550   5
   0  -2   2 15.3317 1.04511  12
   0  -2   2 12.4035 1.09600  10
  -1   2  -2 1020.51 65.5081   1
  -1   2  -2 1132.19 65.4792  12
  -1   2  -2 1040.63 65.3342   4
   1  -2   2 1047.72 65.3421   4
   1  -2   2 1071.67 65.2865   5
   1  -2   2 1098.33 65.4208   9
   1  -2   2 1123.19 65.4647  12
   1  -2   2 1039.86 65.5109   1
   1  -2   2 1087.75 65.3314  11
   1  -2   2 1080.45 65.3297  10
  -2   2  -2 374.766 21.2784  10
  -2   2  -2 323.461 21.6031   1
  -2   2  -2 372.261 21.6533  12
  -2   2  -2 344.097 21.5351   9
  -2   2  -2 329.644 21.3323   4
   2  -2   2 367.340 21.5324   9
   2  -2   2 325.298 21.3400   4
   2  -2   2 330.054 21.5989   1
   2  -2   2 351.890 21.4034  11
   2  -2   2 372.870 21.6310  12
  -3   2  -2 280.120 17.8540   1
  -3   2  -2 289.713 17.8710   6
  -3   2  -2 292.078 17.9198  12
  -3   2  -2 286.771 17.7911   9
  -3   2  -2 282.006 17.3117   3
  -3   2  -2 279.970 17.8943   2
  -3   2  -2 274.829 17.4211   4
   3  -2   2 301.161 18.0367  12
   3  -2   2 275.361 17.4322   4
   3  -2   2 282.009 17.8271   1
   3  -2   2 290.153 17.7529   9
   3  -2   2 279.546 17.5523  11
  -4   2  -2 1799.58 115.611   2
  -4   2  -2 1948.69 115.678  12
  -4   2  -2 1937.67 115.648   6
  -4   2  -2 1886.34 115.538   9
  -4   2  -2 1862.81 115.975   7
  -4   2  -2 1866.56 115.101   4
   4  -2   2 1881.79 115.254  11
   4  -2   2 1837.77 115.094   4
   4  -2   2 1921.95 115.512   9
   4  -2   2 1986.92 115.655   1
  -5   2  -2 11.4131 2.36216   9
  -5   2  -2 14.8997 1.36141   4
  -5   2  -2 15.4596 2.48360   6
  -5   2  -2 18.4677 2.64219   2
  -5   2  -2 12.0381 2.53817  12
  -5   2  -2 13.7408 2.87606   7
   5  -2   2 13.0562 1.21484   5
   5  -2   2 13.4087 1.40398   4
   5  -2   2 14.4309 1.78712  11
  -6   2  -2 1.66555 2.10547   9
  -6   2  -2 2.59403 2.24898   6
  -6   2  -2 2.93940 0.74785   4
  -6   2  -2 3.42255 2.51543  12
  -6   2  -2 5.45145 2.21646   2
  -6   2  -2 3.80849 2.95978   7
   6  -2   2 4.66778 0.70362   5
   6  -2   2 4.67508 0.92811   4
   6  -2   2 1.99246 1.49547  11
  -7   2  -2 64.8233 7.14462   7
  -7   2  -2 52.3583 5.94391  12
  -7   2  -2 44.5675 5.56638   9
  -7   2  -2 56.5510 5.70345   2
  -7   2  -2 49.6705 5.60523   6
   7  -2   2 53.9498 4.55984  11
   7  -2   2 49.4411 3.60027   4
  -8   2  -2 306.931 20.6327   6
  -8   2  -2 306.147 20.6565   2
  -8   2  -2 294.021 20.7133  12
  -8   2  -2 284.168 22.1029   7
  -8   2  -2 323.922 20.5598   9
   8  -2   2 306.926 18.8661   5
   8  -2   2 316.412 19.6722  11
   8  -2   2 309.535 18.9652   4
  -9   2  -2 40.8464 6.44396   2
  -9   2  -2 49.6725 6.12129   6
  -9   2  -2 59.5351 8.03412   7
   9  -2   2 42.4597 6.13058  11
   9  -2   2 35.2056 2.76221   5
   9  -2   2 38.6224 2.96183   4
 -10   2  -2 53.5925 7.05947  12
 -10   2  -2 66.9728 7.36894   2
 -10   2  -2 48.2896 6.95240   6
 -10   2  -2 66.8359 9.48566   7
  10  -2   2 59.8922 5.57825  11
  10  -2   2 53.4569 3.79700   4
 -11   2  -2 144.328 13.1897   6
 -11   2  -2 167.110 16.1400   7
 -11   2  -2 149.003 13.3490   2
 -11   2  -2 139.333 13.7322  12
  11  -2   2 161.047 11.5058  11
 -12   2  -2 13.2011 7.48658   7
 -12   2  -2 17.3538 6.83226  12
 -12   2  -2 15.2419 7.23492   6
 -12   2  -2 27.7567 6.56595   2
  12  -2   2 18.9822 4.48347  11
  12   1  -2 10.3489 3.72227  11
 -12  -1   2 11.1182 2.62117  10
 -12  -1   2 11.7424 5.92559   2
 -12  -1   2 10.1967 5.93934   6
 -12  -1   2 8.06903 7.26185   7
  11   1  -2 4.66585 3.15002  11
 -11  -1   2 0.06014 5.93897   7
 -11  -1   2 4.12114 4.78404   6
 -11  -1   2 1.94235 2.09658  10
 -11  -1   2 2.98773 4.56012   2
  10   1  -2 7.00911 3.31408  11
 -10  -1   2 -5.5409 3.67496   2
 -10  -1   2 10.0797 4.57604   6
 -10  -1   2 2.32872 2.00584  10
 -10  -1   2 -0.2539 4.04585  12
   9   1  -2 502.661 33.1775   4
   9   1  -2 562.524 33.7145  11
  -9  -1   2 499.817 35.0388   6
  -9  -1   2 562.407 35.5224   2
  -9  -1   2 553.241 37.4735   7
  -9  -1   2 547.400 34.8780  12
  -9  -1   2 567.353 33.6213  10
   8   1  -2 2.49034 1.17119   3
   8   1  -2 3.15970 1.25443   4
   8   1  -2 3.63579 1.95442  11
  -8  -1   2 8.07254 4.82613   7
  -8  -1   2 4.00033 3.14846   9
  -8  -1   2 2.59402 1.65172  10
  -8  -1   2 3.00967 3.06207  12
  -8  -1   2 1.97197 3.34566   2
  -8  -1   2 3.28858 3.40619   6
   7   1  -2 62.4763 4.84308   4
   7   1  -2 66.0276 4.84170   3
   7   1  -2 73.9445 5.33233  11
  -7  -1   2 70.4833 6.74193   6
  -7  -1   2 84.6888 6.74138  12
  -7  -1   2 78.7963 5.30255  10
  -7  -1   2 63.9777 6.89264   2
  -7  -1   2 73.2620 6.42077   9
  -7  -1   2 75.9479 4.81858   5
  -7  -1   2 82.1427 9.34090   7
   6   1  -2 191.436 12.6078  11
   6   1  -2 193.243 12.3777   4
   6   1  -2 201.835 12.4260   3
   6   1  -2 208.477 12.3284   5
   6   1  -2 185.210 12.8891  10
  -6  -1   2 208.804 12.3873   5
  -6  -1   2 205.010 13.6451   6
  -6  -1   2 207.142 12.7043  10
  -6  -1   2 200.689 13.7282   2
  -6  -1   2 191.577 13.3324  12
  -6  -1   2 199.327 13.2530   9
  -6  -1   2 193.615 15.4534   7
   5   1  -2 1129.33 69.4164   8
   5   1  -2 1151.21 69.6192  10
   5   1  -2 1090.13 69.3124   4
   5   1  -2 1112.81 69.4632  11
  -5  -1   2 1240.80 69.6394   8
  -5  -1   2 1137.00 70.1297   6
  -5  -1   2 1136.22 69.9330  12
  -5  -1   2 1119.23 69.8511   9
  -5  -1   2 1203.25 69.5910  10
  -5  -1   2 1088.67 70.2001   2
  -5  -1   2 1071.28 71.5376   7
  -5  -1   2 1176.04 69.3235   5
   4   1  -2 2.60292 0.88633  10
   4   1  -2 2.41889 1.12106   9
   4   1  -2 3.91903 2.39106   7
   4   1  -2 3.68111 0.71013   8
   4   1  -2 4.77248 1.39879   2
   4   1  -2 3.00268 0.53855   5
   4   1  -2 3.77360 0.86132  11
   4   1  -2 3.66966 1.21091  12
  -4  -1   2 4.45600 1.74076   2
  -4  -1   2 -0.6569 2.33509   7
  -4  -1   2 2.94340 0.94104   8
  -4  -1   2 6.51338 1.63311   6
  -4  -1   2 3.47721 0.92039  10
  -4  -1   2 2.46832 1.34628   9
  -4  -1   2 3.36292 1.47114  12
  -4  -1   2 3.50463 0.61613   5
   3   1  -2 989.837 60.4377   5
   3   1  -2 1023.44 60.6428  10
   3   1  -2 961.615 60.9491   2
   3   1  -2 1019.25 60.7634  12
   3   1  -2 1014.66 60.4971   8
   3   1  -2 967.786 61.9904   7
   3   1  -2 1020.39 60.7612   9
  -3  -1   2 1014.01 60.7876  12
  -3  -1   2 1007.67 60.7479   9
  -3  -1   2 1020.52 60.6449  10
  -3  -1   2 967.811 60.4477   5
  -3  -1   2 977.235 60.5348   8
  -3  -1   2 951.710 61.0374   2
  -3  -1   2 960.207 61.9616   7
  -3  -1   2 1002.72 60.9357   6
   2   1  -2 189.856 11.1151  10
   2   1  -2 181.914 11.1583  12
   2   1  -2 173.137 11.3982   2
   2   1  -2 166.747 10.9323   5
   2   1  -2 185.546 12.2366   7
   2   1  -2 179.007 10.9716   8
   2   1  -2 176.205 11.1377   9
  -2  -1   2 180.150 11.1777  12
  -2  -1   2 178.211 11.1381   9
  -2  -1   2 187.215 11.1115  10
  -2  -1   2 184.957 10.9881   8
  -2  -1   2 175.054 11.5196   6
  -2  -1   2 160.815 11.3971   2
  -2  -1   2 181.940 12.2113   7
  -2  -1   2 179.046 10.9449   5
   1   1  -2 7.26290 1.30139   7
   1   1  -2 12.4009 0.76712   5
   1   1  -2 8.83766 1.27564   2
   1   1  -2 8.78421 1.14445   1
   1   1  -2 10.4052 0.73117  11
   1   1  -2 10.4784 0.88964  10
   1   1  -2 12.1745 0.91914   9
  -1  -1   2 11.3657 1.25954   6
  -1  -1   2 9.84514 0.91932   9
  -1  -1   2 10.4534 0.80559   8
  -1  -1   2 15.0986 1.91470   7
  -1  -1   2 11.4126 0.78198   5
  -1  -1   2 15.5526 1.66486   2
  -1  -1   2 11.0260 0.94571  10
   0   1  -2 8.71509 0.74542  12
   0   1  -2 7.10245 0.78002   1
   0  -1   2 7.03740 0.64749  10
   0  -1   2 7.47084 0.60305   4
  -1   1  -2 5.01774 0.72286   1
  -1   1  -2 5.73988 0.52665   4
  -1   1  -2 6.80909 0.87835  12
  -1   1  -2 6.31060 0.71096   9
   1  -1   2 4.89168 0.55361   4
   1  -1   2 7.08352 0.79821  12
   1  -1   2 4.94471 0.44480  10
  -2   1  -2 139.048 8.89544   1
  -2   1  -2 134.708 8.66026   4
  -2   1  -2 142.027 8.95273   2
  -2   1  -2 139.791 8.95717  12
  -2   1  -2 140.969 8.89213   9
   2  -1   2 142.666 8.88623   1
   2  -1   2 146.403 8.87791   9
   2  -1   2 140.644 8.92281  12
   2  -1   2 138.027 8.67598   4
  -3   1  -2 188.677 12.0852   2
  -3   1  -2 195.134 12.1405   6
  -3   1  -2 187.465 12.0448   9
  -3   1  -2 189.559 11.6827   4
  -3   1  -2 183.964 12.1058  12
  -3   1  -2 179.037 12.3434   7
   3  -1   2 193.087 11.7153   4
   3  -1   2 193.080 12.0189   9
   3  -1   2 196.554 12.0071   1
   3  -1   2 186.029 12.0507  12
  -4   1  -2 814.338 50.4030   4
  -4   1  -2 808.727 51.1182   9
  -4   1  -2 827.156 50.9711   6
  -4   1  -2 824.916 51.4053   7
  -4   1  -2 886.829 50.3461  10
  -4   1  -2 833.977 50.9814  12
   4  -1   2 822.413 50.8361   1
   4  -1   2 831.902 50.8998  12
   4  -1   2 833.773 50.3632   5
   4  -1   2 788.000 50.4578   4
  -5   1  -2 1621.32 97.9047   4
  -5   1  -2 1604.47 98.6356   6
  -5   1  -2 1636.80 98.6112  12
  -5   1  -2 1605.70 98.5108   9
  -5   1  -2 1734.87 97.8768  10
  -5   1  -2 1524.88 98.5486   2
  -5   1  -2 1638.49 99.9569   7
   5  -1   2 1645.42 97.8712   5
   5  -1   2 1567.84 98.1754   8
   5  -1   2 1514.09 97.9724   4
  -6   1  -2 111.483 7.05096  10
  -6   1  -2 118.041 9.64025   7
  -6   1  -2 109.268 8.21169   9
  -6   1  -2 106.849 8.43090  12
  -6   1  -2 112.887 8.34461   2
  -6   1  -2 107.744 8.35759   6
   6  -1   2 118.669 7.09215   5
   6  -1   2 107.761 7.18626   4
  -7   1  -2 970.025 58.9363  12
  -7   1  -2 931.292 58.9571   6
  -7   1  -2 925.025 58.9227   2
  -7   1  -2 936.217 60.2412   7
  -7   1  -2 1027.09 57.8013  10
   7  -1   2 896.513 57.8650   4
   7  -1   2 943.341 58.1613  11
   7  -1   2 945.510 57.7466   5
  -8   1  -2 21.6100 4.07661   9
  -8   1  -2 11.3778 3.77541   2
  -8   1  -2 12.5748 3.68430   6
  -8   1  -2 13.8126 5.00277   7
  -8   1  -2 23.5032 4.35261  12
  -8   1  -2 20.5516 1.90310  10
   8  -1   2 19.1289 2.90217  11
   8  -1   2 19.8764 2.00032   4
  -9   1  -2 421.844 28.6585   6
  -9   1  -2 432.423 28.6017   2
  -9   1  -2 449.448 30.5861   7
  -9   1  -2 431.175 28.5871  12
   9  -1   2 450.280 27.4027  11
   9  -1   2 423.159 26.7077   4
 -10   1  -2 149.765 14.7870   7
 -10   1  -2 158.266 12.9624   6
 -10   1  -2 147.293 12.9575   2
 -10   1  -2 157.941 13.2161  12
  10  -1   2 163.667 11.3066  11
  10  -1   2 160.318 10.0210   4
 -11   1  -2 4.20664 4.67384   6
 -11   1  -2 2.41225 4.56209   2
 -11   1  -2 4.52633 4.99694  12
 -11   1  -2 5.72451 6.11745   7
  11  -1   2 5.95975 3.56634  11
 -12   1  -2 35.3596 8.42108   7
 -12   1  -2 36.5519 7.20452  12
 -12   1  -2 39.3903 7.46283   6
 -12   1  -2 16.2419 6.17571   2
  12  -1   2 52.9115 5.58965  11
  12   0  -2 1.57329 3.49824  11
 -12   0   2 4.47019 7.00259   7
 -12   0   2 4.36331 2.09789  10
 -12   0   2 2.30909 5.71839   6
 -12   0   2 2.07625 5.53020   2
  11   0  -2 2.51733 3.16553  11
 -11   0   2 -3.6645 4.89054   2
 -11   0   2 4.14119 2.01266  10
 -11   0   2 -0.5150 5.99536   7
 -11   0   2 1.12099 4.56562   6
  10   0  -2 54.1430 5.74124  11
 -10   0   2 66.1470 7.20813  12
 -10   0   2 59.0634 7.69318   2
 -10   0   2 53.6633 4.75281  10
 -10   0   2 45.3380 13.7068   7
 -10   0   2 56.6538 7.54088   6
   9   0  -2 1.29074 2.26292  11
  -9   0   2 -0.3491 3.46764  12
  -9   0   2 4.85604 5.25638   7
  -9   0   2 0.08208 3.56301   6
  -9   0   2 0.28538 1.61244  10
  -9   0   2 0.26530 3.36443   2
   8   0  -2 338.968 21.3781  11
   8   0  -2 317.619 20.8477   3
   8   0  -2 334.235 20.7881   5
  -8   0   2 352.021 22.5152  12
  -8   0   2 336.549 22.5508   6
  -8   0   2 335.337 22.7225   2
  -8   0   2 332.836 24.6290   7
  -8   0   2 364.129 21.2544  10
   7   0  -2 0.32513 0.84544   3
   7   0  -2 2.68861 0.79426   4
   7   0  -2 1.65054 0.60795   5
   7   0  -2 2.22345 1.63431  11
  -7   0   2 3.93098 2.74312   6
  -7   0   2 1.98967 2.49606  12
  -7   0   2 4.24692 1.37268  10
  -7   0   2 0.93616 2.25630   9
  -7   0   2 1.64697 2.40489   2
  -7   0   2 2.61178 3.78856   7
   6   0  -2 65.7058 4.75348   8
   6   0  -2 67.4978 5.09023  10
   6   0  -2 75.7448 4.72402   3
   6   0  -2 72.8567 5.08033  11
   6   0  -2 64.0720 4.54094   4
   6   0  -2 74.7620 4.49193   5
  -6   0   2 71.8313 5.87571   9
  -6   0   2 84.5561 6.24470   6
  -6   0   2 71.0021 4.94828  10
  -6   0   2 64.5113 7.90854   7
  -6   0   2 59.3987 5.97211  12
  -6   0   2 77.2927 6.36640   2
   5   0  -2 2.04298 0.73060   8
   5   0  -2 0.27747 1.03147  11
   5   0  -2 0.80472 0.52437   4
   5   0  -2 1.19085 0.71187   3
   5   0  -2 -0.0846 0.38826   5
   5   0  -2 1.51862 0.90041  10
  -5   0   2 1.11723 1.67856  12
  -5   0   2 1.46142 2.61984   7
  -5   0   2 0.12421 1.63378   6
  -5   0   2 0.85363 0.57007   5
  -5   0   2 2.10328 1.55199   9
  -5   0   2 0.57795 1.64663   2
  -5   0   2 0.82253 0.89409  10
   4   0  -2 3176.37 196.231  11
   4   0  -2 3062.09 196.146   3
   4   0  -2 3187.28 196.049   5
   4   0  -2 3275.88 196.704   2
   4   0  -2 3128.76 196.161   8
   4   0  -2 3258.77 196.536   9
   4   0  -2 3337.59 196.349  10
   4   0  -2 3257.29 196.589  12
   4   0  -2 2950.93 196.054   4
   4   0  -2 3519.37 197.654   7
  -4   0   2 3286.92 196.629  12
  -4   0   2 3073.57 196.546   9
  -4   0   2 3400.83 196.286  10
  -4   0   2 3279.51 196.709   6
  -4   0   2 3252.91 197.811   7
   3   0  -2 2.58480 0.98769  12
   3   0  -2 0.54975 0.26170   5
   3   0  -2 0.10386 0.82046   9
   3   0  -2 1.24349 1.63736   7
   3   0  -2 0.75167 0.43575   3
   3   0  -2 0.90996 0.58537  11
   3   0  -2 0.03183 0.40066   8
   3   0  -2 1.73165 0.67601  10
   3   0  -2 0.55574 0.27142   4
   3   0  -2 0.02470 0.84819   2
  -3   0   2 1.15591 1.05191   2
  -3   0   2 0.57591 1.04146  12
  -3   0   2 1.07177 1.76148   7
  -3   0   2 0.42461 0.31642   5
  -3   0   2 0.43544 0.56447  10
  -3   0   2 1.24549 1.02503   9
   2   0  -2 355.125 22.1054   9
   2   0  -2 386.214 22.0597  10
   2   0  -2 359.047 21.9488  11
   2   0  -2 350.183 21.8896   8
   2   0  -2 369.622 22.1719  12
   2   0  -2 355.061 22.2310   2
   2   0  -2 345.394 21.8543   5
   2   0  -2 385.369 22.8685   7
   2   0  -2 342.521 21.9407   3
  -2   0   2 322.708 22.2135   2
  -2   0   2 380.381 22.0366  10
  -2   0   2 378.622 22.1883  12
  -2   0   2 363.076 22.2123   6
  -2   0   2 347.831 22.8319   7
  -2   0   2 375.088 21.9353   8
  -2   0   2 352.615 21.8570   5
  -2   0   2 342.126 21.9363  11
   1   0  -2 0.12144 0.22055  11
   1   0  -2 -0.2544 0.42414   7
  -1   0   2 0.56786 0.14298   5
  -1   0   2 -0.0880 0.21162   3
  -1   0   2 0.60477 0.32867  10
  -1   0   2 0.73800 0.46063   6
  -1   0   2 0.49485 0.11347   8
  -1   0   2 0.13553 0.09941  11
  -1   0   2 0.42652 0.12738   4
  -1   0   2 1.30531 0.58246   2
  -1   0   2 0.36587 0.82459   7
   0   0  -2 358.274 20.2863  11
   0   0   2 305.886 20.2516   4
   0   0   2 333.591 20.2695   3
  -1   0  -2 0.15371 0.29764   1
  -1   0  -2 0.36162 0.40543  12
  -1   0  -2 0.57039 0.46548   9
  -1   0  -2 0.10470 0.38489   7
   1   0   2 0.47003 0.22078   9
   1   0   2 0.18314 0.16404  12
   1   0   2 0.68009 0.25870   4
   1   0   2 0.56955 0.18149   3
  -2   0  -2 4439.58 274.401   7
   2   0   2 4508.76 274.163   2
   2   0   2 4588.22 274.310   7
  -3   0  -2 -0.1410 0.96891  12
  -3   0  -2 0.00410 0.88171   2
  -3   0  -2 -0.2902 1.35417   7
  -3   0  -2 0.09545 0.37540   4
  -3   0  -2 0.47633 0.40177  10
  -3   0  -2 -1.4941 0.90796   6
  -3   0  -2 0.41097 1.00324   9
   3   0   2 -0.1603 0.58407   8
   3   0   2 0.74407 0.70273   1
   3   0   2 0.33247 0.37771   5
   3   0   2 0.61073 0.80061  12
   3   0   2 0.80341 0.42906  10
   3   0   2 -0.5105 0.50651   4
   3   0   2 -0.1531 0.72944   2
   3   0   2 0.71000 0.80734   9
   3   0   2 -0.4069 1.04535   7
   3   0   2 0.19980 0.25248   3
  -4   0  -2 64.2962 5.78266   7
  -4   0  -2 57.8041 4.78032  12
  -4   0  -2 63.4504 4.77863   2
  -4   0  -2 60.8596 5.10025   9
  -4   0  -2 70.0071 4.93073   6
  -4   0  -2 65.1223 4.05909  10
   4   0   2 63.5646 5.10867   7
   4   0   2 63.7344 3.99648   5
   4   0   2 60.6590 4.05714  10
   4   0   2 59.7511 4.57729  12
   4   0   2 60.7311 4.59182   9
   4   0   2 62.9829 4.43888   1
   4   0   2 66.8321 4.63677   2
   4   0   2 58.2968 4.25382   8
   4   0   2 57.7703 4.13315   4
  -5   0  -2 13.7653 2.25658   2
  -5   0  -2 11.7167 3.12340   7
  -5   0  -2 11.1364 1.21645  10
  -5   0  -2 10.7495 2.19334  12
  -5   0  -2 9.06455 2.14527   6
  -5   0  -2 11.0367 2.17152   9
   5   0   2 11.7563 1.13879   5
   5   0   2 10.9388 1.26541  10
   5   0   2 11.6363 2.40832   7
   5   0   2 11.3972 1.79653   1
   5   0   2 9.84091 1.60616   8
   5   0   2 8.29466 1.31098   4
  -6   0  -2 429.873 24.9948  10
  -6   0  -2 416.028 25.9624   6
  -6   0  -2 394.383 25.7315   9
  -6   0  -2 397.552 25.8817   2
  -6   0  -2 409.315 27.2015   7
  -6   0  -2 394.696 25.8202  12
   6   0   2 402.702 25.0737  10
   6   0   2 401.280 24.8871   5
  -7   0  -2 3.63443 2.72685   2
  -7   0  -2 4.28202 2.73008   9
  -7   0  -2 3.38998 2.83268   6
  -7   0  -2 3.80011 3.62696   7
  -7   0  -2 3.43696 1.13624  10
  -7   0  -2 1.67537 2.81738  12
   7   0   2 4.09005 1.40940  10
   7   0   2 2.32349 1.27356   4
  -8   0  -2 67.0301 7.07154   6
  -8   0  -2 76.6287 7.16820   2
  -8   0  -2 76.9887 8.70482   7
  -8   0  -2 69.4866 6.96396   9
  -8   0  -2 68.8432 4.82696  10
  -8   0  -2 62.0871 7.06604  12
   8   0   2 65.3726 5.55498  11
   8   0   2 72.4729 5.17755   4
   8   0   2 60.7076 5.09343  10
  -9   0  -2 -1.2958 3.32860   2
  -9   0  -2 0.09715 3.65799   9
  -9   0  -2 4.47084 4.91474   7
  -9   0  -2 -0.0452 3.27675   6
  -9   0  -2 2.02154 3.65188  12
   9   0   2 1.85407 2.36353  11
   9   0   2 0.18179 1.43899   4
 -10   0  -2 49.1092 7.02699  12
 -10   0  -2 49.5690 6.90534   2
 -10   0  -2 57.3766 8.79310   7
 -10   0  -2 56.8644 7.42763   6
 -10   0  -2 54.8910 6.92463   9
  10   0   2 60.6385 5.97115  11
  10   0   2 56.8531 4.37637   4
 -11   0  -2 2.53315 4.95818   6
 -11   0  -2 -6.1941 5.06714   7
 -11   0  -2 -1.4627 4.54431   2
 -11   0  -2 2.35165 4.92698  12
  11   0   2 5.46069 3.27979  11
  11   0   2 1.75850 1.37094   4
 -12   0  -2 1.59408 5.46476  12
 -12   0  -2 -0.8858 5.54599   6
 -12   0  -2 -5.0039 5.97813   7
 -12   0  -2 -1.1086 5.23638   2
  12   0   2 0.55153 3.65700  11
  12  -1  -2 11.3940 3.97809  11
 -12   1   2 9.99810 1.91529  10
 -12   1   2 9.40033 5.80438   6
 -12   1   2 -8.5454 6.12816   7
 -12   1   2 8.50721 5.58416   2
  11  -1  -2 0.80594 3.04062  11
 -11   1   2 2.70777 4.83780   6
 -11   1   2 3.12034 6.33996   7
 -11   1   2 2.77193 1.73221  10
 -11   1   2 0.09255 4.68555   2
  10  -1  -2 61.6500 3.99246   5
  10  -1  -2 59.5401 6.08491  11
 -10   1   2 61.6074 7.46246   2
 -10   1   2 58.9105 7.25880   6
 -10   1   2 62.7263 4.82823  10
 -10   1   2 59.9045 7.27710  12
 -10   1   2 50.5732 9.22015   7
   9  -1  -2 220.950 14.5198  11
  -9   1   2 213.567 15.8477   6
  -9   1   2 198.044 15.9873   2
  -9   1   2 219.189 16.0306  12
  -9   1   2 239.554 14.0867  10
  -9   1   2 207.730 18.4825   7
   8  -1  -2 156.819 10.4427  11
   8  -1  -2 148.279 9.53738   5
  -8   1   2 148.050 11.8087   2
  -8   1   2 166.880 10.0516  10
  -8   1   2 152.309 11.6413   6
  -8   1   2 147.595 11.7425  12
  -8   1   2 157.127 14.2502   7
   7  -1  -2 519.320 31.1435   5
   7  -1  -2 509.413 31.6621  11
  -7   1   2 512.715 32.5200   6
  -7   1   2 517.810 32.6472   2
  -7   1   2 516.684 34.3925   7
  -7   1   2 526.447 31.5107  10
  -7   1   2 472.542 32.4128  12
   6  -1  -2 26.7533 2.89998  11
   6  -1  -2 23.9660 2.33064   8
   6  -1  -2 29.4775 1.91324   5
   6  -1  -2 27.3511 2.04236   3
  -6   1   2 26.8193 2.53943  10
  -6   1   2 30.0706 5.04485   7
  -6   1   2 33.3393 3.83755   6
  -6   1   2 30.9452 3.66525   2
  -6   1   2 30.4436 3.87100  12
   5  -1  -2 1699.36 100.904  11
   5  -1  -2 1650.55 100.567   5
   5  -1  -2 1567.56 100.663   3
   5  -1  -2 1664.06 100.800   8
  -5   1   2 1691.92 101.426  12
  -5   1   2 1527.37 101.389   2
  -5   1   2 1805.22 100.864  10
  -5   1   2 1631.31 102.427   7
  -5   1   2 1658.57 101.440   6
   4  -1  -2 418.612 25.8429  11
   4  -1  -2 419.896 25.6439   8
   4  -1  -2 398.213 25.5485   3
   4  -1  -2 410.165 26.0087   9
   4  -1  -2 416.997 25.4780   5
   4  -1  -2 411.947 26.1457   2
   4  -1  -2 433.803 26.8341   7
  -4   1   2 419.774 26.1718   6
  -4   1   2 406.970 26.4294  12
  -4   1   2 451.872 25.7255  10
  -4   1   2 386.804 27.4030   7
  -4   1   2 411.452 26.2192   2
  -4   1   2 440.043 25.5269   3
   3  -1  -2 1945.25 122.153   3
   3  -1  -2 2013.56 122.037   5
   3  -1  -2 2019.55 122.477   9
   3  -1  -2 2038.00 122.259  11
   3  -1  -2 2107.79 123.076   7
   3  -1  -2 2050.87 122.565  12
   3  -1  -2 2004.70 122.568   2
  -3   1   2 1989.63 122.149   3
  -3   1   2 1950.10 122.233  11
  -3   1   2 2012.68 122.723   6
  -3   1   2 2036.84 122.574  12
  -3   1   2 2014.89 123.105   7
  -3   1   2 2056.89 122.283  10
  -3   1   2 1906.26 122.567   2
   2  -1  -2 1998.48 118.606  12
   2  -1  -2 1905.14 118.565   2
   2  -1  -2 1866.62 118.306   3
  -2   1   2 2041.89 118.611  12
  -2   1   2 1833.82 118.561   2
  -2   1   2 2033.04 118.967   7
  -2   1   2 1954.34 118.544   6
   1  -1  -2 44.9493 2.89402   2
   1  -1  -2 41.7364 2.72466   3
   1  -1  -2 44.3477 2.66064   8
   1  -1  -2 42.6742 2.77243  11
  -1   1   2 40.4278 2.72672   3
  -1   1   2 44.0165 2.75756  11
  -1   1   2 43.2612 2.85234   6
  -1   1   2 41.8387 2.90565   2
  -1  -1  -2 303.271 19.6646   3
  -1  -1  -2 339.351 19.7779   6
  -1  -1  -2 331.511 19.7883  12
  -1  -1  -2 317.431 19.7202   8
  -1  -1  -2 327.801 19.7338   2
  -1  -1  -2 330.961 19.6689   5
   1   1   2 320.065 19.7120   8
   1   1   2 355.637 19.8787  12
   1   1   2 299.851 19.6834   2
   1   1   2 323.972 19.8389   9
   1   1   2 321.845 19.8480   7
   1   1   2 315.026 19.6613   5
   1   1   2 306.011 19.6701   3
  -2  -1  -2 22.8448 1.94034   2
  -2  -1  -2 20.8273 1.92027   6
  -2  -1  -2 20.9425 1.50339   5
  -2  -1  -2 20.7030 1.94390   9
  -2  -1  -2 23.6453 1.89056  12
  -2  -1  -2 22.1585 1.68724   8
  -2  -1  -2 27.4810 2.43066   7
   2   1   2 20.2389 1.80408  12
   2   1   2 22.0988 1.64887   8
   2   1   2 19.3410 1.74552   2
   2   1   2 20.4714 1.89061   9
   2   1   2 20.2523 2.46759   7
   2   1   2 17.5952 1.44106   3
   2   1   2 22.8525 1.59186  10
   2   1   2 23.1661 1.48891   5
   2   1   2 18.3335 1.51511   4
  -3  -1  -2 92.2896 6.12794   8
  -3  -1  -2 97.1127 6.34477  12
  -3  -1  -2 88.5528 6.34023   9
  -3  -1  -2 98.2063 6.71095   6
  -3  -1  -2 93.6288 6.36243   2
  -3  -1  -2 89.2078 5.90123   5
  -3  -1  -2 95.9147 5.99140  10
  -3  -1  -2 102.418 7.15347   7
   3   1   2 87.3288 5.94363   4
   3   1   2 92.3871 5.89179   5
   3   1   2 95.4568 7.09356   7
   3   1   2 88.7071 5.84583   3
   3   1   2 93.2476 6.04311   8
   3   1   2 94.3939 6.23598   2
   3   1   2 99.0623 6.00084  10
   3   1   2 100.489 6.29074  12
   3   1   2 96.0945 6.34081   9
  -4  -1  -2 882.297 53.0914   5
  -4  -1  -2 820.888 53.5244   9
  -4  -1  -2 877.791 53.5163  12
  -4  -1  -2 831.384 53.5878   2
  -4  -1  -2 895.838 53.1848  10
  -4  -1  -2 858.844 53.6386   6
  -4  -1  -2 888.243 53.3734   8
  -4  -1  -2 937.710 54.4661   7
   4   1   2 931.671 54.3117   7
   4   1   2 845.564 53.4820   2
   4   1   2 851.236 53.2371   8
   4   1   2 876.783 53.1908  10
   4   1   2 895.059 53.5527   9
   4   1   2 849.576 53.0205   3
   4   1   2 851.969 53.4712  12
   4   1   2 889.134 53.1401   5
   4   1   2 837.958 53.1409   4
  -5  -1  -2 61.5778 5.19776   6
  -5  -1  -2 64.6385 5.10226   9
  -5  -1  -2 72.0353 6.67561   7
  -5  -1  -2 61.8169 5.21297   2
  -5  -1  -2 71.4238 4.24087  10
   5   1   2 65.9755 4.21042  10
   5   1   2 58.9022 5.79542   7
   5   1   2 53.2488 3.89043   3
   5   1   2 55.3797 4.15541   4
   5   1   2 54.5355 4.44666   1
   5   1   2 60.3648 3.98878   5
  -6  -1  -2 393.751 24.0703   7
  -6  -1  -2 370.068 21.8520  10
  -6  -1  -2 336.771 22.4906   9
  -6  -1  -2 342.627 22.7287   2
  -6  -1  -2 346.096 22.5535  12
  -6  -1  -2 336.188 22.6807   6
   6   1   2 357.358 21.8515   4
   6   1   2 359.050 21.5780   3
   6   1   2 336.194 21.8535  10
  -7  -1  -2 1066.24 71.3032   6
  -7  -1  -2 1158.87 71.1497  12
  -7  -1  -2 1201.06 70.3817  10
  -7  -1  -2 1144.48 71.3603   2
  -7  -1  -2 1227.50 72.6685   7
  -7  -1  -2 1143.85 71.1068   9
   7   1   2 1195.42 70.0689   3
   7   1   2 1101.74 70.4121  10
   7   1   2 1126.74 70.3897   4
  -8  -1  -2 7.41828 4.58695   7
  -8  -1  -2 2.68821 3.05721  12
  -8  -1  -2 -0.8909 2.96403   2
  -8  -1  -2 0.59454 2.98267   6
  -8  -1  -2 4.01698 1.51882  10
  -8  -1  -2 4.12519 2.98502   9
   8   1   2 5.11181 1.74344   4
  -9  -1  -2 6.63452 3.97756   2
  -9  -1  -2 1.63560 4.60109   7
  -9  -1  -2 3.35335 3.83641  12
  -9  -1  -2 5.67072 3.77596   6
  -9  -1  -2 7.76672 4.01079   9
   9   1   2 6.60111 2.50371  11
   9   1   2 4.17706 1.94607   4
 -10  -1  -2 20.9252 5.55196   6
 -10  -1  -2 19.6142 5.35486   2
 -10  -1  -2 36.2581 6.98404   7
 -10  -1  -2 24.6383 5.02008   9
 -10  -1  -2 22.5423 5.15387  12
  10   1   2 25.4009 3.67914  11
  10   1   2 21.9600 2.78120   4
 -11  -1  -2 84.5683 10.0035  12
 -11  -1  -2 84.8260 8.59963   9
 -11  -1  -2 68.9694 8.79893   2
 -11  -1  -2 63.8723 8.64588   6
 -11  -1  -2 80.6637 10.3823   7
  11   1   2 73.7247 5.73265   4
  11   1   2 78.1843 7.26528  11
 -12  -1  -2 27.5184 7.62257   7
 -12  -1  -2 18.6551 6.29169   2
 -12  -1  -2 19.0592 6.29404  12
 -12  -1  -2 19.3380 6.69271   6
  12   1   2 17.5000 2.22677   4
  12   1   2 18.8296 4.32368  11
  12  -2  -2 -2.3248 3.39062  11
 -12   2   2 3.04786 5.37346   6
 -12   2   2 6.33634 7.16036   7
  11  -2  -2 8.11779 3.42226  11
 -11   2   2 8.85577 1.77529  10
 -11   2   2 13.2998 5.26609   2
 -11   2   2 1.29517 6.50067   7
 -11   2   2 11.7108 5.49022   6
  10  -2  -2 96.4093 8.25226  11
 -10   2   2 107.778 10.5692   2
 -10   2   2 93.5220 12.2284   7
 -10   2   2 110.263 7.09864  10
 -10   2   2 95.0186 9.95356   6
   9  -2  -2 231.394 15.8536  11
  -9   2   2 238.003 17.1456   6
  -9   2   2 229.005 19.6139   7
  -9   2   2 253.041 15.2761  10
  -9   2   2 255.652 21.4690   2
   8  -2  -2 2.55332 2.16425  11
  -8   2   2 3.72455 1.49910  10
  -8   2   2 3.19918 4.52376   7
  -8   2   2 0.24644 3.12911  12
  -8   2   2 3.38800 3.10289   2
  -8   2   2 2.99563 3.14771   6
   7  -2  -2 258.351 16.1045  11
  -7   2   2 270.401 15.7863  10
  -7   2   2 217.192 16.7707   6
  -7   2   2 252.892 18.5495   7
  -7   2   2 277.845 17.2381  12
  -7   2   2 224.743 16.8975   2
   6  -2  -2 0.42739 0.51309   3
   6  -2  -2 -0.6928 1.38192  11
   6  -2  -2 0.31870 0.96089   8
  -6   2   2 3.19089 2.22295  12
  -6   2   2 1.07909 2.04268   2
  -6   2   2 2.40832 2.97171   7
  -6   2   2 1.02819 2.00199   6
  -6   2   2 1.31715 1.03003  10
   5  -2  -2 303.593 19.1020   3
   5  -2  -2 312.504 19.4513  11
  -5   2   2 306.944 19.9435   6
  -5   2   2 327.895 19.3426  10
  -5   2   2 326.572 19.1302   3
  -5   2   2 293.208 19.9928   2
  -5   2   2 312.948 20.9775   7
  -5   2   2 307.426 20.0496  12
   4  -2  -2 217.197 13.7990   3
   4  -2  -2 236.886 14.0750  11
  -4   2   2 238.521 15.3298   7
  -4   2   2 231.239 14.5908  12
  -4   2   2 220.069 14.4146   6
  -4   2   2 246.893 14.0370  10
  -4   2   2 211.435 13.8263   3
  -4   2   2 217.852 14.5092   2
  -4   2   2 210.606 13.7133   4
   3  -2  -2 49.5636 3.77204   9
   3  -2  -2 50.2187 3.48084  11
   3  -2  -2 43.2533 3.80166  12
   3  -2  -2 53.0150 3.25044   3
   3  -2  -2 57.6938 4.10127   2
   3  -2  -2 53.5509 3.84562   1
  -3   2   2 53.7760 3.88511   6
  -3   2   2 41.6763 3.95015  12
  -3   2   2 49.4738 3.40957  11
  -3   2   2 55.9433 3.28602   3
  -3   2   2 52.2437 3.93450   2
  -3   2   2 44.5774 3.31067   4
  -3   2   2 44.0313 4.42110   7
   2  -2  -2 774.322 47.6988   1
   2  -2  -2 759.365 47.3977   3
   2  -2  -2 778.033 47.2782   5
   2  -2  -2 844.082 47.7607  12
   2  -2  -2 788.289 47.4824  11
  -2   2   2 771.122 47.4011   3
  -2   2   2 759.047 47.5688   6
  -2   2   2 763.501 47.6759   2
  -2   2   2 786.837 47.2736   5
  -2   2   2 760.637 47.4639  11
   1  -2  -2 1627.96 99.1912   3
   1  -2  -2 1653.30 99.1049   5
   1  -2  -2 1633.39 99.1477   8
   1  -2  -2 1669.37 99.3506   1
  -1   2   2 1633.52 99.1894   6
  -1   2   2 1645.49 99.3210   2
  -1   2   2 1559.40 99.2086  11
   0  -2  -2 18.7912 1.29249   1
   0  -2  -2 14.6456 1.22044   8
   0  -2  -2 15.9245 1.16620   5
   0  -2  -2 18.1472 1.37188  11
   0  -2  -2 15.9495 1.22597   3
   0   2   2 15.8245 1.30777  11
   0   2   2 16.0957 1.29641   1
   0   2   2 14.8935 1.24122   3
   0   2   2 16.8481 1.21700   8
   0   2   2 16.0223 1.14976   5
  -1  -2  -2 1041.15 58.8666  11
  -1  -2  -2 1027.82 58.8366   6
  -1  -2  -2 966.713 58.7578   5
  -1  -2  -2 976.571 58.9693   9
  -1  -2  -2 885.963 58.7713   3
  -1  -2  -2 961.998 58.8101   8
  -1  -2  -2 1066.78 58.8626  12
   1   2   2 895.748 58.6838   1
   1   2   2 962.549 58.7530   5
   1   2   2 990.446 58.8599  11
   1   2   2 889.716 58.8578   2
   1   2   2 952.876 58.7954   8
   1   2   2 1027.46 58.8968  10
   1   2   2 879.103 58.7764   3
  -2  -2  -2 934.466 57.5860   9
  -2  -2  -2 1002.47 57.5755   6
  -2  -2  -2 999.870 57.6935   2
  -2  -2  -2 927.690 57.3280   5
  -2  -2  -2 912.547 57.4116   8
  -2  -2  -2 944.040 57.4603  12
   2   2   2 955.541 57.6046   9
   2   2   2 956.661 57.4652  10
   2   2   2 964.873 57.4687  12
   2   2   2 896.627 57.3831   8
   2   2   2 874.496 57.3240   3
   2   2   2 929.815 57.3218   5
   2   2   2 946.671 57.5084   2
   2   2   2 941.560 57.9406   7
  -3  -2  -2 170.140 10.4200   6
  -3  -2  -2 154.929 10.3491   9
  -3  -2  -2 148.404 9.92051   5
  -3  -2  -2 172.685 10.8044   7
  -3  -2  -2 163.189 10.2389  12
  -3  -2  -2 154.107 10.0827   8
  -3  -2  -2 154.214 10.0707  10
  -3  -2  -2 166.984 10.5020   2
   3   2   2 151.250 11.0845   7
   3   2   2 156.651 10.0294   8
   3   2   2 164.045 10.2014  12
   3   2   2 159.092 10.0857  10
   3   2   2 153.908 9.91668   3
   3   2   2 172.660 10.5584   9
   3   2   2 156.581 10.2326   2
   3   2   2 163.371 9.92573   5
  -4  -2  -2 1298.81 79.5790  10
  -4  -2  -2 1253.64 79.5325   5
  -4  -2  -2 1308.30 79.7730  12
  -4  -2  -2 1319.42 79.9840   6
  -4  -2  -2 1357.45 80.0919   2
  -4  -2  -2 1293.86 79.8602   9
  -4  -2  -2 1442.68 80.6234   7
  -4  -2  -2 1291.01 79.6448   8
   4   2   2 1269.14 79.3986   3
   4   2   2 1268.94 79.5838  10
   4   2   2 1385.54 80.2012   9
   4   2   2 1241.59 80.9254   7
   4   2   2 1264.58 79.5599   8
   4   2   2 1325.69 79.9353  12
   4   2   2 1266.77 79.4141   5
   4   2   2 1296.61 80.0231   2
  -5  -2  -2 260.218 16.9707   9
  -5  -2  -2 273.770 18.7151   7
  -5  -2  -2 261.003 16.6573   8
  -5  -2  -2 266.819 16.3160   5
  -5  -2  -2 247.229 16.6199  10
  -5  -2  -2 282.360 17.2220   6
  -5  -2  -2 263.307 16.9023  12
  -5  -2  -2 290.446 17.3411   2
   5   2   2 246.732 16.4744  10
   5   2   2 247.100 18.1115   7
   5   2   2 265.349 16.5653   4
   5   2   2 265.408 16.2493   3
  -6  -2  -2 8.76849 2.48693   9
  -6  -2  -2 7.80433 2.01548   8
  -6  -2  -2 8.96169 2.64588   6
  -6  -2  -2 9.32193 1.33203   5
  -6  -2  -2 7.93653 2.43521  12
  -6  -2  -2 8.25348 2.85721   2
  -6  -2  -2 9.40094 1.57416  10
  -6  -2  -2 2.85502 3.00746   7
   6   2   2 7.60158 1.40989   4
   6   2   2 6.92971 1.03439   3
  -7  -2  -2 1.17457 2.49659   9
  -7  -2  -2 1.54059 3.19730   7
  -7  -2  -2 1.87667 2.70848   6
  -7  -2  -2 1.84082 2.68343  12
  -7  -2  -2 2.82637 2.87140   2
  -7  -2  -2 1.44847 1.37702  10
   7   2   2 0.97963 0.87364   3
   7   2   2 -0.0370 1.31934   4
  -8  -2  -2 50.7406 7.16190   7
  -8  -2  -2 38.0976 5.49185   2
  -8  -2  -2 48.4967 5.30332  12
  -8  -2  -2 37.5556 5.29487   6
  -8  -2  -2 38.1160 5.08808   9
  -8  -2  -2 37.2255 3.59304  10
   8   2   2 34.9428 3.67901   4
   8   2   2 36.2264 2.94790   3
  -9  -2  -2 4.40643 4.16195   2
  -9  -2  -2 5.64818 4.13254   6
  -9  -2  -2 1.60613 3.76207  12
  -9  -2  -2 -1.7824 4.40616   7
   9   2   2 6.45461 2.09964   4
   9   2   2 6.81535 1.21482   3
 -10  -2  -2 215.200 17.2399  12
 -10  -2  -2 247.121 17.9779   6
 -10  -2  -2 270.125 19.2975   7
 -10  -2  -2 231.126 17.1884   9
 -10  -2  -2 238.388 17.9139   2
  10   2   2 242.391 15.4996   4
  10   2   2 231.994 15.7552  11
 -11  -2  -2 3.09758 5.05373  12
 -11  -2  -2 -0.0765 5.19252   7
 -11  -2  -2 0.63981 4.98410   9
 -11  -2  -2 -2.2137 4.95419   6
 -11  -2  -2 3.53753 5.21634   2
  11   2   2 -1.0548 3.18687  11
  11   2   2 -0.4178 2.08583   4
 -12  -2  -2 33.4774 11.8782   6
 -12  -2  -2 28.3448 6.28222   9
 -12  -2  -2 34.3871 7.74891   7
 -12  -2  -2 23.4384 6.67620  12
 -12  -2  -2 31.6489 7.04697   2
  12   2   2 40.9095 3.70485   4
  12   2   2 31.5309 4.84719  11
  12  -3  -2 51.3019 6.11491  11
 -12   3   2 63.1876 12.6245   2
 -12   3   2 58.0949 8.94393   6
 -12   3   2 64.8004 11.6982   7
  11  -3  -2 225.154 14.9086  11
 -11   3   2 211.599 16.6204   6
 -11   3   2 193.639 16.9258   2
 -11   3   2 211.023 20.2828   7
  10  -3  -2 47.6220 5.18342  11
 -10   3   2 53.7463 7.11401   2
 -10   3   2 61.3822 7.17496   6
 -10   3   2 40.3264 8.87776   7
 -10   3   2 55.1672 4.07582  10
   9  -3  -2 188.925 12.3333  11
  -9   3   2 184.985 11.4775  10
  -9   3   2 159.723 16.0482   7
  -9   3   2 178.182 13.9461  12
  -9   3   2 177.930 13.5944   6
  -9   3   2 168.197 13.7772   2
   8  -3  -2 7.24197 2.47808  11
  -8   3   2 17.0129 4.05796   2
  -8   3   2 15.1400 3.65485   6
  -8   3   2 9.84330 4.69560   7
  -8   3   2 9.64208 3.82756  12
  -8   3   2 13.8356 1.79668  10
   7  -3  -2 120.497 7.89055  11
  -7   3   2 102.593 9.09420  12
  -7   3   2 97.3098 10.4146   7
  -7   3   2 115.502 9.01515   2
  -7   3   2 102.012 8.71512   6
  -7   3   2 115.177 7.31422  10
   6  -3  -2 298.010 18.3079  11
   6  -3  -2 305.258 17.7617   3
  -6   3   2 271.947 20.0460   7
  -6   3   2 267.148 18.7955   6
  -6   3   2 261.127 18.9950  12
  -6   3   2 305.142 17.7897   3
  -6   3   2 302.441 18.0400  10
  -6   3   2 284.655 19.0176   2
   5  -3  -2 215.282 13.4549   3
   5  -3  -2 235.789 13.8858  11
  -5   3   2 235.775 14.6318  12
  -5   3   2 215.076 13.4970   3
  -5   3   2 218.207 15.4124   7
  -5   3   2 208.006 14.2612   6
  -5   3   2 213.841 13.3818   4
  -5   3   2 206.317 14.4092   2
   4  -3  -2 363.403 23.7669  11
   4  -3  -2 407.078 23.5519   3
  -4   3   2 397.269 23.5726   3
  -4   3   2 385.000 24.2203   2
  -4   3   2 372.267 24.8211   7
  -4   3   2 402.412 23.4815   4
  -4   3   2 377.879 24.2900  12
  -4   3   2 362.110 24.0377   6
   3  -3  -2 632.814 38.2573   1
   3  -3  -2 626.133 37.9187  11
   3  -3  -2 649.183 38.2790  12
   3  -3  -2 620.329 37.7528   3
  -3   3   2 640.239 37.7063   4
  -3   3   2 626.958 37.7616   3
  -3   3   2 615.522 38.2165   6
  -3   3   2 608.330 38.2123   2
  -3   3   2 568.579 37.8472  11
  -3   3   2 597.006 38.2394  12
   2  -3  -2 7.32245 0.61940   5
   2  -3  -2 7.96377 1.07822  11
   2  -3  -2 7.43288 0.80680   8
   2  -3  -2 6.59003 1.14652   1
   2  -3  -2 6.90191 0.80075   3
   2  -3  -2 7.90310 1.36932  12
  -2   3   2 8.06994 1.36553   2
  -2   3   2 5.78833 0.80171   3
  -2   3   2 5.70572 0.94366  11
  -2   3   2 6.80300 1.10569   6
  -2   3   2 6.59108 0.62826   5
   1  -3  -2 746.133 44.4653   8
   1  -3  -2 739.883 44.6733   1
   1  -3  -2 730.279 44.4944   3
   1  -3  -2 753.914 44.7128  12
   1  -3  -2 707.531 44.5316  11
   1  -3  -2 732.565 44.3938   5
  -1   3   2 721.280 44.4975   3
  -1   3   2 734.915 44.3851   5
  -1   3   2 728.069 44.4355   6
  -1   3   2 701.612 44.5105  11
   0  -3  -2 85.4765 5.07624   5
   0  -3  -2 83.2868 5.21028   1
   0  -3  -2 80.5052 5.21498  11
   0  -3  -2 79.8628 5.13701   8
   0  -3  -2 78.3905 5.14199   3
   0   3   2 82.9941 5.05986   5
   0   3   2 77.4784 5.14817   3
   0   3   2 81.4399 5.17843  11
   0   3   2 76.6128 5.20715   1
   0   3   2 80.6478 5.12277   8
  -1  -3  -2 1699.09 103.119   1
  -1  -3  -2 1689.59 103.066   5
  -1  -3  -2 1710.92 103.322   9
  -1  -3  -2 1706.26 103.138   8
  -1  -3  -2 1694.62 103.192  11
  -1  -3  -2 1722.91 103.139  12
  -1  -3  -2 1786.04 103.134   6
   1   3   2 1665.09 103.118   8
   1   3   2 1811.94 103.288  10
   1   3   2 1638.29 103.116   3
   1   3   2 1620.66 103.142  11
   1   3   2 1599.65 103.042   1
  -2  -3  -2 203.468 13.1692   9
  -2  -3  -2 215.004 13.2520   6
  -2  -3  -2 223.453 12.9600  12
  -2  -3  -2 201.416 12.8445   5
   2   3   2 207.538 12.8349   5
   2   3   2 202.093 13.5558   7
   2   3   2 205.839 12.9225   8
   2   3   2 214.246 13.0714  10
   2   3   2 198.185 12.8796   3
   2   3   2 193.634 12.8060   1
   2   3   2 219.786 13.0121  12
   2   3   2 217.319 13.0427  11
   2   3   2 216.166 13.2325   9
   2   3   2 193.025 13.1046   2
  -3  -3  -2 1323.62 83.5622   8
  -3  -3  -2 1495.14 84.1475   2
  -3  -3  -2 1389.75 83.7931   9
  -3  -3  -2 1403.48 83.8065   6
  -3  -3  -2 1405.41 83.6413  10
  -3  -3  -2 1436.61 83.6041  12
  -3  -3  -2 1338.55 83.4411   5
   3   3   2 1430.04 83.6683  10
   3   3   2 1358.94 83.4254   5
   3   3   2 1272.13 83.4393   3
   3   3   2 1347.59 83.5226   8
   3   3   2 1396.24 83.8388   9
   3   3   2 1368.19 84.5723   7
   3   3   2 1210.01 83.5700   1
   3   3   2 1343.22 83.7501   2
   3   3   2 1420.59 83.6189  12
  -4  -3  -2 1384.73 80.9821   7
  -4  -3  -2 1318.77 80.5197   6
  -4  -3  -2 1329.86 80.2531  12
  -4  -3  -2 1330.06 80.1872  10
  -4  -3  -2 1462.34 80.9133   2
  -4  -3  -2 1280.77 80.1538   8
  -4  -3  -2 1279.39 80.4014   9
  -4  -3  -2 1345.01 79.9905   5
   4   3   2 1309.68 80.2616  12
   4   3   2 1247.29 80.3255   2
   4   3   2 1210.55 81.4947   7
   4   3   2 1261.69 79.9710   3
  -5  -3  -2 47.1067 4.83608   2
  -5  -3  -2 36.4779 3.50287   8
  -5  -3  -2 36.0056 4.28145   6
  -5  -3  -2 41.1827 4.23472   9
  -5  -3  -2 38.9173 3.07945   5
  -5  -3  -2 38.6987 3.98520  12
  -5  -3  -2 41.1795 3.41486  10
  -5  -3  -2 45.6695 5.14518   7
   5   3   2 43.0111 3.14936   3
   5   3   2 37.2652 3.57987  12
  -6  -3  -2 41.1143 4.59234  12
  -6  -3  -2 45.9276 5.48559   7
  -6  -3  -2 42.2096 4.80754   2
  -6  -3  -2 41.1889 3.95539   8
  -6  -3  -2 38.2562 4.39196   9
  -6  -3  -2 37.2078 4.48534   6
  -6  -3  -2 38.6083 3.19390   5
  -6  -3  -2 37.2077 3.52690  10
   6   3   2 38.4103 3.30148   4
   6   3   2 40.9632 3.04633   3
  -7  -3  -2 65.8578 7.03913   2
  -7  -3  -2 58.3467 4.89846  10
  -7  -3  -2 75.5696 7.68110   7
  -7  -3  -2 70.1107 6.64915   6
  -7  -3  -2 60.7301 5.54917   8
  -7  -3  -2 61.1785 4.61288   5
  -7  -3  -2 64.1201 6.32040   9
  -7  -3  -2 52.5362 6.13200  12
   7   3   2 64.9472 4.40878   3
   7   3   2 60.4749 4.73139   4
  -8  -3  -2 47.9807 4.61994  10
  -8  -3  -2 65.4998 6.87494   2
  -8  -3  -2 42.9548 5.56456  12
  -8  -3  -2 59.6727 7.27826   7
  -8  -3  -2 63.1374 7.04535   6
  -8  -3  -2 55.5604 6.52050   9
   8   3   2 50.1031 4.49018   4
   8   3   2 54.9698 3.96237   3
  -9  -3  -2 202.279 16.2324   2
  -9  -3  -2 214.638 15.5562  12
  -9  -3  -2 209.436 16.0536   6
  -9  -3  -2 201.868 15.5619   9
  -9  -3  -2 228.501 17.1501   7
   9   3   2 221.381 14.0509   4
   9   3   2 220.727 13.5740   3
 -10  -3  -2 33.0817 9.76927  12
 -10  -3  -2 24.7611 5.91620   6
 -10  -3  -2 17.5452 5.77778   2
 -10  -3  -2 31.4368 6.65342   7
 -10  -3  -2 24.5299 5.38494   9
  10   3   2 24.2835 2.70681   3
  10   3   2 26.3023 3.69207  11
  10   3   2 26.8761 3.46699   4
 -11  -3  -2 37.3917 7.49453   7
 -11  -3  -2 29.5773 6.20157   9
 -11  -3  -2 42.5891 6.90738  12
 -11  -3  -2 29.1183 7.04981   2
 -11  -3  -2 38.0139 7.40840   6
  11   3   2 48.8491 4.95316  11
  11   3   2 43.3530 4.42861   4
 -12  -3  -2 2.94425 7.66048   6
 -12  -3  -2 1.84354 5.41998   7
 -12  -3  -2 -2.7063 4.98614   9
 -12  -3  -2 0.66575 5.52411  12
 -12  -3  -2 0.14741 6.28105   2
  12   3   2 1.11083 3.66340  11
  12   3   2 0.92982 2.36081   4
  12  -4  -2 6.55295 4.12718  11
 -12   4   2 -4.5230 7.20777   7
  11  -4  -2 65.2554 6.33935  11
 -11   4   2 48.5319 10.4746   7
 -11   4   2 58.1892 7.88642   2
 -11   4   2 64.2912 8.06677   6
  10  -4  -2 22.4908 4.08086  11
 -10   4   2 21.6855 5.64702   2
 -10   4   2 17.9996 5.18556   6
 -10   4   2 20.6394 2.03141  10
 -10   4   2 9.42992 6.83013   7
   9  -4  -2 1.19393 2.65681  11
  -9   4   2 1.09644 3.88697   2
  -9   4   2 1.42700 1.33307  10
  -9   4   2 5.27076 5.31047   7
  -9   4   2 2.61130 3.58074   6
   8  -4  -2 141.892 10.0717  11
  -8   4   2 144.602 13.5022   7
  -8   4   2 147.247 11.6739  12
  -8   4   2 129.648 11.3390   2
  -8   4   2 129.935 10.9639   6
  -8   4   2 155.334 9.34530  10
   7  -4  -2 92.8742 6.76285  11
  -7   4   2 88.3174 9.62915   7
  -7   4   2 82.1590 7.84990   2
  -7   4   2 90.5493 8.22768  12
  -7   4   2 91.7606 6.10174  10
  -7   4   2 88.4772 5.72267   3
  -7   4   2 86.2437 7.63721   6
   6  -4  -2 2.38950 1.65425  11
  -6   4   2 2.20086 2.31229   2
  -6   4   2 1.77556 2.17995   6
  -6   4   2 2.69686 0.89518   3
  -6   4   2 0.39822 0.59660   4
  -6   4   2 1.42510 2.61308  12
  -6   4   2 0.38071 3.30216   7
  -6   4   2 0.69262 1.20459  10
   5  -4  -2 472.005 28.9106  11
  -5   4   2 455.869 29.2401   6
  -5   4   2 442.478 30.2350   7
  -5   4   2 466.010 28.4916   4
  -5   4   2 466.072 29.5600  12
  -5   4   2 488.120 28.5990   3
   4  -4  -2 1251.23 74.3729  11
   4  -4  -2 1224.72 74.1397   3
  -4   4   2 1171.65 74.7522   2
  -4   4   2 1190.08 74.5648   6
  -4   4   2 1231.72 74.0836   4
  -4   4   2 1231.01 74.1455   3
   3  -4  -2 535.921 33.4181  11
   3  -4  -2 539.736 33.0825   5
   3  -4  -2 555.152 33.7936  12
  -3   4   2 535.416 33.2602   3
  -3   4   2 561.451 33.2292   4
  -3   4   2 532.893 33.7601   2
   2  -4  -2 164.830 10.2291   3
   2  -4  -2 158.642 10.5801   1
   2  -4  -2 161.985 10.2061   8
   2  -4  -2 162.932 10.0733   5
  -2   4   2 153.198 10.2806  11
  -2   4   2 165.704 10.3303   6
  -2   4   2 168.082 10.2500   3
  -2   4   2 172.628 10.0660   5
   1  -4  -2 380.626 23.5732   5
   1  -4  -2 384.755 23.6693   8
   1  -4  -2 374.270 23.7384  11
   1  -4  -2 427.643 23.9606  12
   1  -4  -2 386.714 23.8992   1
  -1   4   2 374.985 23.9050   1
  -1   4   2 390.455 23.5621   5
  -1   4   2 377.658 23.7095  11
  -1   4   2 375.682 23.6963   3
   0  -4  -2 72.7428 4.99643   8
   0  -4  -2 83.2085 5.13289  11
   0  -4  -2 74.5807 4.90807   5
   0  -4  -2 77.7340 5.10493   1
   0   4   2 86.5667 5.25389  10
   0   4   2 74.7900 5.01866   3
   0   4   2 73.8642 5.01420  11
   0   4   2 77.4109 4.88470   5
   0   4   2 77.4847 5.12654   1
   0   4   2 72.4556 4.96161   8
  -1  -4  -2 670.834 39.3793  12
  -1  -4  -2 633.593 39.3143   5
  -1  -4  -2 673.980 39.6600   9
  -1  -4  -2 673.264 39.4672  11
  -1  -4  -2 618.884 39.3818   1
  -1  -4  -2 622.772 39.4090   8
   1   4   2 677.599 39.6098  10
   1   4   2 624.859 39.3964  11
   1   4   2 632.059 39.3917   8
   1   4   2 623.928 39.3537   1
   1   4   2 636.034 39.3071   5
  -2  -4  -2 92.8176 5.81874   5
  -2  -4  -2 97.9664 6.32191   9
  -2  -4  -2 94.2348 5.86840  12
  -2  -4  -2 88.8227 5.94151   8
   2   4   2 84.8613 6.62809   7
   2   4   2 88.8191 5.75810   1
   2   4   2 86.4788 6.27058   2
   2   4   2 89.3347 5.86972   3
   2   4   2 86.3204 5.98887  11
  -3  -4  -2 361.510 23.6775   8
  -3  -4  -2 400.964 23.9807   6
  -3  -4  -2 419.396 23.6791  12
  -3  -4  -2 377.828 23.5507   5
   3   4   2 361.415 23.5864   3
   3   4   2 417.174 23.7596  12
   3   4   2 363.707 23.9366   2
   3   4   2 391.508 23.7939  11
   3   4   2 398.983 24.0490   9
   3   4   2 368.334 24.7262   7
   3   4   2 348.685 23.5468   1
  -4  -4  -2 273.368 17.1348  10
  -4  -4  -2 308.431 18.1115   2
  -4  -4  -2 285.818 17.5098   6
  -4  -4  -2 285.131 16.8532   5
  -4  -4  -2 266.877 17.0426   8
  -4  -4  -2 271.934 17.3948   9
  -4  -4  -2 271.703 17.0727  12
   4   4   2 260.286 17.2687   2
   4   4   2 262.685 17.0465  12
   4   4   2 244.434 17.0298   1
   4   4   2 232.084 18.9477   7
   4   4   2 276.371 17.1114  11
   4   4   2 283.680 16.8745   3
  -5  -4  -2 120.032 8.41707   8
  -5  -4  -2 133.834 9.19549   6
  -5  -4  -2 120.730 8.43818  10
  -5  -4  -2 123.075 8.09817   5
  -5  -4  -2 128.341 8.97952   9
  -5  -4  -2 129.404 8.86969  12
  -5  -4  -2 127.321 9.69459   7
  -5  -4  -2 137.585 9.80964   2
   5   4   2 119.544 8.06568   3
   5   4   2 120.764 8.47696  12
  -6  -4  -2 186.104 12.7651  10
  -6  -4  -2 172.538 12.7749   8
  -6  -4  -2 195.595 13.1647  12
  -6  -4  -2 189.386 13.3649   9
  -6  -4  -2 201.450 12.4661   5
  -6  -4  -2 214.184 14.4079   2
  -6  -4  -2 203.278 13.6952   6
  -6  -4  -2 214.590 14.3108   7
   6   4   2 199.046 12.4048   3
  -7  -4  -2 246.112 16.4591   7
  -7  -4  -2 217.319 14.2477   5
  -7  -4  -2 220.681 14.8468   8
  -7  -4  -2 264.517 16.6359   2
  -7  -4  -2 208.021 18.2793   6
  -7  -4  -2 230.552 15.1997  12
  -7  -4  -2 230.241 15.4129   9
   7   4   2 212.138 14.1678   3
   7   4   2 215.404 14.3690   4
  -8  -4  -2 344.920 23.5875   9
  -8  -4  -2 351.626 23.1051   8
  -8  -4  -2 373.980 24.8329   2
  -8  -4  -2 358.386 24.1109   6
  -8  -4  -2 374.247 24.7421   7
  -8  -4  -2 345.387 23.4513  12
  -8  -4  -2 365.122 22.4382   5
   8   4   2 365.240 22.5635   4
   8   4   2 355.604 22.2961   3
  -9  -4  -2 24.8591 6.22419   2
  -9  -4  -2 30.3373 5.19014   9
  -9  -4  -2 29.1198 5.12343  12
  -9  -4  -2 28.9052 5.84726   7
  -9  -4  -2 17.4507 5.25795   6
   9   4   2 32.8534 3.57101   4
   9   4   2 32.8405 3.16954   3
 -10  -4  -2 147.107 13.5094   7
 -10  -4  -2 149.554 13.9734   2
 -10  -4  -2 145.204 13.2943   6
 -10  -4  -2 131.692 12.4976  12
 -10  -4  -2 151.094 12.6198   9
  10   4   2 153.825 9.80267   3
  10   4   2 153.896 10.4841   4
 -11  -4  -2 43.3120 8.00309   6
 -11  -4  -2 45.7391 7.22392  12
 -11  -4  -2 46.0198 7.94804   7
 -11  -4  -2 56.7954 8.60656   2
 -11  -4  -2 46.9317 7.09674   9
  11   4   2 53.9796 4.23393   3
  11   4   2 47.0265 5.25892  11
  11   4   2 57.9879 5.73186   4
  11  -5  -2 69.6314 7.49373  11
 -11   5   2 70.1226 8.53795   6
 -11   5   2 64.5414 11.2333   7
 -11   5   2 78.6151 9.49932   2
  10  -5  -2 43.6832 5.17540  11
 -10   5   2 36.7146 6.16849   6
 -10   5   2 33.6305 6.45356   2
 -10   5   2 32.3498 7.98110   7
   9  -5  -2 239.818 15.7024  11
  -9   5   2 246.163 17.2848   2
  -9   5   2 220.579 16.6726   6
  -9   5   2 237.032 14.6536  10
  -9   5   2 215.723 19.1675   7
   8  -5  -2 86.3607 6.94880  11
  -8   5   2 74.8438 9.69240   7
  -8   5   2 85.0706 5.78317  10
  -8   5   2 82.9636 11.6114   2
  -8   5   2 75.1404 7.78940   6
  -7   5   2 199.123 13.3290  10
  -7   5   2 221.491 16.4166   7
  -7   5   2 227.525 14.7587   2
  -7   5   2 194.557 12.7322   4
  -7   5   2 200.928 14.3348   6
  -7   5   2 211.341 12.8587   3
   6  -5  -2 374.421 23.3340  11
  -6   5   2 348.275 25.0949   7
  -6   5   2 385.560 24.1472   2
  -6   5   2 358.607 23.7402   6
  -6   5   2 371.919 22.7439   4
  -6   5   2 379.040 22.8386   3
   5  -5  -2 26.8298 2.97278  11
  -5   5   2 27.5365 2.20260   4
  -5   5   2 27.0856 3.39292   6
  -5   5   2 32.9147 4.04434   2
  -5   5   2 29.3179 2.54554   3
   4  -5  -2 8.17153 1.70597  11
   4  -5  -2 6.22631 0.67436   5
  -4   5   2 4.71096 1.09803   3
  -4   5   2 6.82325 1.86700   6
  -4   5   2 4.70457 2.07897   2
  -4   5   2 5.53075 0.94482   4
   3  -5  -2 699.192 42.2954   8
   3  -5  -2 697.591 42.4677  11
   3  -5  -2 682.247 42.1068   5
  -3   5   2 671.545 42.3010   3
  -3   5   2 673.797 42.8272   2
  -3   5   2 710.349 42.1080   5
  -3   5   2 704.076 42.2841   4
   2  -5  -2 7.48559 1.38258  11
   2  -5  -2 7.03452 1.14467   8
   2  -5  -2 6.11689 0.84323   5
   2  -5  -2 7.67967 1.72401  12
  -2   5   2 7.74855 0.80717   5
  -2   5   2 8.75190 1.32724   6
  -2   5   2 5.78849 1.06310   3
   1  -5  -2 506.198 31.9726   5
   1  -5  -2 541.371 32.1165   8
   1  -5  -2 526.582 32.3708   1
   1  -5  -2 513.838 32.1737  11
   1  -5  -2 570.232 32.3677  12
  -1   5   2 489.747 32.1034  11
  -1   5   2 537.802 31.9698   5
  -1   5   2 501.265 32.3516   1
  -1   5   2 524.902 32.1358   3
   0  -5  -2 869.835 51.9359   8
   0  -5  -2 928.540 52.0186  12
   0  -5  -2 868.189 51.9750  11
   0  -5  -2 830.634 51.9077   5
   0  -5  -2 819.544 52.0200   1
   0   5   2 820.809 51.9005  11
   0   5   2 829.459 51.9394   3
   0   5   2 856.423 51.8002   5
   0   5   2 825.005 52.0287   1
  -1  -5  -2 3.10073 0.99843   8
  -1  -5  -2 2.72574 0.99146  12
  -1  -5  -2 2.78727 1.53562   9
  -1  -5  -2 3.79288 0.79226   5
  -1  -5  -2 3.93592 1.23956  11
  -1  -5  -2 2.18662 0.91318   1
   1   5   2 1.18252 0.92965   1
   1   5   2 2.52842 0.92888   3
   1   5   2 2.50598 0.92238  11
  -2  -5  -2 122.308 7.88748   1
  -2  -5  -2 121.777 7.77433   5
  -2  -5  -2 123.188 7.93269   8
  -2  -5  -2 129.450 8.35707   9
  -2  -5  -2 128.003 7.75110  12
   2   5   2 120.854 7.76759   1
   2   5   2 113.845 7.88529  11
   2   5   2 111.975 8.31365   2
  -3  -5  -2 293.032 18.0308   9
  -3  -5  -2 307.043 18.0304   6
  -3  -5  -2 280.864 17.6776   8
  -3  -5  -2 276.902 17.5049   5
  -3  -5  -2 311.608 17.5589  12
   3   5   2 273.350 17.5748   3
   3   5   2 268.782 17.4569   1
   3   5   2 254.470 17.6739  11
   3   5   2 273.084 18.0942   2
  -4  -5  -2 1021.51 63.6215   8
  -4  -5  -2 1091.51 63.5375  12
  -4  -5  -2 1056.78 63.9149   9
  -4  -5  -2 1020.20 63.4264   5
  -4  -5  -2 1104.83 64.0320   6
   4   5   2 1051.57 63.6250  12
   4   5   2 1008.04 63.4654   1
   4   5   2 995.828 63.8929   2
   4   5   2 997.004 63.4662   3
  -5  -5  -2 312.127 19.2128  12
  -5  -5  -2 322.410 19.8619   6
  -5  -5  -2 308.057 18.9049   5
  -5  -5  -2 301.745 19.1865   8
  -5  -5  -2 299.419 19.5639   9
   5   5   2 292.876 18.9048   3
   5   5   2 296.804 19.1837  12
   5   5   2 294.643 19.1217   1
  -6  -5  -2 1034.56 60.1091   6
  -6  -5  -2 961.901 59.7283   9
  -6  -5  -2 955.994 59.0631   5
  -6  -5  -2 918.545 59.3517   8
  -6  -5  -2 960.961 59.4402  12
   6   5   2 959.805 59.0672   3
  -7  -5  -2 0.05527 3.35418   6
  -7  -5  -2 1.91426 2.80339  12
  -7  -5  -2 -1.9993 3.02876   9
  -7  -5  -2 1.59389 1.57237   5
  -7  -5  -2 -2.2104 3.83983   2
  -7  -5  -2 -1.8587 2.16083   8
   7   5   2 -0.0690 1.76731   4
   7   5   2 -1.2675 1.30644   3
   7   5   2 -0.7576 2.28448   1
  -8  -5  -2 9.70009 4.94010   2
  -8  -5  -2 0.81971 3.35492   9
  -8  -5  -2 5.60384 4.02925   7
  -8  -5  -2 3.55545 3.96573   6
  -8  -5  -2 2.52767 1.87119   5
  -8  -5  -2 2.10196 3.28586  12
  -8  -5  -2 -2.2638 2.51581   8
   8   5   2 3.62501 2.11514   4
   8   5   2 -0.3106 1.50521   3
   8   5   2 0.84420 2.86420   1
  -9  -5  -2 2.27075 4.19269   7
  -9  -5  -2 3.62374 3.96641  12
  -9  -5  -2 3.07427 4.66500   6
  -9  -5  -2 4.94020 3.35676   8
  -9  -5  -2 6.18884 5.25803   2
  -9  -5  -2 5.60307 4.33636   9
   9   5   2 4.71555 2.32506   4
   9   5   2 1.31505 1.73647   3
   9   5   2 1.44630 3.13504   1
 -10  -5  -2 13.6190 5.16819  12
 -10  -5  -2 7.59894 6.01362   2
 -10  -5  -2 18.5565 6.04237   6
 -10  -5  -2 13.3403 6.63848   7
 -10  -5  -2 17.0194 5.27055   9
  10   5   2 18.5722 3.23751   4
  10   5   2 18.4589 4.70207   1
  10   5   2 22.6924 2.74145   3
 -11  -5  -2 2.92529 6.36828   2
 -11  -5  -2 7.44484 5.25206  12
 -11  -5  -2 13.7874 6.52065   6
 -11  -5  -2 10.8715 5.71826   9
 -11  -5  -2 5.37679 5.33525   7
  11   5   2 6.57900 4.52878   1
  11   5   2 5.78457 2.08347   3
  11   5   2 11.6013 3.21485   4
  11   5   2 7.91226 3.41825  11
  11  -6  -2 52.9294 6.12680  11
 -11   6   2 54.2990 7.89595   2
 -11   6   2 61.3325 10.9978   7
 -11   6   2 48.8846 7.53728   6
  10  -6  -2 320.277 19.8395  11
 -10   6   2 299.807 24.0829   7
 -10   6   2 281.748 21.2170   2
 -10   6   2 276.422 20.7785   6
   9  -6  -2 12.2729 3.49300  11
  -9   6   2 19.7759 2.15436  10
  -9   6   2 21.1562 5.37320   2
  -9   6   2 21.0111 7.00913   7
  -9   6   2 22.8412 4.82920   6
   8  -6  -2 59.6147 6.22276  11
  -8   6   2 62.5714 6.82461   6
  -8   6   2 64.4731 5.04958  10
  -8   6   2 71.3003 4.52174   3
  -8   6   2 57.6894 8.76098   7
  -8   6   2 67.8253 7.26443   2
   7  -6  -2 41.3721 4.09908  11
  -7   6   2 38.8875 5.02477   6
  -7   6   2 43.0956 5.35252   2
  -7   6   2 34.5697 2.87477   3
  -7   6   2 33.3715 3.42597  10
  -7   6   2 30.4470 2.61394   4
  -7   6   2 31.7664 6.43000   7
   6  -6  -2 217.123 13.7871  11
  -6   6   2 207.913 15.9675   7
  -6   6   2 203.320 14.1211   6
  -6   6   2 198.276 14.4900   2
  -6   6   2 214.513 13.1392   3
  -6   6   2 206.940 13.0208   4
   5  -6  -2 109.142 7.82367  11
   5  -6  -2 107.687 6.80433   5
   5  -6  -2 111.541 7.29726   8
  -5   6   2 116.353 7.25129   3
  -5   6   2 104.303 8.00169   6
  -5   6   2 111.582 8.56544   2
   4  -6  -2 833.480 50.9091   5
   4  -6  -2 845.513 51.1746   8
   4  -6  -2 854.274 51.4180  11
  -4   6   2 852.506 51.1783   3
  -4   6   2 817.567 51.8875   2
  -4   6   2 813.372 51.4742   6
   3  -6  -2 41.0661 3.77475  11
   3  -6  -2 43.3789 3.36391   8
   3  -6  -2 44.0022 3.01379   5
  -3   6   2 42.0590 4.06072   6
  -3   6   2 45.9081 3.05272   5
  -3   6   2 44.7055 4.40507   2
  -3   6   2 45.2310 3.39234   3
   2  -6  -2 42.2233 3.86286  11
   2  -6  -2 47.2067 3.27237   5
   2  -6  -2 43.5292 4.09707  12
   2  -6  -2 47.9791 3.55171   8
  -2   6   2 49.3890 3.58189   6
  -2   6   2 47.1836 3.57319   3
  -2   6   2 51.9756 3.22287   5
   1  -6  -2 383.579 23.8024   5
   1  -6  -2 391.445 24.1829  12
   1  -6  -2 378.198 23.9551   8
   1  -6  -2 360.718 24.0296  11
   1  -6  -2 409.799 24.2972   1
  -1   6   2 397.056 24.0045   3
  -1   6   2 392.894 24.2874   1
   0  -6  -2 12.7114 1.82622  11
   0  -6  -2 15.6682 1.97944   1
   0  -6  -2 12.6788 1.61428   8
   0  -6  -2 13.5645 1.78403  12
   0  -6  -2 14.1822 1.49328   5
   0   6   2 11.8133 1.51362   3
   0   6   2 12.2338 1.84479   1
  -1  -6  -2 25.0960 2.21973  12
  -1  -6  -2 18.6410 2.15383   1
  -1  -6  -2 21.5280 2.02032   5
  -1  -6  -2 20.0948 2.28051  11
  -1  -6  -2 19.3192 2.08415   8
  -1  -6  -2 21.8907 2.73503   9
  -1  -6  -2 20.9735 2.19243  12
   1   6   2 19.8578 2.32017   1
   1   6   2 19.2671 1.98087  11
   1   6   2 20.0323 2.20230   3
  -2  -6  -2 822.812 45.6516   9
  -2  -6  -2 751.881 45.3139   1
  -2  -6  -2 729.327 45.2906   8
  -2  -6  -2 737.399 45.1380   5
  -2  -6  -2 771.495 45.2981  11
   2   6   2 700.102 45.2415   3
   2   6   2 691.531 45.7326   2
   2   6   2 747.663 45.1783   1
   2   6   2 685.868 45.1876  11
  -3  -6  -2 41.8368 3.52672   8
  -3  -6  -2 36.1149 4.17316   9
  -3  -6  -2 39.6577 3.15907   5
   3   6   2 39.4811 3.05419   1
   3   6   2 37.1742 3.23205   3
   3   6   2 37.7744 3.95861   2
  -4  -6  -2 924.246 56.2769   9
  -4  -6  -2 1003.93 56.4589   6
  -4  -6  -2 866.850 55.7488   5
  -4  -6  -2 928.731 55.7413  12
   4   6   2 896.234 55.7065   1
   4   6   2 852.424 55.8224   3
  -5  -6  -2 11.9894 1.97797   5
  -5  -6  -2 13.0742 2.29091  12
  -5  -6  -2 10.4904 2.29378   8
  -5  -6  -2 11.0057 3.13683   6
  -5  -6  -2 12.9137 3.13220   9
   5   6   2 9.77336 1.90524   3
   5   6   2 11.0368 1.82938   1
  -6  -6  -2 2.29048 1.68377   5
  -6  -6  -2 1.58631 2.40301  12
  -6  -6  -2 3.59293 2.16908   8
  -6  -6  -2 5.24680 3.10556   9
  -6  -6  -2 4.43747 3.23889   6
   6   6   2 2.38219 1.79941   1
   6   6   2 4.55314 2.08821  12
   6   6   2 2.28049 1.49078   3
  -7  -6  -2 -3.1843 3.00661   9
  -7  -6  -2 -0.7043 1.60367   5
  -7  -6  -2 0.45066 2.41836   8
  -7  -6  -2 -0.4615 2.67989  12
  -7  -6  -2 3.75164 3.76891   6
   7   6   2 2.17917 1.64929   3
  -8  -6  -2 123.848 10.4905   9
  -8  -6  -2 117.165 9.85865  12
  -8  -6  -2 115.061 9.61303   8
  -8  -6  -2 120.304 8.66950   5
  -8  -6  -2 144.432 11.3596   6
  -8  -6  -2 145.646 12.8905   2
   8   6   2 114.677 9.28682   1
   8   6   2 128.593 8.58883   3
   8   6   2 129.408 8.95828   4
  -9  -6  -2 95.3195 10.7274   2
  -9  -6  -2 104.229 10.3479   6
  -9  -6  -2 83.0720 6.87620   5
  -9  -6  -2 77.7964 9.12478   9
  -9  -6  -2 79.3616 8.76430  12
  -9  -6  -2 77.4017 7.93970   8
   9   6   2 82.4166 7.61904   1
   9   6   2 96.2220 6.66940   3
   9   6   2 96.1280 7.90625   4
 -10  -6  -2 2.06301 4.61809   9
 -10  -6  -2 -0.0952 5.68005   6
 -10  -6  -2 -0.3468 4.36280  12
 -10  -6  -2 0.49074 3.90146   8
 -10  -6  -2 -5.9307 5.86856   2
  10   6   2 5.26936 7.54541   1
  10   6   2 -0.5159 2.06930   3
  10   6   2 -2.0297 2.49671   4
 -11  -6  -2 13.1820 7.00845   6
 -11  -6  -2 18.9170 8.03896   2
 -11  -6  -2 20.3495 6.30006   9
  11   6   2 16.2836 2.83668   3
  11   6   2 19.3921 4.44795   1
  11   6   2 22.0096 3.74132   4
  11   6   2 12.1623 3.73104  11
  10  -7  -2 13.7421 4.11989  11
 -10   7   2 9.99768 7.32207   7
 -10   7   2 7.09265 5.48350   2
 -10   7   2 3.48056 4.70591   6
   9  -7  -2 13.5329 3.74287  11
  -9   7   2 16.2786 4.60377   6
  -9   7   2 4.63717 6.34272   7
  -9   7   2 11.7675 2.93818  10
  -9   7   2 11.7041 4.66985   2
   8  -7  -2 18.3824 2.50343   8
   8  -7  -2 12.8537 3.53706  11
  -8   7   2 18.8031 4.35085   6
  -8   7   2 16.4448 6.29160   7
  -8   7   2 21.3101 4.73923   2
  -8   7   2 17.1918 1.72579   4
  -8   7   2 21.6733 2.04826   3
  -8   7   2 15.0028 2.42778  10
   7  -7  -2 25.7136 3.66974  11
   7  -7  -2 24.3597 2.63231   8
  -7   7   2 29.3072 2.72510   3
  -7   7   2 20.9172 4.66536   2
  -7   7   2 19.1233 5.75352   7
   6  -7  -2 1.07285 1.45005   8
   6  -7  -2 0.60375 2.32339  11
  -6   7   2 1.03985 2.50699   6
  -6   7   2 0.59309 2.96814   2
  -6   7   2 0.83551 1.25022   3
   5  -7  -2 4.79092 0.80050   5
   5  -7  -2 4.10697 1.45526   8
   5  -7  -2 4.09379 2.22629  11
  -5   7   2 3.26890 2.78671   2
  -5   7   2 4.19687 1.44817   3
  -5   7   2 4.95549 2.25778   6
   4  -7  -2 38.0661 3.32956   8
   4  -7  -2 37.2554 2.76439   5
   4  -7  -2 40.9070 4.03149  11
  -4   7   2 39.7254 4.50319   2
  -4   7   2 42.2636 3.32477   3
  -4   7   2 33.9596 3.91752   6
   3  -7  -2 468.769 29.1703   5
   3  -7  -2 469.585 29.4282   8
   3  -7  -2 454.461 29.6220  11
  -3   7   2 500.361 29.1776   5
  -3   7   2 477.976 30.1142   2
  -3   7   2 475.577 30.0406   6
  -3   7   2 487.490 29.4631   3
   2  -7  -2 1213.13 70.6591  11
   2  -7  -2 1118.31 70.2986   5
   2  -7  -2 1135.26 70.5048   8
  -2   7   2 1150.11 70.5401   3
   1  -7  -2 0.86888 1.56310  11
   1  -7  -2 2.77758 2.53480  12
   1  -7  -2 0.94022 0.99328   5
   1  -7  -2 0.32183 1.18908   8
  -1   7   2 0.95460 1.64728   1
  -1   7   2 2.14695 1.22627   3
   0  -7  -2 967.100 60.4709   5
   0  -7  -2 964.788 60.6494   8
   0  -7  -2 1009.15 60.7108  11
   0  -7  -2 980.004 61.0294   1
   0  -7  -2 1048.47 60.6240  12
   0   7   2 971.209 60.6640   3
   0   7   2 993.361 60.8363   1
  -1  -7  -2 378.301 24.6896   1
  -1  -7  -2 384.714 24.6462   8
  -1  -7  -2 394.004 24.4657   5
  -1  -7  -2 412.376 24.7295  11
  -1  -7  -2 416.352 24.9976   9
   1   7   2 399.486 24.6578   3
   1   7   2 391.143 24.6673   1
  -2  -7  -2 2.11117 2.03010   9
  -2  -7  -2 1.64124 1.11293   5
  -2  -7  -2 1.05226 1.59270  11
  -2  -7  -2 -0.3717 1.23152   1
  -2  -7  -2 1.00973 1.52494   8
   2   7   2 1.00333 1.28742   3
   2   7   2 0.69455 1.26439   1
  -3  -7  -2 258.486 16.0290   9
  -3  -7  -2 235.085 15.5637   8
  -3  -7  -2 231.764 15.3063   5
   3   7   2 251.276 15.2898   1
   3   7   2 238.737 15.4521   3
  -4  -7  -2 66.7989 5.98236   8
  -4  -7  -2 87.7424 6.76512   9
   4   7   2 77.9662 5.79679   3
   4   7   2 82.7309 5.50739   1
  -5  -7  -2 22.7983 2.57459  12
  -5  -7  -2 24.0369 3.80334   9
  -5  -7  -2 33.5679 4.50547   6
  -5  -7  -2 17.4478 2.87610   8
  -5  -7  -2 19.1980 2.32244   5
   5   7   2 21.1619 2.52511   1
   5   7   2 23.1428 2.69643   3
  -6  -7  -2 80.4337 6.94635   8
  -6  -7  -2 88.0888 8.24755   6
  -6  -7  -2 87.5246 6.56304  12
  -6  -7  -2 90.5779 7.85709   9
  -6  -7  -2 85.1648 6.21432   5
   6   7   2 82.5190 6.18790   3
   6   7   2 76.3477 5.88286   1
  -7  -7  -2 2.22254 3.58720   9
  -7  -7  -2 -5.6007 3.66936   6
  -7  -7  -2 -3.1567 2.63710  12
  -7  -7  -2 0.83960 1.97387   5
  -7  -7  -2 -0.5838 2.64536   8
   7   7   2 0.95317 1.76301   1
   7   7   2 1.21988 1.80668   3
  -8  -7  -2 59.0335 5.43161   5
  -8  -7  -2 69.0425 6.84648  12
  -8  -7  -2 63.0426 7.79346   6
  -8  -7  -2 55.3495 5.98018   8
  -8  -7  -2 66.2416 7.20376   9
   8   7   2 55.0306 5.30455   1
   8   7   2 63.3538 5.29965   3
   8   7   2 59.4724 5.71632   4
  -9  -7  -2 4.56763 5.65555   6
  -9  -7  -2 2.66350 3.98344   8
  -9  -7  -2 0.08867 4.56562   9
  -9  -7  -2 2.19965 2.46993   5
   9   7   2 2.88392 2.24404   3
   9   7   2 2.76045 2.49689   1
   9   7   2 1.28127 2.83682   4
 -10  -7  -2 82.7763 10.1092   9
 -10  -7  -2 101.028 10.9050   6
 -10  -7  -2 89.6122 8.67542   8
  10   7   2 97.3193 7.81572   4
  10   7   2 92.8609 7.12097   3
  10   7   2 82.9378 7.34100   1
  10  -8  -2 5.24358 4.03989  11
 -10   8   2 2.29099 4.78857   6
 -10   8   2 11.6543 7.72839   7
 -10   8   2 2.48799 5.05760   2
   9  -8  -2 72.5813 5.63326   8
   9  -8  -2 66.8233 6.70464  11
  -9   8   2 73.5382 7.76257   6
  -9   8   2 66.5892 8.50134   2
  -9   8   2 68.2185 5.22411  10
  -9   8   2 63.6019 10.3966   7
   8  -8  -2 16.3369 3.84032  11
   8  -8  -2 8.75877 2.23807   8
  -8   8   2 10.0150 6.44037   7
  -8   8   2 14.3801 2.50604  10
  -8   8   2 12.9006 2.00421   3
  -8   8   2 9.28551 4.57380   2
  -8   8   2 18.5815 4.36845   6
   7  -8  -2 175.776 11.5427   8
   7  -8  -2 172.259 12.4520  11
  -7   8   2 162.945 12.7611   6
  -7   8   2 160.299 15.3819   7
  -7   8   2 197.510 11.4649   3
  -7   8   2 167.119 13.4993   2
   6  -8  -2 286.855 19.3966  11
   6  -8  -2 292.456 18.8350   8
  -6   8   2 291.724 20.3263   2
  -6   8   2 312.667 18.7798   3
  -6   8   2 305.007 19.6507   6
   5  -8  -2 33.2091 3.09645   8
   5  -8  -2 29.0722 3.66394  11
   5  -8  -2 32.3133 2.38547   5
  -5   8   2 27.5058 4.42460   2
  -5   8   2 28.4792 3.18875   3
  -5   8   2 29.6722 3.67736   6
   4  -8  -2 16.8088 2.31388   8
   4  -8  -2 14.2259 2.82402  11
   4  -8  -2 16.7386 1.64572   5
  -4   8   2 17.2227 2.54299   6
  -4   8   2 20.7224 3.76161   2
  -4   8   2 16.6399 2.16510   3
   3  -8  -2 181.444 12.3850  11
   3  -8  -2 178.867 11.6907   5
   3  -8  -2 193.340 12.0886   8
  -3   8   2 192.850 12.0747   3
  -3   8   2 188.191 12.9844   2
   2  -8  -2 8.10853 1.37467   5
   2  -8  -2 10.1026 2.33037  11
   2  -8  -2 9.50868 1.87060   8
  -2   8   2 12.3930 1.95655   3
   1  -8  -2 202.725 12.7189   5
   1  -8  -2 200.949 13.1735  11
   1  -8  -2 204.534 13.1331  12
   1  -8  -2 196.022 12.9813   8
  -1   8   2 199.804 12.9802   3
  -1   8   2 207.577 13.4700   1
   0  -8  -2 72.7468 4.98899  12
   0  -8  -2 63.2927 4.75639   5
   0  -8  -2 64.4591 5.46381  11
   0  -8  -2 65.4163 5.13175   8
   0   8   2 67.2776 5.06337   3
   0   8   2 65.7660 5.45204   1
  -1  -8  -2 3.80005 2.35890   9
  -1  -8  -2 4.37195 1.75128   8
  -1  -8  -2 6.61693 2.26658  11
  -1  -8  -2 1.92774 1.38333   5
   1   8   2 3.68590 1.72765   3
   1   8   2 6.23670 1.90883   1
  -2  -8  -2 7.81107 2.66165   9
  -2  -8  -2 3.11795 1.50290   5
  -2  -8  -2 5.43420 1.70743   1
  -2  -8  -2 1.40404 1.70746   8
  -2  -8  -2 8.19074 2.19486  11
   2   8   2 2.23338 1.48633   3
   2   8   2 1.66944 1.58687   1
  -3  -8  -2 311.629 19.4492   5
  -3  -8  -2 293.259 19.7012   8
  -3  -8  -2 316.496 20.1336   9
   3   8   2 309.259 19.6243   3
   3   8   2 317.257 19.4212   1
  -4  -8  -2 4.87102 1.91118   5
  -4  -8  -2 3.90565 2.25949   8
  -4  -8  -2 6.05722 2.84084   9
   4   8   2 4.79582 1.99954   3
   4   8   2 4.77877 1.57092   1
  -5  -8  -2 39.3681 5.05965   5
  -5  -8  -2 31.7419 4.64616   9
   5   8   2 35.2797 3.86462   3
   5   8   2 36.1707 3.22460   1
  -6  -8  -2 312.581 20.0186   9
  -6  -8  -2 272.054 19.4123   8
  -6  -8  -2 298.307 18.9337   5
   6   8   2 303.251 18.5717   1
  -7  -8  -2 2.56849 2.26026   5
  -7  -8  -2 2.86659 4.92188   6
  -7  -8  -2 1.59093 2.94506   8
  -7  -8  -2 0.97706 3.78734   9
   7   8   2 8.12014 2.41921   3
   7   8   2 5.49145 1.63473   1
  -8  -8  -2 -0.2951 3.09128   8
  -8  -8  -2 0.20220 2.30434   5
  -8  -8  -2 -0.9868 5.09161   6
  -8  -8  -2 1.22282 4.30764   9
   8   8   2 1.74041 1.64356   1
   8   8   2 2.14614 2.31137   3
  -9  -8  -2 7.86940 5.09628   9
  -9  -8  -2 0.19554 5.87782   6
  -9  -8  -2 -1.5319 2.55727   5
  -9  -8  -2 5.89027 3.80792   8
   9   8   2 8.55057 3.26365   4
   9   8   2 3.84817 2.50354   3
   9  -9  -2 5.66256 4.24633  11
   9  -9  -2 1.83294 2.22902   8
  -9   9   2 0.97744 0.68793  10
  -9   9   2 5.00058 4.88561   2
  -9   9   2 2.92046 4.35133   6
  -9   9   2 10.0424 7.26786   7
   8  -9  -2 89.1600 6.77089   8
   8  -9  -2 94.3986 8.43865  11
  -8   9   2 85.7907 11.5736   7
  -8   9   2 85.6223 6.41393   3
  -8   9   2 87.9424 9.12598   2
  -8   9   2 90.3829 8.58782   6
   7  -9  -2 12.0064 2.44946   8
   7  -9  -2 8.35004 3.56452  11
  -7   9   2 13.9536 2.22986   3
  -7   9   2 15.5438 4.61718   2
  -7   9   2 4.64486 5.83923   7
  -7   9   2 13.5187 3.73628   6
   6  -9  -2 31.9438 3.58042   8
   6  -9  -2 27.9940 4.38841  11
  -6   9   2 39.2410 4.51069   6
  -6   9   2 41.2857 3.73657   3
  -6   9   2 35.0343 5.51629   2
   5  -9  -2 2.11607 2.81525  11
   5  -9  -2 0.23609 1.00043   5
   5  -9  -2 -1.3805 1.84118   8
  -5   9   2 0.90158 1.73718   3
  -5   9   2 2.47754 2.44557   6
  -5   9   2 0.62369 3.20656   2
   4  -9  -2 4.18508 2.01752   8
   4  -9  -2 5.26340 1.28197   5
   4  -9  -2 1.38196 2.58188  11
  -4   9   2 3.21369 2.05363   6
  -4   9   2 5.68861 3.28972   2
  -4   9   2 4.06776 1.79843   3
   3  -9  -2 54.2513 5.69909  11
   3  -9  -2 58.4150 4.87028   8
   3  -9  -2 57.3025 4.28732   5
  -3   9   2 63.1050 4.83869   3
  -3   9   2 60.2296 6.28242   2
   2  -9  -2 3.99139 1.38221   5
   2  -9  -2 4.91747 2.48150  11
   2  -9  -2 1.33596 1.72444   8
  -2   9   2 4.07777 1.91186   3
   1  -9  -2 257.390 16.8227  11
   1  -9  -2 251.098 16.6078   8
   1  -9  -2 261.950 16.6759  12
   1  -9  -2 263.087 16.3292   5
  -1   9   2 266.834 16.6595   3
   0  -9  -2 259.496 17.8194  11
   0  -9  -2 274.537 17.4209   5
   0  -9  -2 300.615 18.2775   9
   0  -9  -2 265.295 17.7076   8
   0   9   2 286.212 18.0240   1
   0   9   2 279.445 17.7127   3
  -1  -9  -2 18.5265 2.97414  11
  -1  -9  -2 15.1840 2.56472   8
  -1  -9  -2 14.5868 2.12922   5
  -1  -9  -2 16.6512 3.30653   9
   1   9   2 18.9147 2.78645   1
   1   9   2 14.7919 2.30805   3
  -2  -9  -2 17.0518 2.30938   5
  -2  -9  -2 16.7891 2.64341   8
  -2  -9  -2 17.0264 3.33353   9
   2   9   2 18.3549 2.63480   1
   2   9   2 15.7280 2.42502   3
  -3  -9  -2 20.0939 2.61662   5
  -3  -9  -2 25.4035 3.81608   9
  -3  -9  -2 13.9251 3.65667   8
   3   9   2 18.7439 2.51389   1
   3   9   2 21.0485 3.56671   3
  -4  -9  -2 182.163 12.1361   9
  -4  -9  -2 151.290 11.4913   8
  -4  -9  -2 163.446 11.0983   5
   4   9   2 172.415 10.8373   1
   4   9   2 162.305 11.2782   3
  -5  -9  -2 253.846 16.4204   9
  -5  -9  -2 215.414 15.7585   8
  -5  -9  -2 245.578 15.3590   5
   5   9   2 243.120 15.5144   3
   5   9   2 229.087 14.8602   1
  -6  -9  -2 54.4000 5.76095   8
  -6  -9  -2 63.8630 5.44704   5
  -6  -9  -2 59.7955 6.57622   9
   6   9   2 58.4711 5.47533   3
  -7  -9  -2 69.7928 10.7118   9
  -7  -9  -2 62.7714 6.44844   8
  -7  -9  -2 66.9818 6.05715   5
   7   9   2 64.7975 6.05971   3
  -8  -9  -2 25.3315 3.67799   5
  -8  -9  -2 29.6057 4.90659   8
  -8  -9  -2 33.8657 5.85490   9
   8   9   2 26.6079 3.70698   3
  -9  -9  -2 2.73061 3.99179   8
  -9  -9  -2 5.67278 5.01117   9
  -9  -9  -2 7.89199 3.13931   5
   9   9   2 2.27932 2.81439   3
   9   9   2 3.89256 3.20164   4
   8 -10  -2 -1.6725 4.04439  11
   8 -10  -2 5.06261 2.55248   8
  -8  10   2 6.20945 3.97704   6
  -8  10   2 0.78211 6.86524   7
  -8  10   2 2.83304 1.99172   3
  -8  10   2 -5.7479 4.12846   2
   7 -10  -2 -0.5054 2.30102   8
   7 -10  -2 5.55643 3.86571  11
  -7  10   2 -0.5832 4.15095   2
  -7  10   2 -1.3782 3.02494   6
  -7  10   2 2.94791 6.17405   7
  -7  10   2 -0.2267 1.97430   3
   6 -10  -2 5.85702 2.52450   8
   6 -10  -2 6.13069 3.57842  11
  -6  10   2 3.08915 2.04846   3
  -6  10   2 -0.0198 2.63049   6
  -6  10   2 6.16733 4.19981   2
   5 -10  -2 0.38917 3.15395  11
   5 -10  -2 -0.8997 2.17554   8
   5 -10  -2 -0.7586 1.16691   5
  -5  10   2 1.30670 2.25313   6
  -5  10   2 2.04028 3.63397   2
  -5  10   2 0.42160 1.99491   3
   4 -10  -2 61.6122 5.35851   8
   4 -10  -2 57.2491 5.72485  11
   4 -10  -2 62.9733 4.48092   5
  -4  10   2 53.4041 6.36265   2
  -4  10   2 62.8901 5.21939   3
   3 -10  -2 334.465 22.2422  11
   3 -10  -2 354.157 21.9036   8
   3 -10  -2 337.785 21.4578   5
  -3  10   2 342.831 22.8395   2
  -3  10   2 357.970 21.9140   3
   2 -10  -2 -0.3451 2.16910   8
   2 -10  -2 -1.7614 1.41277   5
   2 -10  -2 0.86223 2.68928  11
  -2  10   2 0.59498 2.00430   3
   1 -10  -2 4.20823 1.77873   5
   1 -10  -2 1.95021 2.39064   8
   1 -10  -2 9.04057 2.16475  12
   1 -10  -2 2.98325 2.75721  11
  -1  10   2 7.64222 2.59059   3
   0 -10  -2 17.1201 3.35358  11
   0 -10  -2 11.2291 3.44921   9
   0 -10  -2 15.4217 2.19963   5
   0  10   2 14.6803 2.80192   3
  -1 -10  -2 124.994 8.83929  11
  -1 -10  -2 133.584 9.25496   9
  -1 -10  -2 111.429 8.02416   5
  -1 -10  -2 110.569 8.52158   8
   1  10   2 114.022 8.38623   3
   1  10   2 110.048 8.55809   1
  -2 -10  -2 77.0180 5.76685   5
  -2 -10  -2 70.8897 6.33056   8
  -2 -10  -2 87.8008 7.30749   9
   2  10   2 70.3831 6.09105   3
   2  10   2 69.9518 6.00212   1
  -3 -10  -2 233.307 14.6586   9
  -3 -10  -2 200.578 13.5702   5
  -3 -10  -2 180.759 13.9813   8
   3  10   2 207.455 13.5095   1
   3  10   2 215.716 13.8653   3
  -4 -10  -2 12.3769 3.80692   9
  -4 -10  -2 9.09141 3.08253   8
  -4 -10  -2 14.1041 2.52611   5
   4  10   2 12.6975 2.18916   1
   4  10   2 16.7047 3.09687   3
  -5 -10  -2 -2.6380 2.86896   8
  -5 -10  -2 2.66558 3.79813   9
  -5 -10  -2 3.56063 2.38744   5
   5  10   2 5.80435 2.69465   3
  -6 -10  -2 7.12875 3.55845   8
  -6 -10  -2 4.58128 4.17538   9
  -6 -10  -2 0.35255 2.52345   5
   6  10   2 0.17847 2.47792   3
  -7 -10  -2 0.48335 2.59641   5
  -7 -10  -2 -1.1114 4.16882   9
  -7 -10  -2 0.12872 3.71434   8
   7  10   2 1.79336 2.79507   3
  -8 -10  -2 6.42446 4.89331   9
  -8 -10  -2 5.45124 4.29106   8
  -8 -10  -2 4.68323 3.09174   5
   8  10   2 9.72225 3.09682   3
   7 -11  -2 57.6236 6.75436  11
   7 -11  -2 64.2432 5.99743   8
  -7  11   2 65.8336 8.06286   2
  -7  11   2 66.3351 5.71517   3
  -7  11   2 71.9675 11.1921   7
   6 -11  -2 1.69155 3.95473  11
   6 -11  -2 -0.5860 2.39943   8
  -6  11   2 5.18612 4.48253   2
  -6  11   2 1.17756 2.59397   6
  -6  11   2 4.64442 2.32368   3
   5 -11  -2 26.2573 4.68133  11
   5 -11  -2 27.1099 3.56193   8
   5 -11  -2 27.1704 2.52688   5
  -5  11   2 31.9067 3.56098   3
  -5  11   2 27.4646 5.23084   2
   4 -11  -2 98.0504 8.74469  11
   4 -11  -2 101.431 7.70920   8
   4 -11  -2 86.5483 6.72387   5
  -4  11   2 114.107 9.64803   2
  -4  11   2 104.636 7.50856   3
   3 -11  -2 6.22167 2.69203   8
   3 -11  -2 4.90836 1.87270   5
   3 -11  -2 5.69116 3.58758  11
  -3  11   2 6.87738 2.47465   3
   2 -11  -2 28.4985 2.95535   5
   2 -11  -2 28.9879 3.61873   8
   2 -11  -2 31.0985 4.30055  11
  -2  11   2 29.3917 3.48816   3
   1 -11  -2 61.1504 6.65656  11
   1 -11  -2 61.6465 5.16695   5
   1 -11  -2 63.4187 5.97627   8
   1 -11  -2 70.0001 7.33404   9
  -1  11   2 68.5544 5.84478   3
   0 -11  -2 30.5964 3.28596   5
   0 -11  -2 32.5569 4.27820  11
   0 -11  -2 28.5192 4.65120   9
   0 -11  -2 31.5690 3.84138   8
   0  11   2 30.3473 3.89622   3
  -1 -11  -2 61.1998 6.67417   9
  -1 -11  -2 49.6501 5.07492   8
  -1 -11  -2 42.0694 5.06542  11
  -1 -11  -2 48.5971 4.66515   5
   1  11   2 53.1714 5.16140   3
  -2 -11  -2 208.362 13.9471   9
  -2 -11  -2 193.236 12.8115   5
  -2 -11  -2 173.312 13.2871   8
   2  11   2 196.755 13.1816   3
  -3 -11  -2 10.0532 3.87385   9
  -3 -11  -2 -0.0052 2.40281   5
  -3 -11  -2 3.05194 2.87386   8
   3  11   2 2.11723 2.51799   3
  -4 -11  -2 93.7157 8.39285   9
  -4 -11  -2 80.8646 6.58451   5
  -4 -11  -2 62.0621 6.63354   8
   4  11   2 84.1172 7.00605   3
  -5 -11  -2 0.60682 2.58298   5
  -5 -11  -2 -2.9662 3.20010   8
  -5 -11  -2 -2.6262 3.86134   9
   5  11   2 2.14502 2.74020   3
  -6 -11  -2 4.82538 3.94424   8
  -6 -11  -2 4.74298 2.84802   5
  -6 -11  -2 2.47429 4.34995   9
   6  11   2 4.18094 2.85135   3
   5 -12  -2 4.23011 4.31267  11
   5 -12  -2 2.47992 2.79390   8
   5 -12  -2 1.92766 1.59096   5
  -5  12   2 -1.2288 4.34741   2
  -5  12   2 1.18073 2.57614   3
   4 -12  -2 65.2662 6.02680   8
   4 -12  -2 54.4552 6.33446  11
   4 -12  -2 54.8265 4.66385   5
  -4  12   2 61.2277 5.69498   3
  -4  12   2 53.5593 6.88788   2
   3 -12  -2 129.429 9.88368   8
   3 -12  -2 131.473 9.00076   5
   3 -12  -2 127.882 10.6231  11
  -3  12   2 142.370 9.77374   3
  -3  12   2 128.713 11.3786   2
   2 -12  -2 29.3138 3.96529   8
   2 -12  -2 27.9365 4.72366  11
   2 -12  -2 29.4574 3.14334   5
  -2  12   2 35.4477 4.20147   3
  -2  12   2 22.5962 4.93689   2
   1 -12  -2 8.40410 2.43614   5
   1 -12  -2 10.5556 3.12626   8
   1 -12  -2 2.67636 4.18646  11
   1 -12  -2 7.82441 4.09764   9
  -1  12   2 6.46096 2.67423   3
   0 -12  -2 15.6111 4.23296  11
   0 -12  -2 21.2771 2.94480   5
   0 -12  -2 20.7187 4.48727   9
   0 -12  -2 16.3398 3.51842   8
   0  12   2 22.6398 3.43405   3
  -1 -12  -2 -1.2344 3.66114   9
  -1 -12  -2 3.73381 3.44141  11
  -1 -12  -2 4.05494 2.54461   5
  -1 -12  -2 2.49874 2.96568   8
   1  12   2 0.92480 2.47226   3
  -2 -12  -2 0.33362 2.55817   5
  -2 -12  -2 4.16287 3.99550   9
  -2 -12  -2 1.80037 3.17436   8
   2  12   2 1.80817 2.77954   3
  -3 -12  -2 1.57900 2.75237   5
  -3 -12  -2 8.30663 3.54842   8
  -3 -12  -2 4.99681 3.86547   9
   3  12   2 2.82618 2.75904   3
  -4 -12  -2 12.1313 4.27704   9
  -4 -12  -2 3.53904 2.71773   5
  -4 -12  -2 -0.0627 3.72697   8
   4  12   2 5.75602 3.20314   3
  -5 -12  -2 28.6268 4.15345   5
  -5 -12  -2 42.9953 9.70607   9
  -5 -12  -2 29.5761 5.05908   8
   5  12   2 36.3155 4.90242   3
   2 -13  -2 47.1346 7.11725   9
   2 -13  -2 33.7750 5.37987  11
   2 -13  -2 40.6558 5.01314   8
   2 -13  -2 42.6620 4.00296   5
  -2  13   2 40.7560 5.92931   2
  -2  13   2 41.9317 5.02290   3
   1 -13  -2 18.5678 3.88236   8
   1 -13  -2 17.6295 4.98151   9
   1 -13  -2 21.6681 3.24345   5
   1 -13  -2 16.5191 4.61089  11
  -1  13   2 19.7763 3.75177   3
   0 -13  -2 1.01313 3.25032   8
   0 -13  -2 13.3607 4.47169   9
   0 -13  -2 -0.1501 3.71758  11
   0 -13  -2 8.81197 2.84054   5
   0  13   2 4.25750 3.17113   3
  -1 -13  -2 4.24803 3.63146   8
  -1 -13  -2 1.88390 4.20220   9
  -1 -13  -2 1.16210 2.58764   5
   1  13   2 6.93998 3.29181   3
  -2 -13  -2 10.3961 4.06900   8
  -2 -13  -2 8.25084 4.38159   9
  -2 -13  -2 6.41901 2.93357   5
   2  13   2 6.52366 3.20452   3
   3  13  -3 4.96614 3.56807   3
   3  13  -3 0.42397 3.70450   1
  -3 -13   3 -1.1691 2.92539   5
  -3 -13   3 -4.6251 3.50023   8
   2  13  -3 11.1167 3.60810   3
  -2 -13   3 14.9323 3.98110   8
  -2 -13   3 15.3192 3.25882   5
   1  13  -3 53.0995 6.28683   1
   1  13  -3 54.0412 5.27485   3
  -1 -13   3 42.9711 4.68218   5
  -1 -13   3 40.0168 5.26428   8
   0  13  -3 38.2301 4.63187   3
   0  13  -3 39.0500 5.84370   1
   0 -13   3 25.5283 4.49548   8
   0 -13   3 31.1422 4.28434  11
   0 -13   3 34.5753 3.87876   5
  -1  13  -3 37.5343 4.52190   3
  -1  13  -3 37.9029 5.82435   1
   1 -13   3 24.8433 3.49694   5
   1 -13   3 27.1249 4.34495  11
   1 -13   3 29.2408 4.35821   8
  -2  13  -3 14.6187 3.11669   3
  -2  13  -3 14.1278 5.09396   1
   2 -13   3 10.1585 2.60266   5
   2 -13   3 14.4249 4.01180  11
   2 -13   3 6.21904 3.46571   8
  -3  13  -3 13.5006 3.20222   3
   3 -13   3 7.67699 2.52952   5
   3 -13   3 10.4455 3.62128   8
   3 -13   3 8.70993 3.95593  11
   3 -13   3 15.8118 3.83326   9
   5  12  -3 17.5307 3.81864   1
   5  12  -3 12.8970 3.58184   3
  -5 -12   3 9.19960 3.20982   5
  -5 -12   3 23.3859 3.38716   9
  -5 -12   3 10.7015 3.97616   8
   4  12  -3 18.5049 4.00649   1
   4  12  -3 15.7841 3.57665   3
  -4 -12   3 13.3527 2.94835   9
  -4 -12   3 11.2909 3.03658   5
  -4 -12   3 11.3822 3.70154   8
   3  12  -3 24.2860 4.28764   1
   3  12  -3 20.3612 3.61202   3
  -3 -12   3 23.9163 3.34003   5
  -3 -12   3 21.5182 3.40265   9
  -3 -12   3 14.3635 3.79839   8
   2  12  -3 7.51146 2.87749   3
   2  12  -3 3.83618 3.58702   1
  -2 -12   3 11.6414 4.18169   9
  -2 -12   3 3.12957 3.25967   8
  -2 -12   3 10.7144 2.65156   5
   1  12  -3 2.58588 3.58310   1
   1  12  -3 2.03335 2.78619   3
  -1 -12   3 1.10519 2.33439   5
  -1 -12   3 -0.1625 3.78545   9
  -1 -12   3 1.97646 3.01491   8
   0  12  -3 131.045 9.71578   3
   0 -12   3 136.749 9.76881  11
   0 -12   3 138.727 10.0161   9
   0 -12   3 127.304 9.93959   8
   0 -12   3 124.795 9.20588   5
  -1  12  -3 4.11550 4.00962   1
  -1  12  -3 5.57050 2.70792   3
   1 -12   3 5.28034 2.12264   5
   1 -12   3 3.92103 2.69919   9
   1 -12   3 4.10001 3.08977  11
   1 -12   3 7.10360 3.01748   8
  -2  12  -3 35.0921 4.01808   3
  -2  12  -3 40.5974 5.86644   1
   2 -12   3 28.0598 4.25447   8
   2 -12   3 37.1575 4.37067   9
   2 -12   3 37.9830 3.60889   5
   2 -12   3 36.5964 4.44131  11
  -3  12  -3 12.6818 3.03623   6
  -3  12  -3 17.5803 5.06441   1
  -3  12  -3 20.4065 3.34992   3
   3 -12   3 14.1960 3.74014  11
   3 -12   3 15.2947 3.37218   8
   3 -12   3 15.6525 2.52314   5
  -4  12  -3 9.16473 2.68063   3
  -4  12  -3 9.27796 3.11703   6
   4 -12   3 3.64978 3.68083  11
   4 -12   3 10.6169 2.12549   5
   4 -12   3 5.97170 3.12888   8
  -5  12  -3 1.98425 3.33205   6
  -5  12  -3 5.38791 5.01150   2
  -5  12  -3 2.50256 2.45447   3
   5 -12   3 9.44997 4.12817  11
   5 -12   3 6.08972 1.88764   5
   5 -12   3 6.94756 3.12338   8
   7  11  -3 1.48920 2.89693   3
   7  11  -3 1.69999 3.02983   1
  -7 -11   3 0.24971 3.88484   8
  -7 -11   3 3.43256 3.79975   9
  -7 -11   3 2.34289 2.85477   5
   6  11  -3 42.4102 4.87522   1
   6  11  -3 51.8021 5.25591   3
  -6 -11   3 44.8052 5.04434   9
  -6 -11   3 40.0077 4.43463   5
  -6 -11   3 29.2274 4.98561   8
   5  11  -3 25.6727 3.90967   3
   5  11  -3 34.8697 4.51207   1
  -5 -11   3 25.9747 3.67156   5
  -5 -11   3 32.3460 4.65281   8
  -5 -11   3 31.3289 4.11004   9
   4  11  -3 0.40748 2.37273   3
   4  11  -3 3.18470 3.09957   1
  -4 -11   3 -0.1204 2.29172   5
  -4 -11   3 0.91130 2.63022   9
  -4 -11   3 4.15477 3.15405   8
   3  11  -3 90.5453 7.84257   1
   3  11  -3 94.4242 7.34424   3
  -3 -11   3 79.3928 7.58660   8
  -3 -11   3 82.4278 6.87530   5
  -3 -11   3 93.0417 7.20774   9
   2  11  -3 437.254 27.4121   1
   2  11  -3 439.824 27.0007   3
  -2 -11   3 419.844 26.6398   5
  -2 -11   3 401.222 27.0168   8
   1  11  -3 4.67756 2.64284   3
   1  11  -3 -1.1635 3.07344   1
  -1 -11   3 0.60605 2.35911  11
  -1 -11   3 5.98321 4.14464   9
  -1 -11   3 3.91225 2.04660   5
  -1 -11   3 2.97651 2.78394   8
   0  11  -3 3.22799 2.48909   3
   0  11  -3 6.64561 3.60798   1
   0 -11   3 5.20138 2.81176   9
   0 -11   3 4.89310 2.60544  11
   0 -11   3 5.02804 1.92875   5
   0 -11   3 2.70544 2.55826   8
  -1  11  -3 4.77172 3.62719   1
  -1  11  -3 1.67499 2.13137   3
   1 -11   3 4.25708 2.09690   5
   1 -11   3 5.32618 2.56395   8
   1 -11   3 5.45703 2.68041  11
   1 -11   3 4.47644 2.47906   9
  -2  11  -3 830.499 48.7624   3
  -2  11  -3 780.470 50.6972   1
   2 -11   3 764.095 48.8073   8
   2 -11   3 772.762 48.3767   5
   2 -11   3 788.671 48.7269  11
  -3  11  -3 86.9352 8.48279   1
  -3  11  -3 77.2679 5.94338   3
  -3  11  -3 60.1039 6.28221   6
   3 -11   3 68.1667 5.38629   5
   3 -11   3 64.3849 6.37325   8
   3 -11   3 78.9465 6.83532  11
  -4  11  -3 1.94493 2.14148   3
  -4  11  -3 -1.4977 2.72417   6
   4 -11   3 3.69564 1.71709   5
   4 -11   3 2.23689 3.11258  11
   4 -11   3 2.26070 2.65691   8
  -5  11  -3 43.2662 4.40760   3
  -5  11  -3 34.5252 4.82680   6
  -5  11  -3 40.1225 6.34056   2
   5 -11   3 28.9351 4.68887  11
   5 -11   3 36.9139 4.14038   8
   5 -11   3 35.8094 3.14945   5
  -6  11  -3 8.43145 2.35084   3
  -6  11  -3 4.25099 3.61553   6
  -6  11  -3 0.48376 4.76667   2
   6 -11   3 4.28577 3.79773  11
   6 -11   3 4.30746 1.51428   5
   6 -11   3 6.66782 3.08989   8
  -7  11  -3 -2.8188 3.72135   6
  -7  11  -3 1.47523 1.95157   3
  -7  11  -3 0.84269 4.77555   2
   7 -11   3 -0.2567 1.12222   5
   7 -11   3 4.24051 2.81579   8
   7 -11   3 2.56002 4.07498  11
   8  10  -3 2.95794 3.07888   1
   8  10  -3 -0.7041 2.63587   3
  -8 -10   3 4.48955 3.97527   8
  -8 -10   3 1.09936 2.97143   5
   7  10  -3 70.7641 6.42720   3
   7  10  -3 73.2423 6.61647   1
  -7 -10   3 49.8921 6.21872   8
  -7 -10   3 64.9509 6.11316   5
  -7 -10   3 66.9718 7.25990   9
   6  10  -3 81.9229 6.73387   3
   6  10  -3 75.8720 6.82779   1
  -6 -10   3 83.9481 7.22811   9
  -6 -10   3 61.7568 6.37521   8
  -6 -10   3 63.5002 6.30173   5
   5  10  -3 220.437 14.7349   1
   5  10  -3 225.091 14.5563   3
  -5 -10   3 203.621 14.7699   8
  -5 -10   3 213.933 14.2744   5
  -5 -10   3 220.359 14.6002   9
   4  10  -3 3.99429 2.30017   3
   4  10  -3 5.92615 2.96671   1
  -4 -10   3 6.79592 2.79117   8
  -4 -10   3 3.75189 2.17358   5
  -4 -10   3 3.61713 2.50238   9
   3  10  -3 46.2657 3.84993  11
   3  10  -3 57.4302 5.91966   1
   3  10  -3 63.7735 5.14371   3
  -3 -10   3 55.1344 4.78066   5
  -3 -10   3 54.4454 5.02864   9
  -3 -10   3 48.7727 4.84330   8
   2  10  -3 1.37140 2.77417   1
   2  10  -3 0.34711 1.92409   3
  -2 -10   3 0.63069 1.63832   5
  -2 -10   3 0.79772 2.05102   8
  -2 -10   3 5.04669 2.48247   9
   1  10  -3 282.625 19.0794   1
   1  10  -3 296.371 18.6130   3
  -1 -10   3 277.856 18.3179  11
  -1 -10   3 315.327 18.3738   9
  -1 -10   3 271.942 18.5729   8
  -1 -10   3 286.145 18.2526   5
   0  10  -3 43.9053 5.02424   1
   0  10  -3 41.8603 4.47499   3
   0 -10   3 36.6677 4.11060   9
   0 -10   3 36.5650 3.79527  11
   0 -10   3 43.3089 3.80313   5
   0 -10   3 39.9612 6.04810   8
  -1  10  -3 47.4717 4.22521   3
  -1  10  -3 47.8898 5.25479   1
   1 -10   3 32.5779 3.87999  11
   1 -10   3 37.7968 4.50322   9
   1 -10   3 41.1294 3.74993   5
  -2  10  -3 3.87767 1.89897   3
  -2  10  -3 2.22738 3.27685   1
   2 -10   3 1.70968 3.59742  12
   2 -10   3 6.46408 2.53505  11
   2 -10   3 4.17946 1.56393   5
  -3  10  -3 26.2209 4.63440   1
  -3  10  -3 27.7050 3.02315   3
   3 -10   3 20.5312 3.31310  11
   3 -10   3 21.1090 2.40312   5
   3 -10   3 18.6702 3.01268   8
  -4  10  -3 0.41477 2.73467   6
  -4  10  -3 -0.3999 1.82645   3
  -4  10  -3 3.65536 3.74841   1
   4 -10   3 0.44021 1.45559   5
   4 -10   3 -0.6701 2.25813   8
   4 -10   3 0.13657 2.68179  11
  -5  10  -3 0.99172 3.78807   2
  -5  10  -3 -0.3581 3.00080   6
  -5  10  -3 2.37076 1.89864   3
   5 -10   3 0.30809 2.22355   8
   5 -10   3 -0.4191 2.80401  11
   5 -10   3 -0.2787 1.34146   5
  -6  10  -3 14.7127 2.30519   3
  -6  10  -3 12.0090 3.87280   6
  -6  10  -3 18.9676 5.16517   2
   6 -10   3 13.7370 2.77529   8
   6 -10   3 8.38116 1.54465   5
   6 -10   3 8.19750 3.49697  11
  -7  10  -3 13.1376 5.22620   2
  -7  10  -3 2.30953 4.00343   6
  -7  10  -3 8.05999 2.02481   3
   7 -10   3 8.51052 2.85727   8
   7 -10   3 11.5250 1.37964   5
   7 -10   3 17.9590 4.08508  11
  -8  10  -3 3.13959 6.48911   7
  -8  10  -3 0.92795 4.26925   6
  -8  10  -3 1.33347 1.53439   3
  -8  10  -3 0.59811 4.78641   2
   8 -10   3 3.70280 3.95209  11
   8 -10   3 -1.1395 2.52285   8
   9   9  -3 39.6831 5.09628   1
   9   9  -3 34.0394 4.16281   3
  -9  -9   3 39.7931 4.40216   5
  -9  -9   3 32.3867 5.60477   9
  -9  -9   3 27.1982 5.12946   8
   8   9  -3 15.7544 3.98143   1
   8   9  -3 16.4635 3.33088   3
  -8  -9   3 19.8060 4.50904   9
  -8  -9   3 14.4955 3.98012   8
  -8  -9   3 14.1942 2.89111   5
   7   9  -3 2.18851 2.29792   3
   7   9  -3 0.10206 3.04876   1
  -7  -9   3 3.64337 3.52204   9
  -7  -9   3 2.38276 2.28071   5
  -7  -9   3 1.70572 3.23964   8
   6   9  -3 258.278 15.6416   3
   6   9  -3 240.496 15.9909   1
  -6  -9   3 233.745 15.9187   9
  -6  -9   3 216.547 15.8244   8
  -6  -9   3 231.151 15.3776   5
   5   9  -3 1.50140 2.56972   1
   5   9  -3 1.25959 1.98933   3
  -5  -9   3 0.38824 2.31402   8
  -5  -9   3 1.97230 1.89043   5
  -5  -9   3 3.84232 2.69583   9
   4   9  -3 197.889 12.9755   3
   4   9  -3 195.854 12.9238   1
  -4  -9   3 194.297 12.6042   9
  -4  -9   3 171.420 13.1592   8
  -4  -9   3 181.087 12.3426   5
   3   9  -3 81.7703 6.28141   3
   3   9  -3 81.6293 6.78562   1
  -3  -9   3 84.0377 6.05840   5
  -3  -9   3 84.6363 7.08314   9
  -3  -9   3 79.4653 6.50281   8
   2   9  -3 50.5125 3.46961  11
   2   9  -3 36.6353 4.88721   1
   2   9  -3 39.7611 4.13095   3
  -2  -9   3 43.7643 4.42510   8
  -2  -9   3 44.0068 3.93376   5
  -2  -9   3 50.5478 4.23708   9
   1   9  -3 29.6453 3.85884   1
   1   9  -3 29.0655 3.11773   3
  -1  -9   3 26.3294 2.98921  11
  -1  -9   3 34.9945 3.51810   9
  -1  -9   3 25.2273 3.04633   8
  -1  -9   3 25.5907 2.66175   5
   0   9  -3 385.725 23.7940   1
   0   9  -3 369.822 23.1637   3
   0  -9   3 364.783 23.0196  11
   0  -9   3 366.827 22.9287   5
   0  -9   3 357.417 23.1949   8
  -1   9  -3 21.2995 2.72513   3
  -1   9  -3 16.1336 3.42484   1
   1  -9   3 17.6794 2.65941   8
   1  -9   3 18.7307 2.16265   5
   1  -9   3 28.1001 2.79538  11
   1  -9   3 23.8233 2.49201  12
  -2   9  -3 20.6031 2.44089   3
  -2   9  -3 18.2781 3.55905   1
   2  -9   3 18.6539 2.51132   8
   2  -9   3 14.8144 1.92233   5
   2  -9   3 19.2004 2.63839  11
   2  -9   3 16.7289 2.73477  12
  -3   9  -3 116.453 9.62492   1
  -3   9  -3 119.638 8.14311   3
   3  -9   3 121.118 8.49947  11
   3  -9   3 114.874 7.81336   5
   3  -9   3 125.986 8.42112   8
  -4   9  -3 192.014 13.3115   1
  -4   9  -3 171.546 12.3279   6
  -4   9  -3 185.608 11.6112   3
   4  -9   3 170.904 11.8223   8
   4  -9   3 173.569 11.2868   5
   4  -9   3 177.728 12.0225  11
  -5   9  -3 3.91709 3.11034   6
  -5   9  -3 9.99095 1.91204   3
  -5   9  -3 8.04460 3.92629   2
   5  -9   3 4.88074 2.73040  11
   5  -9   3 9.58007 2.61037   8
   5  -9   3 7.39112 1.42780   5
  -6   9  -3 6.26515 1.79670   3
  -6   9  -3 6.12665 3.56530   6
  -6   9  -3 4.46988 4.23076   2
   6  -9   3 5.45830 2.99448  11
   6  -9   3 9.42838 1.36828   5
  -7   9  -3 22.8951 2.37108   3
  -7   9  -3 19.2341 4.90295   2
  -7   9  -3 17.2118 4.37546   6
   7  -9   3 24.9635 4.10568  11
   7  -9   3 16.1305 3.07063   8
  -8   9  -3 27.5912 5.30774   6
  -8   9  -3 29.7849 2.64844   3
  -8   9  -3 23.1443 7.20102   7
  -8   9  -3 32.9021 6.01132   2
   8  -9   3 17.0467 3.29562   8
   8  -9   3 27.1411 4.62653  11
  -9   9  -3 2.25419 4.54275   6
  -9   9  -3 -2.8919 4.51116   2
  -9   9  -3 2.76756 6.82381   7
   9  -9   3 4.79400 3.98516  11
  10   8  -3 3.57022 2.49832  11
  10   8  -3 1.34090 2.96898   4
  10   8  -3 0.72959 4.02422   1
  10   8  -3 0.75394 2.55048   3
 -10  -8   3 1.14403 4.24201   8
 -10  -8   3 -5.1247 2.44010   5
 -10  -8   3 -4.1982 4.38103   9
   9   8  -3 97.6664 9.14876   1
   9   8  -3 95.3750 7.42918  11
  -9  -8   3 104.267 9.53072   9
  -9  -8   3 100.119 8.99346  10
  -9  -8   3 94.0982 8.87511   8
  -9  -8   3 98.8142 7.66302   5
   8   8  -3 22.7015 2.70618  11
   8   8  -3 24.5597 4.66705   1
   8   8  -3 25.4194 3.30080   3
  -8  -8   3 17.8671 3.97913  10
  -8  -8   3 27.8778 4.44245   8
  -8  -8   3 26.9980 3.49503   5
  -8  -8   3 27.4282 4.65927   9
   7   8  -3 5.84749 3.27101   1
   7   8  -3 3.51996 2.14856   3
  -7  -8   3 4.48508 2.93288   8
  -7  -8   3 16.0494 3.72104   9
  -7  -8   3 8.31334 3.43518  10
  -7  -8   3 2.50039 2.22049   5
   6   8  -3 116.460 8.75432  11
   6   8  -3 132.557 10.0687   1
   6   8  -3 141.659 10.0729   3
  -6  -8   3 129.602 10.1539  10
  -6  -8   3 151.732 10.0458   9
  -6  -8   3 147.062 9.28134   5
  -6  -8   3 140.107 9.76467   8
   5   8  -3 4.73021 2.67185   1
  -5  -8   3 4.32293 2.18553   8
  -5  -8   3 3.86341 2.82027  10
  -5  -8   3 7.13655 2.65660   9
  -5  -8   3 3.88268 1.81381   5
   4   8  -3 1.00828 2.24267   1
   4   8  -3 0.58515 0.99410  11
  -4  -8   3 -0.0616 1.50310   5
  -4  -8   3 1.31183 2.07527   9
  -4  -8   3 1.87720 1.91746   8
  -4  -8   3 0.58984 2.15698  10
   3   8  -3 169.722 11.5123  11
   3   8  -3 193.008 12.4679   1
  -3  -8   3 184.773 11.8410   5
  -3  -8   3 195.462 12.0657   9
  -3  -8   3 182.380 12.1423   8
  -3  -8   3 185.381 12.5223  10
   2   8  -3 76.4177 5.52790  11
   2   8  -3 88.2947 6.62118   1
  -2  -8   3 93.0037 6.03034   9
  -2  -8   3 82.2411 6.65841  10
  -2  -8   3 81.0795 5.83110   5
   1   8  -3 1.54687 0.99102  11
   1   8  -3 -0.3106 1.94265   1
  -1  -8   3 -0.2329 1.46638   8
  -1  -8   3 -0.0576 1.46557   9
  -1  -8   3 2.34995 1.49250  11
  -1  -8   3 1.38991 1.25333   5
   0   8  -3 4.18989 1.20672  11
   0   8  -3 4.52119 1.48799   3
   0   8  -3 7.46462 2.37583   1
   0  -8   3 5.65329 1.25157   5
   0  -8   3 6.09443 1.77008   9
   0  -8   3 1.88365 1.57182  11
   0  -8   3 3.41793 1.63356   8
  -1   8  -3 140.121 10.2387   1
  -1   8  -3 134.263 9.46475   3
   1  -8   3 147.954 9.50627  11
   1  -8   3 147.009 9.61007   8
   1  -8   3 141.284 9.25779   5
   1  -8   3 154.961 9.49165  12
  -2   8  -3 0.89389 2.33968   1
  -2   8  -3 4.62065 1.61326   3
   2  -8   3 2.35004 1.48804   8
   2  -8   3 2.04124 1.09845   5
   2  -8   3 2.49693 1.63193  11
   2  -8   3 -0.2779 1.62999  12
   2  -8   3 0.25336 1.58239   9
  -3   8  -3 90.8661 7.55411   1
  -3   8  -3 94.9132 6.13085   3
   3  -8   3 83.0148 5.81383   5
   3  -8   3 84.6552 6.41235  11
   3  -8   3 83.8667 6.29805   8
  -4   8  -3 99.8746 8.76323  12
  -4   8  -3 105.440 8.21134   6
  -4   8  -3 109.329 8.88186   1
  -4   8  -3 116.835 7.30244   3
   4  -8   3 110.155 7.00756   5
   4  -8   3 107.109 7.53659   8
   4  -8   3 100.517 7.73706  11
  -5   8  -3 613.769 38.4213   2
  -5   8  -3 545.862 38.1480  12
  -5   8  -3 588.398 37.8130   6
  -5   8  -3 643.260 37.0545   3
   5  -8   3 609.082 36.8178   5
   5  -8   3 606.254 37.4484  11
  -6   8  -3 1.51568 3.17543   6
  -6   8  -3 -0.9743 1.15817  10
  -6   8  -3 3.12687 3.84603  12
  -6   8  -3 0.41871 3.38975   2
  -6   8  -3 0.87091 1.31774   3
   6  -8   3 -0.6058 2.51722  11
   6  -8   3 0.64335 0.97178   5
  -7   8  -3 139.534 11.6779   6
  -7   8  -3 131.387 12.5566  12
  -7   8  -3 153.628 12.3412   2
  -7   8  -3 150.841 9.53678  10
  -7   8  -3 166.123 9.67793   3
   7  -8   3 147.253 9.38762   5
   7  -8   3 151.400 10.9228  11
  -8   8  -3 15.3204 6.18060   7
  -8   8  -3 11.7146 4.79913   2
  -8   8  -3 18.6475 5.64302  12
  -8   8  -3 20.6533 4.80105   6
   8  -8   3 17.7640 3.77954  11
  -9   8  -3 12.8684 6.92676   7
  -9   8  -3 13.6721 5.30068   2
  -9   8  -3 7.58701 4.81200   6
  -9   8  -3 5.15360 5.41733  12
   9  -8   3 8.25745 3.74232  11
 -10   8  -3 9.08136 5.62389   2
 -10   8  -3 15.1632 5.58743   6
 -10   8  -3 14.2277 7.14620   7
  10  -8   3 16.0679 4.51531  11
  10   7  -3 124.492 8.72337   4
  10   7  -3 98.2694 8.15193  11
  10   7  -3 106.514 10.5700   1
  10   7  -3 123.431 8.37292   3
 -10  -7   3 116.380 10.5479   9
 -10  -7   3 104.509 9.73597   8
 -10  -7   3 109.825 8.37448   5
 -10  -7   3 99.2449 9.45902  10
 -10  -7   3 116.820 13.0150   6
   9   7  -3 3.52214 4.02017   1
   9   7  -3 2.12948 2.24547  11
   9   7  -3 2.23006 2.18349   3
  -9  -7   3 2.02515 5.28723   6
  -9  -7   3 2.93480 2.42241   5
  -9  -7   3 2.93898 3.21998  10
  -9  -7   3 -1.2897 2.97732   8
  -9  -7   3 -1.7319 3.84111   9
   8   7  -3 92.4749 6.57819  11
   8   7  -3 99.6796 7.23289   3
   8   7  -3 77.5605 8.40596   1
  -8  -7   3 86.5826 7.93224  10
  -8  -7   3 88.7549 7.74014   8
  -8  -7   3 111.734 10.6019   6
  -8  -7   3 105.915 8.51142   9
  -8  -7   3 80.5987 6.81779   5
   7   7  -3 5.63670 2.24556  12
   7   7  -3 4.80944 3.50203   1
  -7  -7   3 11.5659 4.79409   6
  -7  -7   3 11.8909 3.43556   9
  -7  -7   3 17.2833 3.21598   8
  -7  -7   3 8.90532 3.16044  10
  -7  -7   3 8.71173 2.06428   5
   6   7  -3 3.33014 2.98350   1
   6   7  -3 3.32368 1.63383  11
  -6  -7   3 3.89240 1.78709   5
  -6  -7   3 4.89060 2.79171   9
  -6  -7   3 8.78318 2.27039   8
  -6  -7   3 3.50645 2.61686  10
   5   7  -3 8.77202 2.79127   1
   5   7  -3 5.44537 1.73167  11
  -5  -7   3 10.2955 2.69915  10
  -5  -7   3 9.52861 2.61547   9
  -5  -7   3 11.9228 2.00304   5
  -5  -7   3 4.30610 1.99609   8
   4   7  -3 292.768 20.2371  11
   4   7  -3 340.424 21.1633   1
  -4  -7   3 332.260 20.7353   8
  -4  -7   3 336.489 20.5129   5
  -4  -7   3 325.708 21.0904  10
  -4  -7   3 351.366 20.7848   9
   3   7  -3 694.551 43.0572   1
   3   7  -3 666.452 42.2984  11
  -3  -7   3 702.815 42.7218   8
  -3  -7   3 668.480 43.0017  10
  -3  -7   3 683.193 42.5239   5
  -3  -7   3 743.926 42.6747   9
   2   7  -3 73.1574 5.66727   1
   2   7  -3 68.5660 4.70976  11
  -2  -7   3 67.5099 5.20492   8
  -2  -7   3 81.6838 5.18167   9
  -2  -7   3 64.8789 5.59187  10
   1   7  -3 322.658 20.7402   1
   1   7  -3 314.156 20.0718  11
  -1  -7   3 321.674 20.2066   5
  -1  -7   3 356.310 20.2870   9
  -1  -7   3 322.305 20.3934   8
  -1  -7   3 332.041 20.1924  11
  -1  -7   3 312.296 20.6135  10
   0   7  -3 102.633 6.58635  11
   0   7  -3 93.9509 7.37240   1
   0  -7   3 105.190 6.66846   5
   0  -7   3 107.093 6.75697  11
   0  -7   3 98.5859 6.89083   8
  -1   7  -3 462.218 27.2758   3
  -1   7  -3 444.202 27.7924   1
   1  -7   3 432.721 27.2974   8
   1  -7   3 440.507 27.1922  11
   1  -7   3 443.935 27.0801   5
   1  -7   3 421.320 27.2354  12
  -2   7  -3 21.5673 3.20831   1
  -2   7  -3 22.9523 2.31735   3
  -2   7  -3 17.9996 2.77757  12
   2  -7   3 20.8004 1.88359   5
   2  -7   3 18.4121 2.23724  11
   2  -7   3 21.2330 2.55684  12
   2  -7   3 19.3569 2.13654   8
   2  -7   3 22.5039 2.41762   9
  -3   7  -3 11.6233 2.67551  12
  -3   7  -3 6.63649 1.38572   3
   3  -7   3 10.6327 1.88021  11
   3  -7   3 8.36972 1.16726   5
   3  -7   3 9.75074 1.88088   8
  -4   7  -3 491.727 31.5136   3
  -4   7  -3 533.676 32.0127  10
  -4   7  -3 525.493 32.4552  12
  -4   7  -3 486.843 32.4716   1
   4  -7   3 499.600 31.3581   5
   4  -7   3 540.391 31.8315  11
  -5   7  -3 300.743 20.1294   1
  -5   7  -3 279.679 20.0564  12
  -5   7  -3 301.087 20.1763   2
  -5   7  -3 303.945 18.8375  10
  -5   7  -3 318.965 18.7988   3
  -5   7  -3 302.523 19.7673   6
   5  -7   3 311.588 19.2729  11
   5  -7   3 295.548 18.6006   5
  -6   7  -3 2.20169 1.13658   3
  -6   7  -3 0.09714 2.97289   2
  -6   7  -3 0.77766 3.41572  12
  -6   7  -3 3.56844 1.10019  10
  -6   7  -3 5.33519 3.04691   6
   6  -7   3 0.64937 2.34148  11
   6  -7   3 2.66804 0.85578   5
  -7   7  -3 224.447 15.6202   2
  -7   7  -3 227.044 13.3139   3
  -7   7  -3 216.921 15.1780   6
  -7   7  -3 189.235 15.7674  12
   7  -7   3 208.530 13.1525   5
   7  -7   3 209.984 14.3572  11
  -8   7  -3 5.61508 5.37288   7
  -8   7  -3 3.13810 4.65225  12
  -8   7  -3 4.27527 3.82936   6
  -8   7  -3 7.48091 4.06073   2
   8  -7   3 8.53776 3.32713  11
  -9   7  -3 -2.7038 5.63156   7
  -9   7  -3 -1.4252 4.22059   2
  -9   7  -3 2.89552 4.88494  12
  -9   7  -3 5.35720 4.37827   6
   9  -7   3 1.99382 3.48106  11
 -10   7  -3 10.7819 6.75779   7
 -10   7  -3 15.6422 5.44064   6
 -10   7  -3 15.7999 5.48053   2
 -10   7  -3 19.0342 6.79807  12
  10  -7   3 25.8404 4.86194  11
  11   6  -3 27.4873 3.40152   3
  11   6  -3 26.6298 4.60547  11
  11   6  -3 31.1542 6.43560   1
  11   6  -3 29.2937 4.20138   4
 -11  -6   3 14.5938 7.03524   6
 -11  -6   3 23.8983 8.19065   2
 -11  -6   3 26.3178 8.20265   7
 -11  -6   3 24.8119 4.68683  10
 -11  -6   3 26.1234 3.44346   5
 -11  -6   3 22.2084 5.22322   8
  10   6  -3 214.487 13.9114   4
  10   6  -3 225.630 13.7474   3
  10   6  -3 198.260 13.7131  11
  10   6  -3 178.237 15.7656   1
 -10  -6   3 219.532 17.2223   6
 -10  -6   3 202.306 14.6559  10
 -10  -6   3 223.534 18.9706   2
 -10  -6   3 211.191 15.5723   9
 -10  -6   3 197.700 14.8524   8
 -10  -6   3 195.088 13.6689   5
 -10  -6   3 244.128 19.4266   7
   9   6  -3 2.97795 4.09097   1
   9   6  -3 -0.3574 1.87017   3
   9   6  -3 0.52285 2.15673  11
  -9  -6   3 -1.9508 3.11047   8
  -9  -6   3 -0.3955 5.34977   7
  -9  -6   3 1.10615 4.78821   6
  -9  -6   3 16.8955 6.65398   2
  -9  -6   3 3.23944 2.00223   5
  -9  -6   3 3.35080 2.80435  10
   8   6  -3 1.64977 3.56464   1
   8   6  -3 1.06954 1.83503  11
  -8  -6   3 7.92191 5.56112   7
  -8  -6   3 2.16442 4.44076  10
  -8  -6   3 -1.9381 3.26573   9
  -8  -6   3 -0.9809 2.64740   8
  -8  -6   3 4.55163 4.26659   6
   7   6  -3 11.2884 3.65366   1
  -7  -6   3 15.1878 2.43646   5
  -7  -6   3 21.0862 6.02802   7
  -7  -6   3 18.0414 3.08795  10
  -7  -6   3 18.7788 2.90473   8
  -7  -6   3 17.7470 3.50687   9
  -7  -6   3 19.4548 4.60721   6
   6   6  -3 202.483 15.2337   1
  -6  -6   3 222.611 14.7129   9
  -6  -6   3 223.550 15.6826   6
  -6  -6   3 222.720 14.0831   5
  -6  -6   3 237.592 14.4603   8
  -6  -6   3 220.911 14.7194  10
   5   6  -3 38.8706 4.51880   1
   5   6  -3 31.0836 3.20525  11
   5   6  -3 36.4201 3.24606  12
  -5  -6   3 34.4592 3.25979   8
  -5  -6   3 35.3078 3.66301  10
  -5  -6   3 46.8831 5.06186   6
  -5  -6   3 35.7439 4.01146   9
  -5  -6   3 27.7916 2.82691   5
   4   6  -3 190.856 13.4233  11
   4   6  -3 221.681 14.3634   1
   4   6  -3 217.725 14.1179   9
  -4  -6   3 227.202 14.2234   9
  -4  -6   3 222.505 13.6032   5
  -4  -6   3 221.973 13.8167   8
  -4  -6   3 216.072 14.1449  10
   3   6  -3 2.34018 0.82295  11
   3   6  -3 0.91658 1.67519   1
  -3  -6   3 1.81710 1.58193  10
  -3  -6   3 2.52408 1.05309   5
  -3  -6   3 3.14730 1.48111   9
  -3  -6   3 1.18260 1.23637   8
   2   6  -3 35.5920 3.69610   1
   2   6  -3 41.2559 2.76314  11
  -2  -6   3 44.1068 3.25553   9
  -2  -6   3 38.8137 3.61389  10
  -2  -6   3 38.8906 3.22253   8
  -2  -6   3 35.0109 3.63749   1
  -2  -6   3 38.1932 3.01186   5
   1   6  -3 1257.85 76.8841  11
   1   6  -3 1246.94 77.4057   1
  -1  -6   3 1338.09 77.0250   9
  -1  -6   3 1221.87 77.3178  10
  -1  -6   3 1253.92 77.1326   8
  -1  -6   3 1283.68 76.9504  11
  -1  -6   3 1239.49 76.9821   5
   0   6  -3 1067.77 67.0762   1
   0   6  -3 1059.37 66.5587  11
   0  -6   3 1063.21 66.8940  10
   0  -6   3 1092.01 66.7642   8
   0  -6   3 1139.98 66.5633  12
   0  -6   3 1141.00 66.6229  11
   0  -6   3 1084.31 66.6025   5
  -1   6  -3 197.926 13.8325   1
  -1   6  -3 222.437 13.5274  12
  -1   6  -3 209.872 13.2562  11
   1  -6   3 206.483 13.2133   5
   1  -6   3 199.176 13.3904   8
   1  -6   3 221.057 13.3282  11
   1  -6   3 231.091 13.4618  12
  -2   6  -3 181.315 12.0566   1
  -2   6  -3 190.329 11.3982   3
  -2   6  -3 168.636 11.7922  12
  -2   6  -3 182.342 11.5106  10
   2  -6   3 180.311 11.2237   5
   2  -6   3 180.925 11.4901   8
   2  -6   3 177.640 11.4414  11
   2  -6   3 180.465 11.6997  12
  -3   6  -3 17.7513 2.73459  12
  -3   6  -3 16.0434 2.83227   1
  -3   6  -3 17.4742 1.95172  10
  -3   6  -3 17.6763 1.89679   3
   3  -6   3 16.2811 1.52386   5
   3  -6   3 16.2508 2.16014   9
   3  -6   3 15.4100 2.00639  11
  -4   6  -3 17.9432 3.18209   1
  -4   6  -3 19.5544 3.25578  12
  -4   6  -3 17.3670 1.91859   3
   4  -6   3 16.0898 2.28162  11
   4  -6   3 17.9463 1.64082   5
  -5   6  -3 17.0809 1.74603  10
  -5   6  -3 18.5416 3.50023   1
  -5   6  -3 14.9517 3.40559  12
  -5   6  -3 18.4216 1.78962   3
  -5   6  -3 19.5588 3.30267   6
  -5   6  -3 16.4935 3.23774   2
   5  -6   3 16.3220 2.51168  11
   5  -6   3 18.5941 1.56202   5
  -6   6  -3 95.3698 5.57574  10
  -6   6  -3 84.6476 5.61362   3
  -6   6  -3 75.4994 7.31266   6
  -6   6  -3 74.2352 7.60593   2
  -6   6  -3 84.5168 8.11144  12
   6  -6   3 84.2303 5.49936   5
   6  -6   3 90.0973 6.67077  11
  -7   6  -3 200.295 15.1662  12
  -7   6  -3 206.948 15.9687   7
  -7   6  -3 199.311 14.7430   2
  -7   6  -3 195.103 14.5527   6
   7  -6   3 210.692 12.6813   5
   7  -6   3 216.091 13.7931  11
  -8   6  -3 374.114 26.0842  12
  -8   6  -3 369.472 25.5287   6
   8  -6   3 414.454 24.8137  11
  -9   6  -3 97.1472 10.7472   7
  -9   6  -3 81.8895 9.12800   6
  -9   6  -3 81.8452 8.65659   2
  -9   6  -3 85.8297 10.4171  12
   9  -6   3 95.8502 7.88314  11
 -10   6  -3 4.24418 4.66394   6
 -10   6  -3 1.07337 5.06588  12
 -10   6  -3 5.61301 4.75959   2
 -10   6  -3 4.16273 5.95202   7
  10  -6   3 8.67251 3.69494  11
 -11   6  -3 61.9856 10.7476   7
 -11   6  -3 71.6625 9.90812  12
 -11   6  -3 68.7480 8.74608   2
 -11   6  -3 70.3573 8.94777   6
  11  -6   3 78.8558 8.04331  11
  11   5  -3 6.35905 5.37866   1
  11   5  -3 0.91315 2.97809  11
  11   5  -3 3.46568 2.55717   4
  11   5  -3 9.29287 2.18788   3
 -11  -5   3 4.19320 6.04062   6
 -11  -5   3 5.31902 3.17889  10
 -11  -5   3 3.01256 6.23015   7
 -11  -5   3 14.6581 7.00312   2
  10   5  -3 79.6294 5.74154   3
  10   5  -3 82.4618 6.11409   4
  10   5  -3 69.0566 8.40537   1
  10   5  -3 58.7943 6.16574  11
 -10  -5   3 70.4850 5.84314   5
 -10  -5   3 65.2390 9.48568   2
 -10  -5   3 75.1457 9.20595   6
 -10  -5   3 69.2674 6.97595   8
 -10  -5   3 78.1402 8.62083   9
 -10  -5   3 73.2788 6.84846  10
 -10  -5   3 70.9618 9.78757   7
   9   5  -3 -1.1231 3.95190   1
   9   5  -3 2.24731 1.77971   3
   9   5  -3 3.58702 2.24791  11
   9   5  -3 5.53910 2.14218   4
  -9  -5   3 -0.0518 2.41936  10
  -9  -5   3 2.17323 3.87440   9
  -9  -5   3 4.69342 2.10440   5
  -9  -5   3 3.12397 5.24319   2
  -9  -5   3 -1.1097 4.45480   6
  -9  -5   3 1.61885 5.41609   7
  -9  -5   3 1.54370 2.85232   8
   8   5  -3 255.447 16.8851  11
  -8  -5   3 291.071 20.8496   7
  -8  -5   3 283.336 20.2633   2
  -8  -5   3 265.505 17.9598   9
  -8  -5   3 261.017 17.5635  10
  -8  -5   3 272.635 16.9321   5
  -8  -5   3 251.523 18.8549   6
  -8  -5   3 274.639 17.4844   8
  -7  -5   3 10.5362 2.56384   8
  -7  -5   3 13.4463 5.03594   7
  -7  -5   3 10.3419 1.96874   5
  -7  -5   3 8.91309 3.93752   6
  -7  -5   3 19.3111 5.13531   2
  -7  -5   3 10.7701 2.59931  10
  -7  -5   3 11.9228 3.13975   9
   6   5  -3 1.92534 1.74829  12
   6   5  -3 -0.3126 2.43313   1
  -6  -5   3 2.53916 3.88003   7
  -6  -5   3 3.12841 3.81625   2
  -6  -5   3 2.01982 1.91666  10
  -6  -5   3 2.68308 1.33358   5
  -6  -5   3 4.30952 1.80151   8
  -6  -5   3 1.64365 2.27314   9
  -6  -5   3 2.83885 3.12435   6
   5   5  -3 30.2831 3.24146  12
   5   5  -3 28.7871 3.19491  11
   5   5  -3 38.7019 4.52484   1
  -5  -5   3 42.1487 3.94128   9
  -5  -5   3 35.9558 2.96888   5
  -5  -5   3 45.5290 4.94065   6
  -5  -5   3 31.8407 3.69409  10
  -5  -5   3 36.0259 3.29808   8
  -5  -5   3 32.7308 5.60701   7
   4   5  -3 80.3193 5.70986   9
   4   5  -3 75.3979 6.16181   1
   4   5  -3 66.5601 5.10503  11
   4   5  -3 72.9088 5.11492  12
  -4  -5   3 78.6887 6.53387   6
  -4  -5   3 73.7908 5.32304   8
  -4  -5   3 78.3661 5.12060   5
  -4  -5   3 77.8288 5.68110  10
  -4  -5   3 79.0643 5.60053   9
   3   5  -3 1327.96 84.7735  11
   3   5  -3 1441.06 85.1821   9
   3   5  -3 1363.91 85.4349   1
  -3  -5   3 1377.79 85.2590  10
  -3  -5   3 1371.55 84.8964   5
  -3  -5   3 1417.72 85.0266   8
  -3  -5   3 1456.47 85.0418   9
   2   5  -3 515.432 31.3842  11
   2   5  -3 508.762 31.9756   1
  -2  -5   3 493.415 32.0250   1
  -2  -5   3 518.721 31.6521   8
  -2  -5   3 545.544 31.6015   9
  -2  -5   3 497.611 31.8549  10
  -2  -5   3 521.508 31.5372   5
   1   5  -3 900.587 56.4348  11
   1   5  -3 950.953 56.9619   1
  -1  -5   3 1016.56 56.5737   9
  -1  -5   3 912.809 56.9473   1
  -1  -5   3 910.723 56.6569   8
  -1  -5   3 880.845 56.8175  10
  -1  -5   3 915.625 56.5409   5
  -1  -5   3 929.761 56.4912  11
   0   5  -3 40.2518 4.06264   1
   0   5  -3 48.0914 3.30219  11
   0   5  -3 55.2618 3.69875  10
   0   5  -3 54.9444 3.47120  12
   0   5  -3 45.6300 3.29995   5
   0  -5   3 43.7485 3.50900   8
   0  -5   3 53.8805 3.39896  11
   0  -5   3 43.9981 3.68414  10
   0  -5   3 46.6141 3.33764   5
   0  -5   3 56.4099 3.40261  12
  -1   5  -3 430.833 25.5609  10
  -1   5  -3 421.977 25.3230   5
  -1   5  -3 395.675 25.3374  11
  -1   5  -3 376.719 25.7642   1
  -1   5  -3 421.971 25.5560  12
   1  -5   3 439.353 25.5343  12
   1  -5   3 418.496 25.3831  11
   1  -5   3 403.276 26.0167   1
   1  -5   3 406.412 25.4669   8
   1  -5   3 418.589 25.3996   5
  -2   5  -3 92.8324 5.62865  10
  -2   5  -3 76.7900 6.01404   1
  -2   5  -3 84.6450 5.95206  12
   2  -5   3 75.1860 5.22541   5
   2  -5   3 81.1485 5.61549  11
   2  -5   3 83.0049 5.57240   9
  -3   5  -3 11.3859 2.31292  12
  -3   5  -3 17.2640 1.71761  10
  -3   5  -3 18.5344 2.62258   1
  -3   5  -3 15.8779 1.58068   3
   3  -5   3 17.8158 1.44206   5
   3  -5   3 15.5898 1.84676  11
   3  -5   3 12.3701 1.91476   9
  -4   5  -3 58.6690 3.88280   3
  -4   5  -3 57.9575 5.18119   1
  -4   5  -3 60.8309 3.93342  10
  -4   5  -3 55.1970 5.36011  12
   4  -5   3 56.4112 4.42589  11
   4  -5   3 54.4566 3.77322   5
  -5   5  -3 10.0420 2.75989   2
  -5   5  -3 8.78324 1.09771   3
  -5   5  -3 12.9466 2.98898  12
  -5   5  -3 10.7572 1.12223  10
  -5   5  -3 7.83026 2.59227   1
  -5   5  -3 13.1020 2.76254   6
   5  -5   3 8.81729 1.03626   5
   5  -5   3 10.9027 2.01745  11
  -6   5  -3 12.8183 1.36085   3
  -6   5  -3 9.30469 2.99478   2
  -6   5  -3 14.3958 3.19099   6
  -6   5  -3 20.5556 3.90111  12
   6  -5   3 18.7652 2.62430  11
   6  -5   3 15.3160 1.30290   5
  -7   5  -3 45.7629 5.63508   2
  -7   5  -3 57.7561 7.03029  12
  -7   5  -3 57.6909 6.05787   6
  -7   5  -3 53.0149 6.84954   7
   7  -5   3 51.1608 3.50171   5
   7  -5   3 57.9590 5.16166  11
  -8   5  -3 4.45728 3.49553   2
  -8   5  -3 0.98167 3.28402   6
  -8   5  -3 3.14393 4.43526   7
   8  -5   3 -2.4977 2.77340  11
   8  -5   3 2.99399 0.73284   5
   8  -5   3 1.63981 0.62780   5
  -9   5  -3 16.6311 6.06196   7
  -9   5  -3 16.3668 4.58285   6
  -9   5  -3 20.0131 5.24645  12
  -9   5  -3 12.0912 4.37162   2
   9  -5   3 19.7818 3.60260  11
 -10   5  -3 43.2553 7.37644  12
 -10   5  -3 50.6226 8.85147   7
 -10   5  -3 53.1168 7.06683   2
 -10   5  -3 47.6836 6.89417   6
  10  -5   3 55.5032 5.75414  11
 -11   5  -3 -0.2786 4.83239   6
 -11   5  -3 -0.2535 5.48091  12
 -11   5  -3 3.21485 6.35849   7
 -11   5  -3 8.63319 5.42248   2
  11  -5   3 3.43579 3.79450  11
  11   4  -3 136.840 10.5001   4
  11   4  -3 110.135 9.20493  11
  11   4  -3 125.085 8.36801   3
 -11  -4   3 115.555 9.33357  10
 -11  -4   3 128.085 13.5024   2
 -11  -4   3 135.972 15.0921   7
 -11  -4   3 124.109 12.9502   6
  10   4  -3 3.72958 2.10052   4
  10   4  -3 7.30861 1.91007   3
  10   4  -3 5.66588 2.63851  11
 -10  -4   3 3.23963 5.56138   2
 -10  -4   3 3.65566 3.89195   9
 -10  -4   3 6.81190 1.99210   5
 -10  -4   3 4.27912 5.97684   7
 -10  -4   3 2.60943 4.67761   6
 -10  -4   3 14.7911 3.20704  10
   9   4  -3 2.33643 1.86368   4
   9   4  -3 0.91311 2.22682  11
  -9  -4   3 1.25166 3.60718   9
  -9  -4   3 1.93946 1.76041   5
  -9  -4   3 -0.4757 2.42060  10
  -9  -4   3 1.89746 3.97555   6
  -9  -4   3 3.01629 5.65870   7
  -9  -4   3 2.20680 2.89436   8
   8   4  -3 693.080 44.8431  11
  -8  -4   3 779.954 48.5714   7
  -8  -4   3 757.760 47.1567   2
  -8  -4   3 727.213 45.6723   9
  -8  -4   3 735.100 46.4489   6
  -8  -4   3 735.800 44.7936   5
  -8  -4   3 697.666 45.2721  10
  -8  -4   3 734.570 45.2804   8
   7   4  -3 1.84424 1.50935  11
  -7  -4   3 5.22188 3.61667   2
  -7  -4   3 4.51243 3.21341   6
  -7  -4   3 2.17748 1.94667  10
  -7  -4   3 2.73704 1.90988   8
  -7  -4   3 0.74308 2.43146   9
  -7  -4   3 1.39956 4.39929   7
  -7  -4   3 3.61231 1.37149   5
   6   4  -3 113.907 9.30704   1
  -6  -4   3 130.907 8.95918   9
  -6  -4   3 126.885 9.65279   6
  -6  -4   3 134.186 10.6032   2
  -6  -4   3 121.635 8.46661   8
  -6  -4   3 126.375 8.10823   5
  -6  -4   3 133.758 11.5659   7
  -6  -4   3 120.470 8.62513  10
   5   4  -3 286.836 17.7241  12
   5   4  -3 247.973 18.3585   1
  -5  -4   3 287.619 17.8675  10
  -5  -4   3 284.334 19.2553   2
  -5  -4   3 287.299 17.6189   8
  -5  -4   3 289.870 17.9225   9
  -5  -4   3 274.589 18.4600   6
  -5  -4   3 284.956 17.4261   5
   4   4  -3 262.511 16.4453   9
   4   4  -3 262.357 16.1557  12
  -4  -4   3 263.305 16.3410   9
  -4  -4   3 244.512 15.9967   5
  -4  -4   3 280.745 17.8188   2
  -4  -4   3 246.085 16.8100   6
  -4  -4   3 260.361 17.9660   7
  -4  -4   3 256.738 16.4038  10
  -4  -4   3 256.109 16.1468   8
   3   4  -3 154.113 10.5033   2
   3   4  -3 157.280 9.53298  12
   3   4  -3 155.600 9.81636   9
   3   4  -3 146.203 10.2315   1
   3   4  -3 134.958 9.48535  11
  -3  -4   3 156.974 9.74951   9
  -3  -4   3 163.485 11.4079   7
  -3  -4   3 166.019 10.3869   6
  -3  -4   3 143.068 9.60309   8
  -3  -4   3 144.998 9.50646   5
  -3  -4   3 156.291 9.90573  10
   2   4  -3 249.720 16.7763   2
   2   4  -3 256.059 16.3842   1
   2   4  -3 255.954 15.8817   5
   2   4  -3 265.357 16.0439   9
   2   4  -3 271.360 16.2047  10
   2   4  -3 248.135 17.0562   7
   2   4  -3 254.893 15.9552   8
  -2  -4   3 250.129 16.1235   8
  -2  -4   3 257.728 16.3826   1
  -2  -4   3 248.779 16.1726  10
  -2  -4   3 273.635 15.9758   9
  -2  -4   3 255.172 15.8937   5
   1   4  -3 691.327 42.7525   5
   1   4  -3 712.384 43.7498   7
   1   4  -3 715.046 43.0020  10
   1   4  -3 730.736 42.8095  11
  -1  -4   3 724.532 42.7394   9
  -1  -4   3 685.239 42.9927  10
  -1  -4   3 676.266 42.7543   5
  -1  -4   3 646.927 43.0909   1
  -1  -4   3 745.131 42.6954  11
  -1  -4   3 681.981 42.8385   8
   0   4  -3 270.370 16.5895   4
   0   4  -3 262.744 16.8481   1
   0   4  -3 255.533 16.4315  11
   0   4  -3 270.959 16.4861   5
   0   4  -3 275.045 16.6962  10
   0   4  -3 268.363 16.5220  12
   0  -4   3 265.251 16.4538  11
   0  -4   3 266.253 16.8549   1
   0  -4   3 289.164 16.6041  12
   0  -4   3 259.017 16.5806   8
   0  -4   3 268.257 16.6996  10
   0  -4   3 269.567 16.4857   5
  -1   4  -3 634.382 39.5168   1
  -1   4  -3 608.687 39.1183  11
  -1   4  -3 629.357 39.3109  12
  -1   4  -3 658.285 39.2162   4
  -1   4  -3 644.660 39.2585  10
   1  -4   3 635.794 39.5011   1
   1  -4   3 655.598 39.2982  12
   1  -4   3 651.690 39.1498  11
   1  -4   3 617.654 39.2920   5
   1  -4   3 649.476 39.2692  10
   1  -4   3 668.042 39.1936   9
  -2   4  -3 795.255 48.1356  12
  -2   4  -3 775.464 47.8391   4
  -2   4  -3 803.750 47.8458  10
  -2   4  -3 756.897 48.2224   1
   2  -4   3 800.165 48.0939  12
   2  -4   3 778.911 47.7299   5
   2  -4   3 759.924 48.2094   1
   2  -4   3 784.892 47.8570  11
   2  -4   3 797.286 47.9473   9
  -3   4  -3 178.465 11.4903  12
  -3   4  -3 180.257 10.4218  10
  -3   4  -3 167.043 11.0793   1
  -3   4  -3 158.571 10.3671   3
  -3   4  -3 162.856 10.4551   4
   3  -4   3 159.054 10.4798   4
   3  -4   3 168.188 10.7544   9
   3  -4   3 167.052 10.6091  11
   3  -4   3 172.233 10.9267  12
   3  -4   3 163.986 10.3383   5
  -4   4  -3 82.2996 5.60581   4
  -4   4  -3 85.5113 6.72900  12
  -4   4  -3 91.2441 5.49814   3
  -4   4  -3 95.5943 6.60898   1
  -4   4  -3 88.6089 5.48505  10
   4  -4   3 85.3295 5.48391   5
   4  -4   3 84.6272 5.66983   4
   4  -4   3 80.6968 5.94510  11
  -5   4  -3 111.829 7.79223   6
  -5   4  -3 100.660 7.93842  12
  -5   4  -3 102.078 6.54002   4
  -5   4  -3 104.687 6.34133   3
  -5   4  -3 102.093 7.77150   2
   5  -4   3 95.4576 7.00624  11
   5  -4   3 95.5027 6.72065   4
  -6   4  -3 150.170 9.99625   4
  -6   4  -3 160.137 11.2815   6
  -6   4  -3 155.642 12.0588   7
  -6   4  -3 148.614 11.3015   2
  -6   4  -3 163.488 11.5942  12
   6  -4   3 173.604 10.6057  11
   6  -4   3 159.656 10.1956   4
  -7   4  -3 29.0350 4.29632   6
  -7   4  -3 23.1281 3.99151   2
  -7   4  -3 27.4748 4.45332  12
  -7   4  -3 28.6067 5.15807   7
  -7   4  -3 20.4917 2.13336   4
   7  -4   3 26.3208 1.95933   5
   7  -4   3 25.5305 2.33181   4
   7  -4   3 27.9214 3.21744  11
  -8   4  -3 63.8255 8.21174   7
  -8   4  -3 64.7850 7.82685  12
  -8   4  -3 63.4180 4.47074   4
  -8   4  -3 66.2173 7.17691   2
  -8   4  -3 65.8880 7.16682   6
   8  -4   3 70.8292 4.58825   4
   8  -4   3 67.6131 5.92486  11
   8  -4   3 63.5521 4.26843   5
  -9   4  -3 -1.2312 3.47313   2
  -9   4  -3 -1.4873 4.44374   7
  -9   4  -3 1.21068 4.30335  12
  -9   4  -3 2.50156 3.82384   6
   9  -4   3 0.45965 2.77199  11
   9  -4   3 1.84798 0.67930   5
 -10   4  -3 269.920 18.7015   2
 -10   4  -3 227.609 18.2986   6
 -10   4  -3 239.824 20.4578   7
 -10   4  -3 258.255 19.0033  12
  10  -4   3 265.285 17.1363  11
 -11   4  -3 1.42465 5.49228  12
 -11   4  -3 6.97871 5.02422   2
 -11   4  -3 4.94535 5.00614   6
 -11   4  -3 4.78488 6.33587   7
  11  -4   3 8.14172 3.85546  11
  12   3  -3 0.84281 3.32794  11
  12   3  -3 1.18149 1.33387   3
 -12  -3   3 -3.9967 6.83838   7
 -12  -3   3 4.62816 7.23992   6
 -12  -3   3 8.37857 6.35933   2
 -12  -3   3 1.63381 2.85284  10
  11   3  -3 18.5158 3.63725  11
  11   3  -3 21.0089 2.27964   3
  11   3  -3 21.6452 2.57815   4
 -11  -3   3 24.3523 7.37654   2
 -11  -3   3 15.9486 6.00910   6
 -11  -3   3 24.6931 7.82613   7
 -11  -3   3 17.8299 3.38437  10
  10   3  -3 109.842 6.80436   3
  10   3  -3 94.7289 7.03259   4
  10   3  -3 94.0502 7.65578  11
 -10  -3   3 93.9060 11.8205   7
 -10  -3   3 104.678 11.1549   2
 -10  -3   3 93.5716 7.73927  10
 -10  -3   3 96.7557 10.5817   6
   9   3  -3 340.650 22.8925   4
   9   3  -3 370.527 23.1523  11
  -9  -3   3 363.590 24.2464   9
  -9  -3   3 359.515 25.5834   2
  -9  -3   3 361.994 24.9887   6
  -9  -3   3 381.223 23.4472  10
  -9  -3   3 428.651 27.7468   7
  -9  -3   3 365.201 22.8598   5
   8   3  -3 9.62014 2.13530  11
   8   3  -3 6.97052 1.68551   4
  -8  -3   3 6.93481 3.24014   9
  -8  -3   3 6.80089 5.35667   7
  -8  -3   3 11.3528 4.27758   2
  -8  -3   3 11.8790 1.68294   5
  -8  -3   3 8.23643 2.33863  10
  -8  -3   3 5.43331 3.87835   6
  -8  -3   3 11.7429 2.63939   8
   7   3  -3 28.4799 3.28637  11
  -7  -3   3 44.0245 3.96423   8
  -7  -3   3 29.9228 6.38747   7
  -7  -3   3 35.6983 4.38037   9
  -7  -3   3 38.4856 2.98110   5
  -7  -3   3 30.8689 5.11415   2
  -7  -3   3 35.5648 3.74249  10
   6   3  -3 650.831 40.9006  11
  -6  -3   3 645.870 41.4722  12
  -6  -3   3 724.537 43.8508   7
  -6  -3   3 659.357 41.2534  10
  -6  -3   3 655.127 41.9618   6
  -6  -3   3 666.199 41.1101   8
  -6  -3   3 684.267 42.4831   2
  -6  -3   3 674.375 41.4762   9
  -6  -3   3 666.413 40.8601   5
   5   3  -3 636.839 39.6558  12
  -5  -3   3 665.401 39.4705   8
  -5  -3   3 619.493 40.1480   6
  -5  -3   3 654.185 39.2869   5
  -5  -3   3 588.663 40.4864   2
  -5  -3   3 648.724 39.6442  10
  -5  -3   3 641.312 39.7332   9
  -5  -3   3 684.324 41.7605   7
   4   3  -3 2.30442 0.71884   8
   4   3  -3 2.64336 1.30048   9
   4   3  -3 1.21757 1.05590  12
  -4  -3   3 2.67701 1.10259  10
  -4  -3   3 1.86324 0.99757   8
  -4  -3   3 2.52099 2.58806   7
  -4  -3   3 2.98221 2.18588   2
  -4  -3   3 2.18240 1.33913   9
  -4  -3   3 2.30122 0.74429   5
  -4  -3   3 3.55680 1.90479   6
   3   3  -3 8.47743 1.04138   8
   3   3  -3 12.4822 2.08461   2
   3   3  -3 6.72700 1.86724   1
   3   3  -3 10.9994 1.33271  12
   3   3  -3 11.5291 2.60856   7
   3   3  -3 12.8599 1.55350   9
   3   3  -3 9.91315 1.03039   5
   3   3  -3 10.7448 1.39047  10
  -3  -3   3 7.77360 2.22135   2
  -3  -3   3 10.5619 1.20769   8
  -3  -3   3 9.73729 1.13983   5
  -3  -3   3 12.1543 2.01286   6
  -3  -3   3 10.4326 1.46523   9
   2   3  -3 21.7060 2.75382   2
   2   3  -3 26.9223 1.98734   8
   2   3  -3 37.4850 4.34182   7
   2   3  -3 27.7217 2.19748   9
   2   3  -3 26.2491 2.11033  12
   2   3  -3 25.7604 1.95597   5
   2   3  -3 24.8723 2.66645   1
   2   3  -3 29.2320 2.24855  10
  -2  -3   3 26.6010 1.93875   5
  -2  -3   3 39.1959 4.03916   7
  -2  -3   3 29.0200 2.16329   9
  -2  -3   3 26.0678 2.04097   8
  -2  -3   3 24.6499 2.26635  10
   1   3  -3 2426.74 147.596   8
   1   3  -3 2456.53 147.538   5
   1   3  -3 2334.08 147.867   1
   1   3  -3 2447.11 147.606   4
   1   3  -3 2561.99 147.739  10
   1   3  -3 2489.72 148.311   7
  -1  -3   3 2427.99 147.500   9
  -1  -3   3 2302.80 147.854   1
  -1  -3   3 2409.38 147.729  10
   0   3  -3 741.866 45.0177  11
   0   3  -3 680.628 45.3286   1
   0   3  -3 783.302 45.2188  10
   0   3  -3 779.413 45.1183  12
   0   3  -3 740.230 45.0631   5
   0   3  -3 738.393 45.1393   4
   0  -3   3 745.474 45.0229  11
   0  -3   3 729.455 45.0620   5
   0  -3   3 682.800 45.3284   1
   0  -3   3 756.703 45.2173  10
   0  -3   3 762.268 45.1445   8
  -1   3  -3 77.2650 5.10363   1
  -1   3  -3 72.3079 4.95958  12
  -1   3  -3 73.4882 4.75783  10
  -1   3  -3 80.3630 4.76216   4
   1  -3   3 75.6649 4.66340   5
   1  -3   3 70.8476 4.89795  12
   1  -3   3 74.2743 4.76460   4
   1  -3   3 75.7799 4.76479   9
   1  -3   3 71.9926 4.77264  10
   1  -3   3 68.2128 4.70546  11
   1  -3   3 74.7542 5.03138   1
  -2   3  -3 1024.79 58.9698  10
  -2   3  -3 950.716 59.3379   1
  -2   3  -3 953.388 59.2733  12
  -2   3  -3 979.374 59.0072   4
   2  -3   3 957.307 59.0336  11
   2  -3   3 992.994 59.1318   9
   2  -3   3 955.605 59.2468  12
   2  -3   3 959.413 59.0200   4
   2  -3   3 942.326 59.3238   1
  -3   3  -3 2225.47 140.710   1
  -3   3  -3 2466.85 140.181  10
  -3   3  -3 2246.07 140.275   4
  -3   3  -3 2284.78 140.571   9
  -3   3  -3 2329.16 140.717  12
   3  -3   3 2284.59 140.305   4
   3  -3   3 2311.37 140.666  12
   3  -3   3 2346.11 140.399  11
   3  -3   3 2272.52 140.702   1
  -4   3  -3 356.001 22.3312   6
  -4   3  -3 347.452 21.7165   4
  -4   3  -3 372.945 21.5669   3
  -4   3  -3 351.031 22.4170  12
  -4   3  -3 350.308 22.3422   1
  -4   3  -3 348.499 22.3868   2
  -4   3  -3 344.151 22.2245   9
   4  -3   3 350.942 21.9138  11
   4  -3   3 357.010 21.7466   4
  -5   3  -3 27.1123 2.40733   4
  -5   3  -3 28.6961 3.57659   6
  -5   3  -3 34.5506 3.82114  12
  -5   3  -3 34.7677 4.17232   7
  -5   3  -3 27.6539 3.33439   2
  -5   3  -3 36.4194 3.77891   9
   5  -3   3 34.1675 3.07924  11
   5  -3   3 31.5465 2.41436   4
  -6   3  -3 1.71039 2.97961   7
  -6   3  -3 8.29615 2.80785  12
  -6   3  -3 1.89251 2.42392   9
  -6   3  -3 1.67058 2.23367   6
  -6   3  -3 2.68879 2.42110   2
  -6   3  -3 2.83642 0.83851   4
   6  -3   3 4.25889 1.72824  11
   6  -3   3 5.47015 0.79501   5
   6  -3   3 2.36304 0.93858   4
  -7   3  -3 133.400 11.7339   7
  -7   3  -3 156.088 11.1314  12
  -7   3  -3 139.099 10.7914   2
  -7   3  -3 138.110 9.15415   4
   7  -3   3 146.834 9.24552   4
   7  -3   3 158.776 9.97937  11
  -8   3  -3 277.468 18.3194   6
  -8   3  -3 253.048 19.3658   7
  -8   3  -3 263.768 18.5268  12
  -8   3  -3 277.305 18.3325   2
  -8   3  -3 261.934 16.4649   4
   8  -3   3 252.934 16.3698   5
   8  -3   3 283.456 17.2794  11
  -9   3  -3 16.9974 5.72888   7
  -9   3  -3 13.7093 4.39230   6
  -9   3  -3 10.7473 4.04782   2
  -9   3  -3 20.7166 5.01124  12
   9  -3   3 16.3285 3.22498  11
   9  -3   3 16.0200 1.45889   5
 -10   3  -3 54.4471 7.19245   6
 -10   3  -3 68.7463 7.56216   2
 -10   3  -3 60.6431 7.57119  12
  10  -3   3 71.0690 6.23921  11
  10  -3   3 56.0076 4.15574   4
 -11   3  -3 55.1426 7.76231  12
 -11   3  -3 47.1241 7.44931   6
 -11   3  -3 41.4314 9.04399   7
 -11   3  -3 50.8676 7.29454   2
  11  -3   3 59.8220 5.96458  11
 -12   3  -3 20.2070 7.96610   6
 -12   3  -3 12.6906 5.97674   2
 -12   3  -3 28.4748 8.27742   7
 -12   3  -3 21.0038 6.92942  12
  12  -3   3 28.3900 5.03942  11
  12   2  -3 -2.1542 3.18672  11
 -12  -2   3 -0.4458 2.40423  10
 -12  -2   3 -1.2181 5.77843   2
 -12  -2   3 -3.1666 6.70852   7
  11   2  -3 13.2953 3.40267  11
 -11  -2   3 12.7701 7.44480   7
 -11  -2   3 13.6430 5.95797   6
 -11  -2   3 10.2366 2.79770  10
 -11  -2   3 15.3534 6.09500   2
  10   2  -3 159.706 9.00212   3
  10   2  -3 143.615 9.96540  11
  10   2  -3 134.063 8.79746   4
  10   2  -3 124.761 9.05090   4
 -10  -2   3 133.232 12.3527   6
 -10  -2   3 118.404 14.6878   7
 -10  -2   3 157.856 12.9249   2
 -10  -2   3 138.651 9.81183  10
   9   2  -3 171.493 11.7694   4
   9   2  -3 181.940 12.2509  11
  -9  -2   3 197.702 11.7864   5
  -9  -2   3 187.330 14.5180   2
  -9  -2   3 189.945 12.3242  10
  -9  -2   3 169.235 16.4106   7
  -9  -2   3 189.209 14.1912   6
   8   2  -3 2.49545 1.82238  11
   8   2  -3 2.30047 1.29822   4
  -8  -2   3 3.19950 3.36211   2
  -8  -2   3 0.06250 4.57568   7
  -8  -2   3 1.65835 3.21746   6
  -8  -2   3 -1.3748 2.65094   9
  -8  -2   3 1.17642 3.02657  12
  -8  -2   3 1.00745 1.77733  10
  -8  -2   3 0.48131 1.16950   5
   7   2  -3 149.477 9.96974   4
   7   2  -3 153.883 10.2256  11
   7   2  -3 142.974 9.96746   3
  -7  -2   3 168.695 12.0734   2
  -7  -2   3 155.142 11.1016   9
  -7  -2   3 173.271 10.6737   8
  -7  -2   3 149.190 11.5277   6
  -7  -2   3 167.054 9.97787   5
  -7  -2   3 162.460 11.2754  12
  -7  -2   3 175.494 14.1556   7
  -7  -2   3 156.955 10.4205  10
   6   2  -3 4.57323 1.36911  11
  -6  -2   3 5.13915 3.85661   7
  -6  -2   3 3.39866 2.11148   9
  -6  -2   3 8.41655 1.69681  10
  -6  -2   3 4.25454 2.60184   2
  -6  -2   3 6.87393 2.36222  12
  -6  -2   3 4.17690 2.49397   6
  -6  -2   3 6.80532 1.69881   8
  -6  -2   3 4.71738 1.01763   5
   5   2  -3 257.002 16.4027   8
   5   2  -3 260.831 16.3000   5
   5   2  -3 262.753 16.4189  11
   5   2  -3 254.877 16.8199  12
  -5  -2   3 265.532 16.9160   9
  -5  -2   3 264.926 17.5177   2
  -5  -2   3 256.082 16.9856  12
  -5  -2   3 277.726 16.4662   5
  -5  -2   3 249.628 18.8850   7
  -5  -2   3 270.160 17.3361   6
  -5  -2   3 281.779 16.7496   8
  -5  -2   3 274.543 16.6962  10
   4   2  -3 171.827 11.0145  10
   4   2  -3 176.649 11.5945   2
   4   2  -3 163.463 10.6926   5
   4   2  -3 174.796 10.7679  11
   4   2  -3 170.076 10.8761   8
   4   2  -3 180.672 11.1865   9
   4   2  -3 168.608 13.1251   7
   4   2  -3 173.156 11.1223  12
  -4  -2   3 176.871 11.1855   9
  -4  -2   3 174.021 10.7335   5
  -4  -2   3 169.960 11.5460   6
  -4  -2   3 183.679 11.2688  12
  -4  -2   3 174.436 11.8308   2
  -4  -2   3 164.977 12.9032   7
  -4  -2   3 167.092 11.0427  10
  -4  -2   3 174.241 10.8660   8
   3   2  -3 34.4642 4.22593   7
   3   2  -3 34.1198 3.40532   2
   3   2  -3 29.8188 2.47653   9
   3   2  -3 25.0951 2.38228  12
   3   2  -3 28.0656 2.04252   8
   3   2  -3 27.9405 1.96090   5
  -3  -2   3 25.2235 2.33216  10
  -3  -2   3 32.8675 3.36568   2
  -3  -2   3 31.0629 2.98048   6
  -3  -2   3 27.9711 2.10645   8
  -3  -2   3 29.9365 2.50334   9
  -3  -2   3 31.0962 3.94304   7
  -3  -2   3 28.3959 2.01445   5
   2   2  -3 703.123 42.2774  10
   2   2  -3 681.821 42.1096   8
   2   2  -3 702.731 42.2125   9
   2   2  -3 694.994 42.2134  12
   2   2  -3 650.745 42.5457   1
   2   2  -3 717.230 42.7345   2
   2   2  -3 652.713 42.0691   5
   2   2  -3 719.986 43.2840   7
  -2  -2   3 697.240 42.1958   9
  -2  -2   3 703.254 42.5163   6
  -2  -2   3 699.764 42.1244   8
  -2  -2   3 649.941 42.0736   5
  -2  -2   3 743.253 43.3226   7
  -2  -2   3 669.856 42.7891   2
   1   2  -3 1430.44 89.1190   4
   1   2  -3 1561.18 89.7970   7
   1   2  -3 1453.82 89.1120   8
   1   2  -3 1512.56 89.0801   9
   1   2  -3 1386.49 89.6052   2
   1   2  -3 1430.47 89.4046   1
   1   2  -3 1489.83 89.2298  10
   1   2  -3 1438.37 89.0787   5
  -1  -2   3 1496.37 89.0664   9
  -1  -2   3 1422.12 89.4014   1
  -1  -2   3 1435.57 89.0805   5
  -1  -2   3 1478.31 89.1174   8
  -1  -2   3 1461.05 89.2386  10
  -1  -2   3 1527.24 89.7965   7
   0   2  -3 94.5042 6.51252   1
   0   2  -3 109.972 6.38794  12
   0   2  -3 103.961 6.36924  10
   0   2  -3 97.7668 6.31095   4
   0  -2   3 102.933 6.22210  11
   0  -2   3 100.045 6.32382   4
   0  -2   3 89.7455 6.48530   1
   0  -2   3 97.6007 6.26437   5
   0  -2   3 114.579 6.47738  12
   0  -2   3 101.204 6.37163  10
  -1   2  -3 1044.07 66.5217   4
  -1   2  -3 1193.65 66.6910  12
  -1   2  -3 1000.25 66.7048   1
  -1   2  -3 1061.50 66.5464   9
   1  -2   3 1168.57 66.6159   9
   1  -2   3 1026.46 66.7037   1
   1  -2   3 1037.16 66.5321   4
   1  -2   3 1110.56 66.5097  10
   1  -2   3 1200.31 66.6833  12
  -2   2  -3 820.982 47.7804  10
  -2   2  -3 776.181 48.0453   9
  -2   2  -3 773.391 48.1509   1
  -2   2  -3 774.107 47.8797   4
  -2   2  -3 801.001 48.1817  12
   2  -2   3 779.169 48.1298  12
   2  -2   3 751.749 47.8869   4
   2  -2   3 786.643 48.0318   9
   2  -2   3 810.454 48.1603   1
  -3   2  -3 76.5222 5.35649   9
  -3   2  -3 76.3134 5.37334   1
  -3   2  -3 86.6538 5.57230  12
  -3   2  -3 67.4997 4.83866   4
   3  -2   3 81.8486 5.37944  12
   3  -2   3 74.4549 5.21528   9
   3  -2   3 75.7885 5.26476   1
   3  -2   3 75.5213 4.88917   4
  -4   2  -3 1065.60 67.8696   7
  -4   2  -3 1097.95 67.5242   9
  -4   2  -3 1115.32 67.6436   2
  -4   2  -3 1105.48 67.6350   6
  -4   2  -3 1062.61 67.0842   4
  -4   2  -3 1104.79 67.5860   1
   4  -2   3 1082.75 67.1023   4
   4  -2   3 1111.85 67.4876   9
   4  -2   3 1168.49 67.7826   1
  -5   2  -3 386.652 24.5024   2
  -5   2  -3 396.075 24.4470   9
  -5   2  -3 387.115 25.0286   7
  -5   2  -3 391.207 24.5361   6
  -5   2  -3 373.184 23.7403   4
  -5   2  -3 390.056 24.5921  12
   5  -2   3 384.721 23.7823   4
   5  -2   3 388.193 23.9886  11
  -6   2  -3 0.63837 0.80592   4
  -6   2  -3 2.03698 2.10221   2
  -6   2  -3 1.16709 2.69117   7
  -6   2  -3 -0.2238 2.19764   6
  -6   2  -3 0.15675 2.35566  12
  -6   2  -3 -2.7489 2.13361   9
   6  -2   3 0.24273 0.89875   4
   6  -2   3 1.50434 1.49679  11
  -7   2  -3 11.8038 1.32061   4
  -7   2  -3 15.1205 3.50475   6
  -7   2  -3 13.8752 3.21572   2
  -7   2  -3 10.6258 3.89307   7
  -7   2  -3 11.7483 3.08508   9
  -7   2  -3 22.1114 3.68319  12
   7  -2   3 13.9060 1.61264   4
   7  -2   3 11.4794 1.23966   5
   7  -2   3 15.2741 2.41168  11
  -8   2  -3 66.8276 6.83680   9
  -8   2  -3 56.8616 6.92064  12
  -8   2  -3 53.7623 6.13594   6
  -8   2  -3 56.1877 6.03921   2
  -8   2  -3 54.3400 7.55623   7
   8  -2   3 57.1814 5.25783  11
   8  -2   3 52.3882 3.82146   5
  -9   2  -3 0.24748 4.33774  12
  -9   2  -3 -2.6869 4.34951   7
  -9   2  -3 -1.8759 3.51260   6
  -9   2  -3 -0.4541 3.65413   2
  -9   2  -3 -4.1260 3.90678   9
   9  -2   3 1.97642 1.32585   4
 -10   2  -3 270.303 19.6132  12
 -10   2  -3 264.586 19.3731   2
 -10   2  -3 268.122 19.4957   6
 -10   2  -3 260.324 21.3683   7
  10  -2   3 280.330 17.9330  11
 -11   2  -3 18.7503 5.71855  12
 -11   2  -3 10.1599 5.15857   6
 -11   2  -3 7.78261 4.99204   2
 -11   2  -3 17.8895 6.86409   7
  11  -2   3 16.0459 3.89188  11
 -12   2  -3 39.3189 7.31379   2
 -12   2  -3 25.1405 7.29653  12
 -12   2  -3 43.3179 8.91930   7
  12  -2   3 37.0564 5.50436  11
  12   1  -3 6.28028 3.53561  11
 -12  -1   3 -7.6257 6.06616   7
 -12  -1   3 -0.8735 2.16908  10
 -12  -1   3 -5.3054 5.28010   6
 -12  -1   3 2.70124 5.25041   2
  11   1  -3 122.473 9.10907  11
 -11  -1   3 111.718 11.9004   2
 -11  -1   3 115.763 13.7725   7
 -11  -1   3 99.2263 11.5474   6
 -11  -1   3 119.313 8.48615  10
  10   1  -3 19.8937 2.29700   3
  10   1  -3 21.7514 3.52940  11
  10   1  -3 28.6875 2.25651   3
 -10  -1   3 25.9398 5.41112   6
 -10  -1   3 25.5953 5.48894   2
 -10  -1   3 29.1209 3.25970  10
 -10  -1   3 29.6851 7.66824   7
   9   1  -3 -1.8992 1.19293   3
   9   1  -3 1.57482 2.26275  11
  -9  -1   3 1.16499 3.79720   2
  -9  -1   3 0.91560 1.82501  10
  -9  -1   3 2.06859 5.24898   7
  -9  -1   3 4.37755 3.77847   6
   8   1  -3 313.053 20.4264   3
   8   1  -3 298.475 20.2719   4
   8   1  -3 362.234 20.7702  11
  -8  -1   3 337.086 24.3104   7
  -8  -1   3 341.861 21.8090  12
  -8  -1   3 319.745 22.0331   6
  -8  -1   3 344.842 22.4260   2
   7   1  -3 754.119 46.7830   3
   7   1  -3 740.561 46.8148  11
   7   1  -3 710.031 46.5615   4
  -7  -1   3 795.752 46.9500  10
  -7  -1   3 780.051 48.1055   2
  -7  -1   3 748.069 49.8334   7
  -7  -1   3 739.848 47.5822  12
  -7  -1   3 824.595 46.5794   5
  -7  -1   3 782.909 47.4888   9
  -7  -1   3 749.965 47.8682   6
   6   1  -3 6.43777 1.45043  11
   6   1  -3 4.57938 0.98509   3
   6   1  -3 4.62337 0.71367   5
   6   1  -3 5.53690 1.00839   8
   6   1  -3 3.01290 0.86087   4
  -6  -1   3 3.72624 2.49057   6
  -6  -1   3 4.97692 3.81871   7
  -6  -1   3 1.55953 2.18575   2
  -6  -1   3 4.54992 1.37363  10
  -6  -1   3 3.03276 2.01812   9
  -6  -1   3 4.67611 2.25749  12
  -6  -1   3 2.50192 0.86370   5
   5   1  -3 49.8620 3.79827  10
   5   1  -3 53.4950 3.87578  11
   5   1  -3 42.5543 3.42081   3
   5   1  -3 47.3743 3.28651   5
  -5  -1   3 57.1827 3.87254   8
  -5  -1   3 52.9099 4.75360   6
  -5  -1   3 56.6365 6.76040   7
  -5  -1   3 51.0696 4.40782   9
  -5  -1   3 54.5840 4.02500  10
  -5  -1   3 58.1254 4.65275  12
  -5  -1   3 47.6281 3.35786   5
  -5  -1   3 57.1221 5.00216   2
   4   1  -3 231.773 15.2878  12
   4   1  -3 245.616 15.2890   9
   4   1  -3 247.330 14.8782   8
   4   1  -3 248.943 17.0233   7
   4   1  -3 233.914 15.5223   2
   4   1  -3 231.984 14.9231  11
   4   1  -3 238.006 14.7962   5
  -4  -1   3 243.660 15.0928  10
  -4  -1   3 220.711 15.7644   2
  -4  -1   3 241.870 15.2998   9
  -4  -1   3 251.857 14.8231   5
  -4  -1   3 246.611 15.4081  12
  -4  -1   3 240.797 15.5774   6
  -4  -1   3 252.871 14.9867   8
   3   1  -3 3965.43 232.401   7
   3   1  -3 3914.79 231.258   2
   3   1  -3 3770.35 230.687  11
   3   1  -3 3998.70 230.888  10
   3   1  -3 3928.68 230.944   9
   3   1  -3 3798.46 230.969  12
  -3  -1   3 3482.49 232.146   7
  -3  -1   3 3823.21 231.146   6
  -3  -1   3 3542.77 231.216   2
  -3  -1   3 3750.94 230.922   9
   2   1  -3 1836.93 112.511   2
   2   1  -3 1886.88 112.015   8
   2   1  -3 1817.20 112.006   4
   2   1  -3 1758.79 111.997   5
   2   1  -3 1922.71 112.194  10
   2   1  -3 1829.36 112.178   9
   2   1  -3 1894.07 112.248  12
   2   1  -3 1795.14 112.008  11
   2   1  -3 1964.36 113.364   7
  -2  -1   3 1744.25 113.166   7
  -2  -1   3 1852.75 112.186  10
  -2  -1   3 1826.74 112.386   6
   1   1  -3 136.846 8.57864   4
   1   1  -3 140.179 8.70202  10
   1   1  -3 137.013 8.56322   5
   1   1  -3 142.302 8.53251  11
   1   1  -3 150.080 9.37844   7
   1   1  -3 137.080 8.92205   1
  -1  -1   3 136.490 8.56540   8
  -1  -1   3 138.260 8.56266   5
  -1  -1   3 147.756 9.43344   7
  -1  -1   3 128.985 9.02402   2
  -1  -1   3 140.220 8.52453  11
  -1  -1   3 140.063 8.58465   4
  -1  -1   3 143.943 8.71428  10
   0   1  -3 99.7490 6.03191   9
   0   1  -3 95.4069 6.20604   1
   0   1  -3 98.7694 6.17389  12
   0  -1   3 96.5783 6.08683  10
   0  -1   3 96.9873 6.04061   4
  -1   1  -3 517.238 31.7349   9
  -1   1  -3 481.938 31.7771   1
  -1   1  -3 512.643 31.6196   3
  -1   1  -3 547.129 31.8293  12
  -1   1  -3 508.565 31.6657   4
   1  -1   3 561.035 31.6319  10
   1  -1   3 538.156 31.8132  12
   1  -1   3 525.688 31.7338   9
   1  -1   3 512.665 31.6742   4
   1  -1   3 490.442 31.7748   1
  -2   1  -3 1.30407 0.27916   3
  -2   1  -3 0.83852 0.64391   1
  -2   1  -3 1.46935 0.76721   9
  -2   1  -3 1.79321 0.43808   4
  -2   1  -3 0.94654 0.88207  12
   2  -1   3 0.57331 0.44060   4
   2  -1   3 0.22166 0.66952  12
   2  -1   3 1.32771 0.68542   9
   2  -1   3 0.85378 0.60908   1
  -3   1  -3 815.665 48.4523   6
  -3   1  -3 759.249 48.3208   1
  -3   1  -3 783.270 48.5740   7
  -3   1  -3 825.359 48.4470  12
  -3   1  -3 795.482 48.3537   9
  -3   1  -3 774.879 48.3858   2
  -3   1  -3 758.759 48.0454   4
   3  -1   3 825.743 48.3514   9
   3  -1   3 793.074 48.3145   1
   3  -1   3 754.290 48.0799   4
  -4   1  -3 105.701 7.17504   9
  -4   1  -3 100.685 7.58707   7
  -4   1  -3 94.0484 6.46655   4
  -4   1  -3 99.8829 7.20588   6
  -4   1  -3 118.110 7.33161  12
   4  -1   3 111.921 6.40177  10
   4  -1   3 110.799 7.10880  12
   4  -1   3 100.921 6.98107   9
   4  -1   3 88.2805 6.55784   4
   4  -1   3 99.9463 6.90393   1
  -5   1  -3 19.3246 2.73633   6
  -5   1  -3 22.7642 2.76251   9
  -5   1  -3 17.1337 1.57711   4
  -5   1  -3 24.7511 3.59474   7
  -5   1  -3 16.0468 2.48893   2
   5  -1   3 18.0317 1.87330   4
   5  -1   3 16.7574 1.49167   5
  -6   1  -3 25.0906 3.57598   2
  -6   1  -3 30.9682 2.38607   4
  -6   1  -3 39.5112 4.22859   6
  -6   1  -3 32.4596 3.72059   9
  -6   1  -3 35.7397 4.94137   7
  -6   1  -3 34.7484 3.94077  12
   6  -1   3 30.1399 2.71910   4
   6  -1   3 31.4700 2.30856   5
  -7   1  -3 32.4075 4.32287   2
  -7   1  -3 46.1734 5.15400   9
  -7   1  -3 46.7451 5.41997  12
  -7   1  -3 38.4494 4.76574   6
  -7   1  -3 40.7464 5.91472   7
   7  -1   3 27.5635 2.99772   4
  -8   1  -3 -1.7624 3.13120   9
  -8   1  -3 2.02163 3.28400  12
  -8   1  -3 0.01088 3.87065   7
  -8   1  -3 -3.3595 2.58254   2
  -8   1  -3 -0.3266 2.99710   6
   8  -1   3 0.13040 1.33722   4
   8  -1   3 -0.2832 1.99544  11
  -9   1  -3 188.808 15.6546   7
  -9   1  -3 168.558 13.6154   2
  -9   1  -3 172.458 13.7944  12
  -9   1  -3 165.557 13.5766   6
   9  -1   3 182.456 11.5163   4
   9  -1   3 196.281 12.3707  11
 -10   1  -3 5.51423 5.14638   7
 -10   1  -3 6.28999 4.64606   6
 -10   1  -3 0.34710 3.84343   2
 -10   1  -3 4.85157 4.36835  12
 -10   1  -3 -3.7994 4.25270   9
  10  -1   3 1.89965 1.41019   4
  10  -1   3 1.77080 2.93417  11
 -11   1  -3 26.3219 5.95837  12
 -11   1  -3 19.1989 7.06241   7
 -11   1  -3 15.1598 5.53826   6
 -11   1  -3 20.3973 5.60714   2
  11  -1   3 21.7861 2.34654   4
  11  -1   3 21.4319 4.15923  11
 -12   1  -3 -3.2616 4.95123   2
 -12   1  -3 -4.7608 5.54069   7
 -12   1  -3 -1.7928 5.43206  12
 -12   1  -3 -0.8932 5.72158   6
  12  -1   3 2.78583 3.83429  11
  12   0  -3 6.09353 3.62735  11
 -12   0   3 9.53721 5.89844   6
 -12   0   3 9.70728 5.76416   2
 -12   0   3 3.42220 7.32443   7
 -12   0   3 6.54420 2.34701  10
  11   0  -3 -2.1910 2.94550  11
 -11   0   3 4.77633 6.41278   7
 -11   0   3 0.23897 4.48749   6
 -11   0   3 3.97484 5.12164   2
 -11   0   3 0.94381 2.01585  10
  10   0  -3 118.904 9.28269  11
 -10   0   3 121.058 14.4160   7
 -10   0   3 133.110 11.8829   2
 -10   0   3 116.396 11.2267   6
 -10   0   3 133.767 8.78275  10
   9   0  -3 5.78661 2.45207  11
  -9   0   3 6.31756 5.66647   7
  -9   0   3 7.21890 1.97208  10
  -9   0   3 6.77522 3.61193  12
  -9   0   3 1.13646 3.65682   6
  -9   0   3 4.29449 3.70552   2
   8   0  -3 249.096 17.0340   3
   8   0  -3 274.384 16.8952   5
   8   0  -3 289.289 17.5555  11
  -8   0   3 277.592 18.9560   2
  -8   0   3 267.016 18.5860  12
  -8   0   3 277.204 18.7731   6
  -8   0   3 271.295 20.9578   7
  -8   0   3 295.367 17.4345  10
   7   0  -3 -0.1010 0.87403   3
   7   0  -3 0.53342 0.60800   5
   7   0  -3 0.34030 1.56108  11
  -7   0   3 -0.2581 2.45775   6
  -7   0   3 -0.0234 3.60939   7
  -7   0   3 0.01009 2.40721  12
  -7   0   3 0.48678 1.37116  10
  -7   0   3 0.77517 2.47038   2
   6   0  -3 678.700 42.5765   5
   6   0  -3 693.631 42.7521   8
   6   0  -3 701.305 42.9103  11
   6   0  -3 738.340 43.1566  10
  -6   0   3 695.077 43.6874   6
  -6   0   3 682.393 45.3783   7
  -6   0   3 699.044 42.6083   5
  -6   0   3 729.383 43.6221  12
  -6   0   3 669.635 43.7518   2
   5   0  -3 1.67691 1.00156  10
   5   0  -3 0.29635 1.01516  11
   5   0  -3 0.33877 0.39341   5
   5   0  -3 0.44527 0.63015   8
   5   0  -3 0.42073 0.70796   3
  -5   0   3 0.69532 0.52794   5
  -5   0   3 1.01163 1.77842   2
  -5   0   3 0.64116 2.79592   7
  -5   0   3 0.22299 0.95940  10
  -5   0   3 2.02762 1.69397   6
  -5   0   3 1.61360 1.63546  12
   4   0  -3 468.264 28.9188  12
   4   0  -3 491.613 28.7049  10
   4   0  -3 453.270 28.5088  11
   4   0  -3 508.416 30.1559   7
   4   0  -3 439.969 28.3058   5
   4   0  -3 456.159 28.4007   8
   4   0  -3 429.899 28.4623   3
   4   0  -3 458.538 28.8280   9
   4   0  -3 445.269 29.0095   2
  -4   0   3 453.233 29.0148   6
  -4   0   3 469.292 28.3255   5
  -4   0   3 490.627 28.6116  10
  -4   0   3 491.405 28.9989  12
   3   0  -3 1.95430 0.42726   8
   3   0  -3 1.75346 0.65878  11
   3   0  -3 2.10504 0.33263   5
   3   0  -3 1.69535 0.94416  12
   3   0  -3 2.61148 0.99474   9
   3   0  -3 1.98692 0.57538   3
   3   0  -3 1.30250 1.05095   2
   3   0  -3 0.83868 1.63734   7
   3   0  -3 3.02528 0.82263  10
  -3   0   3 2.16555 0.76366  10
  -3   0   3 1.84815 1.77002   7
  -3   0   3 2.32472 0.37074   5
  -3   0   3 3.82212 1.33907   6
  -3   0   3 1.43735 0.57391  11
  -3   0   3 3.74300 1.31495   2
   2   0  -3 3.54020 0.92275  12
   2   0  -3 3.22442 0.58674  11
   2   0  -3 4.30052 1.61718   7
   2   0  -3 4.36966 0.41317   4
   2   0  -3 5.14309 0.65555   3
   2   0  -3 5.46705 0.86271  10
   2   0  -3 5.21620 1.05648   2
   2   0  -3 5.93619 0.47838   5
   2   0  -3 4.74959 0.46982   8
  -2   0   3 4.86201 1.17611   2
  -2   0   3 4.00618 0.57656  11
  -2   0   3 5.60373 0.53266   8
  -2   0   3 4.49345 0.41975   5
  -2   0   3 3.60672 0.76836  10
  -2   0   3 5.91748 0.63228   3
  -2   0   3 4.59630 1.69665   7
   1   0  -3 4.22613 0.71558   2
   1   0  -3 1.04531 0.24482   4
   1   0  -3 2.10351 0.88473   7
   1   0  -3 1.83582 0.35029   3
   1   0  -3 1.72307 0.35625  11
  -1   0   3 1.97436 1.07960   7
  -1   0   3 0.65959 0.40824  10
  -1   0   3 0.78686 0.70808   2
  -1   0   3 1.98880 0.34650  11
  -1   0   3 1.70936 0.63807   6
  -1   0   3 0.75816 0.30742   3
  -1   0   3 1.58688 0.25055   4
   0   0  -3 2.04951 0.46229   1
   0   0   3 3.17790 0.39409   4
   0   0   3 2.71329 0.42137   3
   0   0   3 2.00712 0.69071   7
  -1   0  -3 0.38407 0.33650   1
  -1   0  -3 0.38082 0.60405  12
  -1   0  -3 1.01421 0.56524   9
  -1   0  -3 0.60700 0.27835   4
  -1   0  -3 0.45842 0.31624   7
   1   0   3 0.17452 0.31289   1
   1   0   3 1.48943 0.44414   9
   1   0   3 0.54625 0.26789   3
   1   0   3 0.25278 0.37502   4
  -2   0  -3 149.243 9.54318   2
  -2   0  -3 159.254 9.65670  12
  -2   0  -3 156.232 9.74577   7
  -2   0  -3 147.173 9.27953   3
  -2   0  -3 143.708 9.37285   4
  -2   0  -3 150.536 9.49084   1
  -2   0  -3 152.367 9.62510   9
   2   0   3 162.808 9.63018  12
   2   0   3 136.165 9.28742   3
   2   0   3 156.423 9.59939   9
   2   0   3 142.911 9.40979   4
   2   0   3 161.022 9.33698  10
   2   0   3 162.367 9.54993   8
   2   0   3 147.958 9.45937   1
  -3   0  -3 2.22582 1.21856  12
  -3   0  -3 1.78381 0.52393   4
  -3   0  -3 2.47762 1.50909   7
  -3   0  -3 1.21661 1.14595   9
  -3   0  -3 1.00048 0.92281   2
  -3   0  -3 2.86600 1.25149   6
   3   0   3 1.27249 0.44647   5
   3   0   3 2.33283 0.67009   4
   3   0   3 2.46687 0.47738  10
   3   0   3 0.87744 0.71863   8
   3   0   3 2.27584 1.10232   7
   3   0   3 1.57094 0.35365   3
   3   0   3 2.06125 0.99393  12
   3   0   3 2.00040 0.87617   2
   3   0   3 0.69951 0.68134   1
   3   0   3 1.61083 0.89788   9
  -4   0  -3 665.719 40.0936   4
  -4   0  -3 685.276 41.3089   7
  -4   0  -3 657.734 40.5421   2
  -4   0  -3 661.262 40.5579   9
  -4   0  -3 673.878 40.6579   6
   4   0   3 673.925 40.5262   2
   4   0   3 631.248 40.0608  10
   4   0   3 656.735 40.0498   5
   4   0   3 594.678 40.1553   4
   4   0   3 648.673 40.2971   8
   4   0   3 654.824 40.7602   7
   4   0   3 668.670 40.5341   9
   4   0   3 677.861 40.3958   1
   4   0   3 651.624 39.9457   3
  -5   0  -3 -0.4213 1.65867  12
  -5   0  -3 0.17500 1.58788   9
  -5   0  -3 2.38219 2.30565   7
  -5   0  -3 -2.3793 1.44936   2
  -5   0  -3 0.18993 0.65529  10
  -5   0  -3 0.40878 1.71124   6
   5   0   3 1.06604 1.04812   1
   5   0   3 0.42489 0.94964   4
   5   0   3 2.56823 1.67650   7
   5   0   3 0.16019 0.55147   5
   5   0   3 0.23290 0.63370  10
  -6   0  -3 386.296 24.7177  12
  -6   0  -3 417.918 26.0491   7
  -6   0  -3 382.437 24.8183   6
  -6   0  -3 396.380 24.7513   2
  -6   0  -3 388.384 24.6375   9
[truncated: 3,026,599 more chars]
