# Supplementary material for: Crystal structure of trimeth­yl({tris­[(phenyl­sulfan­yl)meth­yl]sil­yl}meth­oxy)silane and Hirshfeld surface analysis of 3-bromo-2,2-bis­(bromo­meth­yl)propan-1-ol
Source: Acta Crystallogr E Crystallogr Commun. 2023 Mar 15;79(Pt 4):323–7. doi: 10.1107/S205698902300227X (PMC10088301; doi:10.1107/S205698902300227X)
Supplement: Supplementary file 2 [file e-79-00323-1sup2.hkl]

data_1                                                                          
_shelx_title ' mo_c0222_0m_a.res in P-1'                                        
_shelx_refln_list_code          4                                               
_shelx_F_calc_maximum      527.52                                               
_exptl_crystal_F_000      1216.00                                               
_reflns_d_resolution_high  0.7107                                               
                                                                                
loop_                                                                           
 _space_group_symop_operation_xyz                                               
 'x, y, z'                                                                      
 '-x, -y, -z'                                                                   
                                                                                
_cell_length_a     8.7763                                                       
_cell_length_b     9.4409                                                       
_cell_length_c    21.2951                                                       
_cell_angle_alpha  96.762                                                       
_cell_angle_beta   92.198                                                       
_cell_angle_gamma  90.552                                                       
                                                                                
_shelx_F_squared_multiplier     1.000                                           
                                                                                
loop_                                                                           
 _refln_index_h                                                                 
 _refln_index_k                                                                 
 _refln_index_l                                                                 
 _refln_F_squared_calc                                                          
 _refln_F_squared_meas                                                          
 _refln_F_squared_sigma                                                         
 _refln_observed_status                                                         
   1   0   0          0.06         12.27         1.89 o                         
   2   0   0       5725.34       6665.19       114.54 o                         
   3   0   0         93.14         76.38         5.56 o                         
   4   0   0      13432.05      14156.25       242.81 o                         
   5   0   0         20.00         39.83         7.33 o                         
   6   0   0       3305.02       3213.57        70.85 o                         
   7   0   0          3.48          4.93        13.35 o                         
   8   0   0       2087.62       2172.97        84.76 o                         
   9   0   0         11.90         32.84        20.83 o                         
  10   0   0        246.22        269.68        26.31 o                         
  11   0   0          7.74         74.46        57.18 o                         
  12   0   0         42.47         92.85        63.40 o                         
 -12   1   0         59.24         88.56        63.81 o                         
 -11   1   0       3788.76       3705.48       153.68 o                         
 -10   1   0         91.67        107.85        50.87 o                         
  -9   1   0       8775.53       8529.51       215.87 o                         
  -8   1   0       7019.07       6612.68       156.17 o                         
  -7   1   0      33896.23      33147.12       721.33 o                         
  -6   1   0       2380.73       2451.86        63.33 o                         
  -5   1   0        966.59       1086.05        29.07 o                         
  -4   1   0      26467.43      27726.54       511.30 o                         
  -3   1   0       8769.47      10133.78       198.20 o                         
  -2   1   0       3512.35       3543.55        59.76 o                         
  -1   1   0         51.43         95.82         3.81 o                         
   1   1   0        133.09        137.37         5.82 o                         
   2   1   0      34498.45      37497.37       609.61 o                         
   3   1   0      27785.57      28394.06       463.78 o                         
   4   1   0         37.78        164.24        11.32 o                         
   5   1   0          8.82         42.17         9.37 o                         
   6   1   0        155.05        169.33        12.91 o                         
   7   1   0       8025.79       7707.23       178.67 o                         
   8   1   0       7467.50       7081.26       148.14 o                         
   9   1   0        181.56        214.10        28.32 o                         
  10   1   0       2123.27       2086.94        71.93 o                         
  11   1   0      11230.30      10906.70       300.51 o                         
  12   1   0        320.94        320.07        76.85 o                         
 -12   2   0       1252.31       1258.13       101.72 o                         
 -11   2   0       1498.23       1618.18        96.61 o                         
 -10   2   0       6250.19       6048.66       162.84 o                         
  -9   2   0       1745.83       1660.52        62.69 o                         
  -8   2   0      14338.12      14174.13       340.75 o                         
  -7   2   0       1699.48       1828.07        67.19 o                         
  -6   2   0      48543.54      49318.90      1065.54 o                         
  -5   2   0      13899.16      14249.71       294.27 o                         
  -4   2   0         39.02         78.76         6.02 o                         
  -3   2   0         99.05        110.99         6.28 o                         
  -2   2   0       9329.18       9930.61       176.42 o                         
  -1   2   0       8204.66       9194.60       199.17 o                         
   0   2   0      29021.62      32189.15       618.06 o                         
   1   2   0      12707.83      13799.11       210.56 o                         
   2   2   0      54275.12      59046.55      1036.66 o                         
   3   2   0      15332.93      15561.63       247.33 o                         
   4   2   0       1988.83       2105.80        39.56 o                         
   5   2   0       1829.22       2070.39        49.58 o                         
   6   2   0       5121.29       5945.63       130.83 o                         
   7   2   0        252.07        246.25        22.19 o                         
   8   2   0       3989.25       4218.74       108.71 o                         
   9   2   0       1109.59       1047.64        37.80 o                         
  10   2   0       1137.94       1260.14        51.75 o                         
  11   2   0        126.22        127.40        37.56 o                         
  12   2   0        225.06        234.18        44.32 o                         
 -12   3   0        410.01        608.42        89.58 o                         
 -11   3   0        195.22        145.48        60.83 o                         
 -10   3   0          7.91          7.18        50.81 o                         
  -9   3   0        429.24        464.69        57.79 o                         
  -8   3   0      11783.72      11540.76       306.55 o                         
  -7   3   0       5002.31       4963.37       129.39 o                         
  -6   3   0       5430.75       5233.44       122.34 o                         
  -5   3   0        100.75        138.28        12.13 o                         
  -4   3   0       9966.02      10111.46       256.40 o                         
  -3   3   0       4313.52       4830.80        92.61 o                         
  -2   3   0         21.58         61.40         5.92 o                         
  -1   3   0       1822.47       2176.99        42.13 o                         
   0   3   0      24614.37      25639.64       493.29 o                         
   1   3   0       5266.70       5269.33        98.60 o                         
   2   3   0      32859.06      34285.72       579.59 o                         
   3   3   0      40937.48      44798.32       705.39 o                         
   4   3   0       4507.94       4986.88        98.75 o                         
   5   3   0      21403.35      21793.74       448.36 o                         
   6   3   0       1833.56       2123.84        62.06 o                         
   7   3   0        504.24        615.57        40.61 o                         
   8   3   0       7591.44       8008.02       167.22 o                         
   9   3   0       4015.28       4247.37       106.24 o                         
  10   3   0          4.50         -8.10        23.23 o                         
  11   3   0       4215.38       4179.92       119.93 o                         
 -11   4   0         20.79          2.43        63.51 o                         
 -10   4   0       1426.14       1632.48        97.46 o                         
  -9   4   0          8.36         46.16        48.37 o                         
  -8   4   0        186.19        273.32        35.34 o                         
  -7   4   0        886.56       1069.80        40.83 o                         
  -6   4   0      21039.47      21056.15       460.96 o                         
  -5   4   0      28522.20      28390.60       616.61 o                         
  -4   4   0       1164.46       1228.43        36.78 o                         
  -3   4   0       1796.17       1894.77        46.54 o                         
  -2   4   0       7061.81       7045.34       132.20 o                         
  -1   4   0      22955.82      24548.62       472.55 o                         
   0   4   0       1884.44       2096.22        43.34 o                         
   1   4   0      22794.84      23183.39       426.60 o                         
   2   4   0       6310.00       6340.72       115.30 o                         
   3   4   0       2107.65       2315.33        46.81 o                         
   4   4   0       5670.70       5573.19       109.47 o                         
   5   4   0       9222.27       9541.90       202.10 o                         
   6   4   0       6241.34       6713.14       157.74 o                         
   7   4   0       5782.69       5998.80       143.05 o                         
   8   4   0        439.29        507.24        28.11 o                         
   9   4   0       8667.03       9060.41       200.53 o                         
  10   4   0       1798.34       1910.85        65.59 o                         
  11   4   0        199.56        215.37        36.15 o                         
 -11   5   0         85.89        118.36        67.92 o                         
 -10   5   0        141.47        181.84        57.87 o                         
  -9   5   0        842.82        910.38        69.59 o                         
  -8   5   0       4719.53       4153.76       140.10 o                         
  -7   5   0         56.09         53.35        20.31 o                         
  -6   5   0        296.83        347.92        22.18 o                         
  -5   5   0        102.01        126.27        21.27 o                         
  -4   5   0       7569.87       7798.45       185.77 o                         
  -3   5   0      62090.28      62547.24      1345.73 o                         
  -2   5   0      39468.33      39488.88       760.77 o                         
  -1   5   0       2948.29       2797.39        57.89 o                         
   0   5   0       4489.49       4608.01        96.90 o                         
   1   5   0       8620.27       8429.42       197.08 o                         
   2   5   0       5169.90       5306.01       119.45 o                         
   3   5   0       2027.61       1885.64        46.53 o                         
   4   5   0          0.38         29.97        14.34 o                         
   5   5   0       5291.56       5489.91       127.07 o                         
   6   5   0       3709.37       3776.25        94.68 o                         
   7   5   0       1009.42       1059.16        41.92 o                         
   8   5   0        885.76       1005.77        38.27 o                         
   9   5   0        223.99        255.48        27.45 o                         
  10   5   0        415.42        542.23        40.19 o                         
  11   5   0        394.81        430.79        41.91 o                         
 -11   6   0        694.53        780.34        88.38 o                         
 -10   6   0       4112.96       4184.12       183.64 o                         
  -9   6   0          3.97         30.76        54.70 o                         
  -8   6   0         94.31        124.01        25.67 o                         
  -7   6   0        821.33        874.77        39.23 o                         
  -6   6   0      11548.74      11413.76       325.73 o                         
  -5   6   0       1714.75       1784.87        53.53 o                         
  -4   6   0       5112.44       5147.49       126.73 o                         
  -3   6   0        673.22        698.14        28.33 o                         
  -2   6   0        413.38        423.16        30.60 o                         
  -1   6   0      22092.74      22407.27       560.07 o                         
   0   6   0      25070.98      25385.83       548.38 o                         
   1   6   0       4788.74       4517.97       109.24 o                         
   2   6   0       5255.50       4971.28       121.85 o                         
   3   6   0        508.28        521.09        23.09 o                         
   4   6   0        178.34        132.97        16.55 o                         
   5   6   0        609.08        623.11        26.02 o                         
   6   6   0       1279.19       1441.82        52.82 o                         
   7   6   0       4539.25       4775.48       117.87 o                         
   8   6   0       9093.08       9354.32       308.14 o                         
   9   6   0       3252.89       3414.62       109.17 o                         
  10   6   0        965.47        922.87        44.14 o                         
 -10   7   0       1989.79       2100.24       122.89 o                         
  -9   7   0         51.41         72.74        57.86 o                         
  -8   7   0       1149.79       1221.54        45.76 o                         
  -7   7   0       2658.06       2700.34        92.42 o                         
  -6   7   0         28.82         66.23        26.61 o                         
  -5   7   0       4815.63       4828.14       130.52 o                         
  -4   7   0       2349.50       2425.15        71.79 o                         
  -3   7   0       4254.01       4280.16       115.01 o                         
  -2   7   0       2361.71       2310.74        67.37 o                         
  -1   7   0       3814.69       3908.32       104.83 o                         
   0   7   0        725.44        673.70        45.73 o                         
   1   7   0       8911.32       8665.85       191.57 o                         
   2   7   0      11266.62      10992.06       258.00 o                         
   3   7   0       3453.46       3253.69        89.82 o                         
   4   7   0        285.22        342.15        48.66 o                         
   5   7   0        818.35        873.57        53.81 o                         
   6   7   0        672.33        750.95        40.72 o                         
   7   7   0       1492.62       1596.21        57.86 o                         
   8   7   0       7046.59       7038.01       244.81 o                         
   9   7   0        143.24        182.89        33.76 o                         
  10   7   0        105.65         93.19        32.23 o                         
  -9   8   0          2.39         28.38        61.74 o                         
  -8   8   0       4312.38       4293.09       120.51 o                         
  -7   8   0      12117.16      12128.60       320.79 o                         
  -6   8   0        123.09         91.96        50.81 o                         
  -5   8   0         10.95         31.76        24.51 o                         
  -4   8   0         28.76         76.19        18.89 o                         
  -3   8   0          0.59          0.91        17.24 o                         
  -2   8   0       4041.28       3955.01       118.48 o                         
  -1   8   0        998.77       1014.43        40.42 o                         
   0   8   0       2234.13       2349.51        75.79 o                         
   1   8   0      41908.39      41480.82      1032.77 o                         
   2   8   0        529.67        625.04        33.84 o                         
   3   8   0       3767.48       3700.28       133.37 o                         
   4   8   0        899.85        979.81        46.76 o                         
   5   8   0       2040.54       2066.71        82.79 o                         
   6   8   0       1207.16       1224.94        57.51 o                         
   7   8   0        414.57        451.98        39.10 o                         
   8   8   0         26.37         21.15        32.95 o                         
   9   8   0       1579.58       1434.29        67.75 o                         
  -9   9   0         19.56        -21.33        45.41 o                         
  -8   9   0       1515.56       1635.68        64.39 o                         
  -7   9   0       1815.32       1807.41        77.64 o                         
  -6   9   0         20.95         15.76        22.15 o                         
  -5   9   0        546.05        638.63        42.73 o                         
  -4   9   0       3563.37       3500.49       101.44 o                         
  -3   9   0       2122.61       1991.07        69.21 o                         
  -2   9   0        133.74        203.46        25.39 o                         
  -1   9   0       6333.90       6297.46       166.55 o                         
   0   9   0       3585.40       3594.95       102.18 o                         
   1   9   0       2023.66       1990.41        65.78 o                         
   2   9   0       5981.73       5950.20       174.16 o                         
   3   9   0       9493.86       9256.38       263.20 o                         
   4   9   0       1562.25       1570.39        78.75 o                         
   5   9   0        474.39        486.14        38.08 o                         
   6   9   0        710.42        800.53        46.56 o                         
   7   9   0          3.94         39.22        33.35 o                         
   8   9   0        430.71        398.00        42.58 o                         
  -8  10   0        139.78        100.02        35.01 o                         
  -7  10   0       3352.37       3600.34       125.90 o                         
  -6  10   0        319.96        206.89        26.05 o                         
  -5  10   0      27518.90      27547.00       693.71 o                         
  -4  10   0       1001.96       1038.44        50.92 o                         
  -3  10   0        533.50        527.39        38.91 o                         
  -2  10   0       1008.53       1031.83        48.26 o                         
  -1  10   0        449.12        470.37        35.95 o                         
   0  10   0       1297.77       1248.17        61.01 o                         
   1  10   0        113.62         74.21        26.07 o                         
   2  10   0          0.09         -7.89        27.70 o                         
   3  10   0         30.88         32.30        29.02 o                         
   4  10   0         19.42          6.67        29.53 o                         
   5  10   0          3.25         -3.92        30.22 o                         
   6  10   0        243.02        277.38        37.82 o                         
   7  10   0        186.94        251.91        46.07 o                         
  -6  11   0          2.62          0.78        24.60 o                         
  -5  11   0          0.42         -8.22        26.50 o                         
  -4  11   0        711.04        723.29        43.94 o                         
  -3  11   0       1478.46       1556.75        72.14 o                         
  -2  11   0          3.23         73.17        33.04 o                         
  -1  11   0        114.79        137.81        30.20 o                         
   0  11   0         15.72         42.50        28.96 o                         
   1  11   0        641.33        632.30        39.46 o                         
   2  11   0       1723.22       1702.23        73.39 o                         
   3  11   0        708.23        765.71        47.46 o                         
   4  11   0       2382.03       2536.67        95.36 o                         
   5  11   0       2253.49       2496.53        95.37 o                         
   6  11   0       3171.25       3264.33       120.52 o                         
  -5  12   0       3584.87       3587.71       123.21 o                         
  -4  12   0         15.89        -22.93        33.27 o                         
  -3  12   0        374.99        465.83        42.27 o                         
  -2  12   0         10.73         15.75        36.16 o                         
  -1  12   0       1154.35       1159.52        56.95 o                         
   0  12   0         44.33         55.56        33.57 o                         
   1  12   0         29.00         10.82        32.89 o                         
   2  12   0        376.17        422.85        44.21 o                         
   3  12   0        573.54        597.03        49.10 o                         
   4  12   0        418.92        432.72        44.82 o                         
  -2  13   0       4049.56       4341.98       143.43 o                         
  -1  13   0        775.02        808.93        93.34 o                         
   0  13   0        455.51        508.00        60.75 o                         
   1  13   0        401.07        469.38        51.97 o                         
  -2 -13   1        224.74        279.14        50.28 o                         
  -1 -13   1        445.52        486.60        46.39 o                         
   0 -13   1        200.96        130.27        43.84 o                         
   1 -13   1       2735.79       2983.25       120.76 o                         
   2 -13   1         47.16         37.70        38.45 o                         
  -5 -12   1       2672.09       2925.78       138.91 o                         
  -4 -12   1        465.18        547.21        60.07 o                         
  -3 -12   1       2423.50       2442.10       103.54 o                         
  -2 -12   1       1275.33       1372.26        67.26 o                         
  -1 -12   1       4365.89       4815.38       138.61 o                         
   0 -12   1       1542.98       1603.55        67.88 o                         
   1 -12   1       1626.01       1598.93        97.07 o                         
   2 -12   1         33.30        -33.59        36.36 o                         
   3 -12   1        471.93        463.10        56.64 o                         
   4 -12   1       2464.80       2483.32        94.51 o                         
   5 -12   1        467.63        500.16        38.41 o                         
  -6 -11   1        488.82        498.71        49.98 o                         
  -5 -11   1        133.64        185.36        38.26 o                         
  -4 -11   1       6215.41       6494.20       195.09 o                         
  -3 -11   1         82.29         86.31        34.21 o                         
  -2 -11   1         20.64         68.49        36.13 o                         
  -1 -11   1        202.75        218.02        32.07 o                         
   0 -11   1       2656.43       2742.67        88.97 o                         
   1 -11   1       2585.31       2788.31        90.37 o                         
   2 -11   1       6900.64       6764.41       200.78 o                         
   3 -11   1       1563.37       1764.02        91.39 o                         
   4 -11   1        136.39        112.09        28.77 o                         
   5 -11   1        220.56        202.10        30.53 o                         
   6 -11   1        351.12        399.29        36.59 o                         
   7 -11   1        601.70        695.68        54.48 o                         
  -7 -10   1      12728.79      13327.30       379.09 o                         
  -6 -10   1         19.25         -9.58        33.11 o                         
  -5 -10   1        933.21        893.61        63.57 o                         
  -4 -10   1       2516.13       2558.88        92.24 o                         
  -3 -10   1       5174.72       4981.48       151.93 o                         
  -2 -10   1        458.80        466.70        52.66 o                         
  -1 -10   1        182.44        160.73        26.51 o                         
   0 -10   1         55.65         41.46        31.20 o                         
   1 -10   1       2980.17       2956.62        98.59 o                         
   2 -10   1       1227.64       1279.20        51.58 o                         
   3 -10   1          1.37         10.62        24.29 o                         
   4 -10   1        154.83        167.26        27.40 o                         
   5 -10   1         39.41         66.64        24.77 o                         
   6 -10   1          4.37         16.76        29.77 o                         
   7 -10   1       1585.91       1661.16        75.60 o                         
   8 -10   1          6.17         14.57        33.46 o                         
  -8  -9   1         32.56          3.01        36.21 o                         
  -7  -9   1       1017.24       1097.52        58.10 o                         
  -6  -9   1         56.22         62.05        31.51 o                         
  -5  -9   1        914.69        929.56        57.16 o                         
  -4  -9   1        482.09        562.67        38.55 o                         
  -3  -9   1         11.65         41.95        24.92 o                         
  -2  -9   1       5124.10       5187.53       154.25 o                         
  -1  -9   1        223.55        271.77        25.97 o                         
   0  -9   1        489.65        481.69        29.95 o                         
   1  -9   1       6483.17       6676.48       175.58 o                         
   2  -9   1       1082.96       1122.73        49.64 o                         
   3  -9   1        916.69        974.46        41.74 o                         
   4  -9   1      13492.40      13433.04       373.94 o                         
   5  -9   1        309.71        281.89        26.67 o                         
   6  -9   1        460.56        476.29        51.41 o                         
   7  -9   1       1742.60       1680.74        76.49 o                         
   8  -9   1        228.56        263.10        28.49 o                         
   9  -9   1        842.25        837.45        66.59 o                         
  -9  -8   1         29.76         46.54        37.60 o                         
  -8  -8   1       1468.88       1375.08        64.70 o                         
  -7  -8   1       3684.18       3811.35       124.96 o                         
  -6  -8   1        715.28        750.67        61.16 o                         
  -5  -8   1       7445.66       7646.40       220.60 o                         
  -4  -8   1       3941.40       3897.78       119.86 o                         
  -3  -8   1       8261.35       8082.60       230.17 o                         
  -2  -8   1         78.68         79.06        17.76 o                         
  -1  -8   1       8331.58       8373.34       235.90 o                         
   0  -8   1        102.55         78.23        20.90 o                         
   1  -8   1         84.96         91.17        18.33 o                         
   2  -8   1        226.58        214.42        20.69 o                         
   3  -8   1      10004.03       9961.66       255.83 o                         
   4  -8   1       1553.40       1526.18        56.49 o                         
   5  -8   1          4.08         25.82        18.27 o                         
   6  -8   1       2974.97       2906.78       101.77 o                         
   7  -8   1       1063.31       1181.28        92.04 o                         
   8  -8   1        264.18        320.83        40.31 o                         
   9  -8   1       7069.01       7164.85       267.10 o                         
 -10  -7   1         52.26         54.15        31.80 o                         
  -9  -7   1         71.75         69.73        32.00 o                         
  -8  -7   1        148.69        133.89        32.04 o                         
  -7  -7   1       4142.67       4226.86       124.00 o                         
  -6  -7   1       1158.06       1182.63        64.50 o                         
  -5  -7   1      11906.35      11477.22       294.90 o                         
  -4  -7   1      20471.72      19828.90       461.33 o                         
  -3  -7   1        357.91        368.19        28.10 o                         
  -2  -7   1       2470.75       2443.41        64.58 o                         
  -1  -7   1         31.67         97.04        16.42 o                         
   0  -7   1         10.88         28.66        13.50 o                         
   1  -7   1      16582.33      16417.12       413.00 o                         
   2  -7   1       3510.22       3702.27       100.23 o                         
   3  -7   1      13059.15      12970.94       328.79 o                         
   4  -7   1      10488.23      10606.85       271.35 o                         
   5  -7   1       3758.47       3638.08       111.40 o                         
   6  -7   1        667.58        654.16        29.84 o                         
   7  -7   1         81.90        125.18        30.07 o                         
   8  -7   1       6020.10       5791.59       195.19 o                         
   9  -7   1         45.25         93.15        63.70 o                         
  10  -7   1       1732.21       1669.33       107.58 o                         
 -10  -6   1       1732.73       1858.35        66.60 o                         
  -9  -6   1       1640.64       1632.70        57.05 o                         
  -8  -6   1        850.16        907.39        47.65 o                         
  -7  -6   1        817.54        818.32        39.10 o                         
  -6  -6   1      14284.10      13883.76       306.93 o                         
  -5  -6   1        502.80        532.05        27.12 o                         
  -4  -6   1       5128.94       5203.38       139.94 o                         
  -3  -6   1      17417.78      16384.87       411.30 o                         
  -2  -6   1       2043.13       2061.24        55.00 o                         
  -1  -6   1       8309.68       8470.84       199.24 o                         
   0  -6   1      22420.63      22607.86       488.87 o                         
   1  -6   1       3447.13       3314.30        82.13 o                         
   2  -6   1         31.08         74.54        10.81 o                         
   3  -6   1       6325.48       6193.70       149.11 o                         
   4  -6   1        777.02        816.61        29.23 o                         
   5  -6   1       1397.78       1392.22        44.26 o                         
   6  -6   1      17351.72      17435.71       409.62 o                         
   7  -6   1       1069.87       1058.45        37.94 o                         
   8  -6   1       3451.76       3498.27       134.89 o                         
   9  -6   1        300.44        303.75        34.80 o                         
  10  -6   1        733.61        796.73        82.27 o                         
  11  -6   1         27.18         27.70        69.40 o                         
 -11  -5   1       2730.20       2885.04       100.49 o                         
 -10  -5   1       8102.49       8091.51       176.59 o                         
  -9  -5   1       3022.27       3086.39        95.23 o                         
  -8  -5   1        398.04        471.59        30.16 o                         
  -7  -5   1       1223.35       1277.09        43.77 o                         
  -6  -5   1        682.21        781.06        32.22 o                         
  -5  -5   1      10034.52       9665.62       214.99 o                         
  -4  -5   1      10338.71      10417.84       265.30 o                         
  -3  -5   1      14075.09      13912.77       304.95 o                         
  -2  -5   1      14378.96      14359.56       313.57 o                         
  -1  -5   1       5678.07       5741.29       127.35 o                         
   0  -5   1        978.90        989.57        25.32 o                         
   1  -5   1       5988.36       5884.66       122.48 o                         
   2  -5   1      31558.65      33323.10       676.89 o                         
   3  -5   1       4746.58       4560.65       104.61 o                         
   4  -5   1       7217.74       7286.13       153.83 o                         
   5  -5   1        109.55        155.79        17.13 o                         
   6  -5   1       9570.67       9502.87       190.40 o                         
   7  -5   1       3178.03       2996.46        87.97 o                         
   8  -5   1       1054.64       1040.24        54.11 o                         
   9  -5   1        291.32        278.26        27.10 o                         
  10  -5   1       2802.72       2685.59       124.14 o                         
  11  -5   1         88.78         59.76        60.92 o                         
 -11  -4   1        123.94        169.54        38.11 o                         
 -10  -4   1       1657.26       1855.85        84.65 o                         
  -9  -4   1       1065.09       1087.90        48.63 o                         
  -8  -4   1       6858.65       7129.63       152.02 o                         
  -7  -4   1       5815.35       5942.48       145.70 o                         
  -6  -4   1       1715.72       1972.66        59.94 o                         
  -5  -4   1       1050.33       1141.26        35.99 o                         
  -4  -4   1      22432.57      22814.17       422.89 o                         
  -3  -4   1        939.53        957.56        24.28 o                         
  -2  -4   1      25887.75      25727.00       454.29 o                         
  -1  -4   1       4959.53       5104.47        96.15 o                         
   0  -4   1      59804.52      62597.23      1267.54 o                         
   1  -4   1       8460.43       8491.95       158.18 o                         
   2  -4   1      22299.83      23197.04       472.29 o                         
   3  -4   1         24.69         73.85         8.06 o                         
   4  -4   1      23203.66      23501.37       544.81 o                         
   5  -4   1       2321.88       2384.51        63.83 o                         
   6  -4   1       5408.10       5474.19       120.04 o                         
   7  -4   1       3835.13       3763.90       114.60 o                         
   8  -4   1       6154.98       5934.28       169.74 o                         
   9  -4   1        659.94        791.70        64.20 o                         
  10  -4   1       3467.25       3444.96       142.12 o                         
  11  -4   1        126.34         96.42        61.16 o                         
 -11  -3   1       1523.47       1518.88        71.95 o                         
 -10  -3   1        847.92        825.94        40.56 o                         
  -9  -3   1        438.39        591.39        37.70 o                         
  -8  -3   1       1851.05       1997.03        52.88 o                         
  -7  -3   1        435.29        505.54        29.13 o                         
  -6  -3   1      13497.01      14138.37       314.15 o                         
  -5  -3   1       2980.60       2967.65        70.84 o                         
  -4  -3   1      13646.12      14603.98       263.25 o                         
  -3  -3   1       4730.34       4694.81        78.13 o                         
  -2  -3   1       1602.90       1604.67        30.85 o                         
  -1  -3   1       1948.93       2310.19        44.61 o                         
   0  -3   1       7427.72       7699.59       149.44 o                         
   1  -3   1      13343.79      13804.25       266.91 o                         
   2  -3   1       2074.50       2281.40        44.95 o                         
   3  -3   1      32214.00      33557.56       618.66 o                         
   4  -3   1       4303.58       4607.70       111.43 o                         
   5  -3   1        299.54        425.44        37.31 o                         
   6  -3   1      27143.21      26448.41       542.37 o                         
   7  -3   1         31.75          9.86         9.68 o                         
   8  -3   1       3410.47       3372.49       107.08 o                         
   9  -3   1        872.04        813.91        57.90 o                         
  10  -3   1       1445.19       1442.93        85.21 o                         
  11  -3   1       6479.46       6055.91       213.52 o                         
  12  -3   1        117.87        152.13        75.94 o                         
 -12  -2   1       1901.36       2081.19       147.27 o                         
 -11  -2   1       2349.58       2332.33        90.37 o                         
 -10  -2   1       5776.68       5563.08       146.51 o                         
  -9  -2   1       1895.46       1846.18        58.39 o                         
  -8  -2   1      16260.17      16601.02       329.57 o                         
  -7  -2   1       1799.92       1917.76        55.41 o                         
  -6  -2   1      48122.10      51162.04      1043.30 o                         
  -5  -2   1      11526.74      12027.17       226.67 o                         
  -4  -2   1         89.87        147.53        12.18 o                         
  -3  -2   1        232.03        330.44        10.45 o                         
  -2  -2   1       9406.68      10675.80       170.06 o                         
  -1  -2   1      11832.90      12842.72       209.97 o                         
   0  -2   1      34491.22      36365.84       780.75 o                         
   1  -2   1      15011.94      15454.44       314.41 o                         
   2  -2   1      41268.21      43503.30       935.66 o                         
   3  -2   1      17778.75      18124.85       351.48 o                         
   4  -2   1       5110.31       5233.50       106.20 o                         
   5  -2   1       3628.51       3811.28        80.00 o                         
   6  -2   1       6258.00       6688.52       144.19 o                         
   7  -2   1         23.25         43.64        10.88 o                         
   8  -2   1       6355.63       6459.74       152.48 o                         
   9  -2   1         53.28         59.87        12.44 o                         
  10  -2   1        954.60       1014.97        60.96 o                         
  11  -2   1         25.19         24.44        57.32 o                         
  12  -2   1        344.98        334.55        71.19 o                         
 -12  -1   1        417.06        292.45        74.21 o                         
 -11  -1   1        135.58        217.88        43.91 o                         
 -10  -1   1       1044.20       1039.43        55.06 o                         
  -9  -1   1      13234.42      13088.14       318.49 o                         
  -8  -1   1       1911.64       1889.34        55.76 o                         
  -7  -1   1       3106.45       3492.90        83.77 o                         
  -6  -1   1       4025.66       3926.18        80.57 o                         
  -5  -1   1      11502.49      12072.66       217.17 o                         
  -4  -1   1      62926.92      67469.35      1061.57 o                         
  -3  -1   1      78741.26      83560.61      1533.99 o                         
  -2  -1   1       4530.40       4827.22        78.46 o                         
  -1  -1   1         28.26         49.83         7.02 o                         
   1  -1   1         33.57         48.19         4.29 o                         
   2  -1   1      36505.68      39255.32       755.17 o                         
   3  -1   1      40845.36      42814.18       787.10 o                         
   4  -1   1       1450.11       1375.37        32.65 o                         
   5  -1   1      22000.28      22218.91       431.57 o                         
   6  -1   1       3121.59       3194.12        74.77 o                         
   7  -1   1        865.49       1022.14        37.04 o                         
   8  -1   1       1753.29       1662.51        49.44 o                         
   9  -1   1        374.92        405.78        27.25 o                         
  10  -1   1        144.05        133.47        51.55 o                         
  11  -1   1       3518.54       3542.77       176.33 o                         
  12  -1   1        256.12        252.56        68.19 o                         
 -12   0   1       7872.90       7620.63       290.65 o                         
 -11   0   1        185.11        235.52        41.33 o                         
 -10   0   1       7526.23       7602.83       219.49 o                         
  -9   0   1         26.31         68.45        24.63 o                         
  -8   0   1       8728.93       9263.28       214.19 o                         
  -7   0   1          0.07         11.35        15.47 o                         
  -6   0   1      13186.86      12973.04       244.53 o                         
  -5   0   1         80.95        143.07        10.67 o                         
  -4   0   1       1166.96       1443.50        34.68 o                         
  -3   0   1         58.66        108.38         6.06 o                         
  -2   0   1       2655.98       3188.14        47.58 o                         
  -1   0   1          2.78          4.98         1.49 o                         
   1   0   1         14.62         27.94         3.14 o                         
   2   0   1       4598.01       5212.68        78.60 o                         
   3   0   1          0.08         11.52         4.80 o                         
   4   0   1       1988.34       1908.28        37.78 o                         
   5   0   1         15.63         30.08         6.51 o                         
   6   0   1        624.22        700.84        26.20 o                         
   7   0   1        103.94        128.35        17.30 o                         
   8   0   1       8406.97       8543.40       194.26 o                         
   9   0   1          7.72         33.92        21.63 o                         
  10   0   1       3873.55       3855.42       119.05 o                         
  11   0   1          3.80         -0.12        55.19 o                         
  12   0   1       2051.32       1848.45       105.83 o                         
 -12   1   1        237.08        244.82        72.76 o                         
 -11   1   1       1476.55       1488.44        92.94 o                         
 -10   1   1       2053.26       2014.56        72.99 o                         
  -9   1   1        119.17        215.59        40.06 o                         
  -8   1   1        272.58        329.71        33.44 o                         
  -7   1   1       6262.97       6102.00       142.83 o                         
  -6   1   1       3292.28       3367.57        73.59 o                         
  -5   1   1        389.59        424.59        14.34 o                         
  -4   1   1      21602.88      22556.98       460.83 o                         
  -3   1   1      67320.20      69732.37      1602.44 o                         
  -2   1   1       5890.92       5676.86       106.49 o                         
  -1   1   1        128.62        193.71         6.29 o                         
   1   1   1        297.77        276.29         8.31 o                         
   2   1   1      13047.07      14435.71       236.02 o                         
   3   1   1        670.70        883.12        18.36 o                         
   4   1   1       4597.66       5360.90        88.68 o                         
   5   1   1      84661.07      86759.12      1591.93 o                         
   6   1   1       1453.11       1487.15        42.38 o                         
   7   1   1        536.90        636.55        31.58 o                         
   8   1   1       2345.27       2352.03        59.53 o                         
   9   1   1       3440.23       3347.94       100.26 o                         
  10   1   1       1732.85       1642.79        62.09 o                         
  11   1   1         43.06        135.20        34.74 o                         
  12   1   1        489.82        400.48        70.58 o                         
 -12   2   1       3036.73       3110.80       163.79 o                         
 -11   2   1        222.27        215.90        35.23 o                         
 -10   2   1         21.28         19.95        29.84 o                         
  -9   2   1         67.54        112.14        25.21 o                         
  -8   2   1       2770.38       2969.19        86.64 o                         
  -7   2   1         66.61        108.28        12.80 o                         
  -6   2   1       3703.34       3714.18        90.34 o                         
  -5   2   1        489.71        517.57        15.75 o                         
  -4   2   1         78.64         53.10        10.63 o                         
  -3   2   1      11897.42      12795.38       249.56 o                         
  -2   2   1      85540.74      92851.59      2820.07 o                         
  -1   2   1      11013.97      11235.99       206.96 o                         
   0   2   1       1064.20       1078.02        24.85 o                         
   1   2   1      31548.98      33812.93       530.47 o                         
   2   2   1       7360.03       8638.78       138.10 o                         
   3   2   1       7246.54       7784.12       130.14 o                         
   4   2   1      53578.30      57191.65      1005.77 o                         
   5   2   1       1038.40       1135.82        36.86 o                         
   6   2   1          0.27         19.94        11.63 o                         
   7   2   1       2324.54       2332.81        66.37 o                         
   8   2   1      10448.16      10624.50       242.60 o                         
   9   2   1        792.13        873.51        45.09 o                         
  10   2   1       2336.82       2191.56        84.85 o                         
  11   2   1       4015.30       4023.87       151.19 o                         
  12   2   1        227.61        166.79        41.54 o                         
 -12   3   1        775.70        834.46        95.13 o                         
 -11   3   1        332.03        322.38        74.35 o                         
 -10   3   1       5813.50       5287.66       187.34 o                         
  -9   3   1      15460.79      15258.67       402.08 o                         
  -8   3   1        285.88        391.88        32.79 o                         
  -7   3   1       3509.89       3785.93       114.43 o                         
  -6   3   1        227.28        352.93        19.63 o                         
  -5   3   1       1658.65       1798.50        67.13 o                         
  -4   3   1       6113.18       6039.41       136.18 o                         
  -3   3   1        514.48        553.39        15.77 o                         
  -2   3   1       5402.99       5534.12       103.87 o                         
  -1   3   1     101534.50     103069.52      3611.02 o                         
   0   3   1      27268.74      27929.40       537.14 o                         
   1   3   1       5943.48       5687.94       106.22 o                         
   2   3   1       4013.55       3991.02        65.41 o                         
   3   3   1      38287.75      40812.77       719.16 o                         
   4   3   1       3035.31       3575.84        70.39 o                         
   5   3   1       5515.21       5806.47       125.95 o                         
   6   3   1       4696.59       4843.76       107.52 o                         
   7   3   1       6350.85       6587.85       138.16 o                         
   8   3   1      15540.69      15652.74       329.78 o                         
   9   3   1         23.61         16.72        23.60 o                         
  10   3   1         48.86         57.09        29.70 o                         
  11   3   1         56.04         78.10        48.46 o                         
 -11   4   1       2585.48       2600.71       142.16 o                         
 -10   4   1         74.01        112.64        58.92 o                         
  -9   4   1         19.33         30.73        25.61 o                         
  -8   4   1      24271.30      23578.11       604.16 o                         
  -7   4   1         41.01         42.56        14.55 o                         
  -6   4   1       3091.79       3168.85        80.03 o                         
  -5   4   1       4410.62       4552.60       115.49 o                         
  -4   4   1       1899.16       1937.65        51.96 o                         
  -3   4   1       3394.95       3521.37        81.59 o                         
  -2   4   1       8917.31       8809.05       181.61 o                         
  -1   4   1      12295.73      12960.94       251.18 o                         
   0   4   1       7201.09       7489.94       139.45 o                         
   1   4   1      17409.88      16482.28       290.95 o                         
   2   4   1      18920.59      18893.83       298.93 o                         
   3   4   1      10333.29      10137.35       182.54 o                         
   4   4   1       3993.88       3919.52        77.94 o                         
   5   4   1       1723.67       1817.60        44.22 o                         
   6   4   1       1967.03       2092.79        58.47 o                         
   7   4   1       2412.05       2675.12        69.43 o                         
   8   4   1        998.73       1100.43        39.95 o                         
   9   4   1         17.28          3.81        26.64 o                         
  10   4   1       9155.64       9767.48       252.83 o                         
  11   4   1        195.08        284.26        36.59 o                         
 -11   5   1        849.40        899.71        88.48 o                         
 -10   5   1       3769.32       3441.48       160.60 o                         
  -9   5   1          0.82         52.20        53.78 o                         
  -8   5   1        101.24        143.61        30.15 o                         
  -7   5   1        233.93        283.03        18.98 o                         
  -6   5   1        305.81        356.01        31.24 o                         
  -5   5   1       6190.44       6123.07       178.04 o                         
  -4   5   1      15842.17      15852.44       369.97 o                         
  -3   5   1       6686.27       7018.14       166.22 o                         
  -2   5   1       1737.94       1841.04        50.59 o                         
  -1   5   1      15104.95      14150.21       274.81 o                         
   0   5   1       7595.26       7308.44       171.66 o                         
   1   5   1       7405.81       7161.86       157.69 o                         
   2   5   1       6546.26       6605.06       147.35 o                         
   3   5   1      10118.71       9840.33       203.94 o                         
   4   5   1       1552.17       1521.65        38.43 o                         
   5   5   1       3359.29       3528.10        85.61 o                         
   6   5   1       4309.26       4229.27        99.97 o                         
   7   5   1       4799.25       4790.55       107.11 o                         
   8   5   1         69.50        130.99        23.89 o                         
   9   5   1        199.99        134.03        26.68 o                         
  10   5   1        199.62        194.62        36.81 o                         
  11   5   1        214.75        248.44        42.57 o                         
 -11   6   1        426.16        578.39        81.97 o                         
 -10   6   1        763.86        712.65        78.56 o                         
  -9   6   1       1327.56       1449.47        94.61 o                         
  -8   6   1        613.71        767.75        51.77 o                         
  -7   6   1       8415.81       8356.92       221.83 o                         
  -6   6   1        287.70        411.82        34.15 o                         
  -5   6   1      14847.57      14712.15       408.45 o                         
  -4   6   1        541.56        614.38        30.69 o                         
  -3   6   1        497.78        544.81        24.86 o                         
  -2   6   1         34.94         47.08         9.84 o                         
  -1   6   1       3881.44       3822.59       101.49 o                         
   0   6   1         39.69         69.56        10.76 o                         
   1   6   1       1839.85       1849.96        57.92 o                         
   2   6   1      33608.12      31660.68       732.06 o                         
   3   6   1       5563.19       5241.45       135.85 o                         
   4   6   1       3985.98       4018.43       109.06 o                         
   5   6   1        185.34        248.58        20.13 o                         
   6   6   1       6734.78       6595.24       153.13 o                         
   7   6   1        406.60        476.54        32.78 o                         
   8   6   1       6071.21       6110.30       149.91 o                         
   9   6   1       1461.07       1545.80        56.89 o                         
  10   6   1        207.08        242.26        40.18 o                         
 -10   7   1        707.52        777.11        83.17 o                         
  -9   7   1        636.67        508.95        69.69 o                         
  -8   7   1         72.66        110.29        25.67 o                         
  -7   7   1       1385.06       1486.22        68.31 o                         
  -6   7   1       7685.64       7494.83       217.63 o                         
  -5   7   1       2252.49       2335.80        70.62 o                         
  -4   7   1          4.76         23.19        14.98 o                         
  -3   7   1      13458.19      13297.28       367.36 o                         
  -2   7   1       9736.05       9862.59       232.62 o                         
  -1   7   1        719.88        799.57        35.25 o                         
   0   7   1       4359.89       4352.02       115.32 o                         
   1   7   1      17933.04      16997.73       396.62 o                         
   2   7   1        343.92        347.52        30.02 o                         
   3   7   1       3774.83       3925.13       117.52 o                         
   4   7   1        644.27        669.14        35.59 o                         
   5   7   1       1709.25       1646.54        63.15 o                         
   6   7   1       9537.20       8863.86       253.66 o                         
   7   7   1         39.36         44.88        27.51 o                         
   8   7   1       4151.14       3980.26       125.20 o                         
   9   7   1       1714.97       1712.38        66.44 o                         
  10   7   1        264.10        262.55        46.52 o                         
  -9   8   1        813.48        751.55        60.42 o                         
  -8   8   1       1235.29       1270.85        52.77 o                         
  -7   8   1          9.38         64.07        27.74 o                         
  -6   8   1        729.06        763.40        45.49 o                         
  -5   8   1       2124.39       2107.32        67.49 o                         
  -4   8   1       3015.26       3194.82        91.59 o                         
  -3   8   1       1626.76       1579.26        56.51 o                         
  -2   8   1       8530.31       8288.94       234.66 o                         
  -1   8   1         14.42         33.28        19.13 o                         
   0   8   1         19.34         57.40        17.30 o                         
   1   8   1      13574.79      13697.16       346.98 o                         
   2   8   1          1.71         19.87        18.81 o                         
   3   8   1       1396.88       1421.99        56.80 o                         
   4   8   1        901.06        989.20        46.68 o                         
   5   8   1      10296.34       9998.84       286.57 o                         
   6   8   1       3834.82       3917.55       125.61 o                         
   7   8   1        787.37        900.49        81.24 o                         
   8   8   1       2059.32       2156.44        81.37 o                         
   9   8   1        291.23        370.98        37.64 o                         
  -9   9   1       2791.68       2712.06       118.93 o                         
  -8   9   1        246.55        259.59        32.90 o                         
  -7   9   1         87.35         44.89        31.86 o                         
  -6   9   1       1826.62       1796.70        63.44 o                         
  -5   9   1       1991.97       2092.59        74.78 o                         
  -4   9   1         24.44         31.50        20.87 o                         
  -3   9   1        650.18        663.63        34.29 o                         
  -2   9   1      24394.62      23944.19       735.97 o                         
  -1   9   1        414.04        442.98        29.58 o                         
   0   9   1        786.74        858.39        39.16 o                         
   1   9   1        626.37        643.01        34.01 o                         
   2   9   1       3063.76       3218.29       102.63 o                         
   3   9   1       1478.70       1522.19        62.80 o                         
   4   9   1         42.39         76.29        32.47 o                         
   5   9   1         43.28         12.25        28.81 o                         
   6   9   1       5826.98       5867.85       177.00 o                         
   7   9   1        152.40         97.35        37.17 o                         
   8   9   1       4393.63       4153.46       157.67 o                         
  -8  10   1        410.37        440.25        50.09 o                         
  -7  10   1         12.99         17.47        36.70 o                         
  -6  10   1       1019.88        997.30        46.97 o                         
  -5  10   1        194.83        232.50        35.96 o                         
  -4  10   1        185.79        282.47        29.61 o                         
  -3  10   1        382.74        453.55        35.99 o                         
  -2  10   1          0.88         15.34        27.05 o                         
  -1  10   1       1620.34       1747.20        71.99 o                         
   0  10   1       4398.66       4442.38       128.03 o                         
   1  10   1          5.37         20.40        28.09 o                         
   2  10   1        318.87        324.25        33.83 o                         
   3  10   1       6302.40       6461.81       191.38 o                         
   4  10   1        149.79        138.11        31.44 o                         
   5  10   1        513.62        556.38        42.16 o                         
   6  10   1       1900.63       1950.69        95.45 o                         
   7  10   1       1440.71       1347.77        82.38 o                         
  -6  11   1        394.76        330.17        30.06 o                         
  -5  11   1        401.20        419.93        33.10 o                         
  -4  11   1        215.45        225.99        33.59 o                         
  -3  11   1          0.40         17.28        29.82 o                         
  -2  11   1       1184.15       1097.82        71.09 o                         
  -1  11   1         29.46         38.69        30.50 o                         
   0  11   1      20904.84      21377.09       541.25 o                         
   1  11   1        116.68        134.10        32.86 o                         
   2  11   1         60.85         83.14        32.83 o                         
   3  11   1        304.05        338.75        39.17 o                         
   4  11   1       1410.32       1399.03        64.04 o                         
   5  11   1        874.40        962.23        54.70 o                         
   6  11   1        108.40         92.88        47.35 o                         
  -5  12   1         55.48         68.35        32.75 o                         
  -4  12   1       2528.53       2437.20        94.03 o                         
  -3  12   1        226.58        235.95        39.74 o                         
  -2  12   1        521.33        491.79        45.59 o                         
  -1  12   1       1027.17       1027.76        77.08 o                         
   0  12   1       1063.66       1026.61        57.18 o                         
   1  12   1       2605.49       2735.41       160.05 o                         
   2  12   1       1252.14       1334.19        72.40 o                         
   3  12   1       2338.22       2619.38       113.11 o                         
   4  12   1         21.45         21.61        45.13 o                         
  -1  13   1        209.31        201.87        43.22 o                         
   0  13   1        488.74        477.91        50.60 o                         
   1  13   1        237.42        234.65        48.35 o                         
  -2 -13   2       1524.36       1553.38        83.40 o                         
  -1 -13   2       2082.12       2301.73       153.27 o                         
   0 -13   2         77.18         59.67        40.55 o                         
   1 -13   2         89.54         33.55        36.15 o                         
   2 -13   2          0.64         15.37        37.04 o                         
  -5 -12   2        418.38        417.32        49.12 o                         
  -4 -12   2         13.92         63.06        37.94 o                         
  -3 -12   2       1492.33       1479.91        74.18 o                         
  -2 -12   2        723.49        653.30        46.19 o                         
  -1 -12   2          6.99         46.23        35.76 o                         
   0 -12   2          3.56        -11.66        30.87 o                         
   1 -12   2        878.51        921.49        48.64 o                         
   2 -12   2        267.27        258.43        35.08 o                         
   3 -12   2       1057.34       1075.94       102.59 o                         
   4 -12   2         99.56         82.25        31.64 o                         
   5 -12   2       2499.70       2659.25        92.04 o                         
  -6 -11   2        189.53        149.36        39.22 o                         
  -5 -11   2        920.22        961.07        54.49 o                         
  -4 -11   2        962.64        979.45        64.46 o                         
  -3 -11   2        361.43        403.23        46.81 o                         
  -2 -11   2       2959.19       3221.52       109.10 o                         
  -1 -11   2         67.40         78.21        28.43 o                         
   0 -11   2       1006.99        985.72        78.62 o                         
   1 -11   2        111.08         69.76        28.32 o                         
   2 -11   2        188.94        214.40        28.37 o                         
   3 -11   2        226.43        275.54        31.38 o                         
   4 -11   2        316.87        332.04        53.05 o                         
   5 -11   2        292.72        239.33        31.18 o                         
   6 -11   2        357.06        342.27        36.82 o                         
   7 -11   2        265.05        268.09        54.20 o                         
  -8 -10   2         97.81        128.61        41.44 o                         
  -7 -10   2         29.29         51.06        37.77 o                         
  -6 -10   2         21.44         55.63        34.45 o                         
  -5 -10   2         77.89        102.95        33.84 o                         
  -4 -10   2         63.61         74.09        31.27 o                         
  -3 -10   2       4419.13       4623.55       159.72 o                         
  -2 -10   2         61.86         74.88        28.07 o                         
  -1 -10   2       3701.91       3804.34       111.49 o                         
   0 -10   2       1463.76       1456.36        63.63 o                         
   1 -10   2      10800.06      10941.61       310.49 o                         
   2 -10   2         31.72         41.65        27.23 o                         
   3 -10   2       1706.95       1692.78        69.00 o                         
   4 -10   2        536.84        594.88        36.80 o                         
   5 -10   2       3135.38       3276.97        99.94 o                         
   6 -10   2       2045.59       2057.84        73.11 o                         
   7 -10   2       3845.80       4088.48       120.98 o                         
   8 -10   2         59.88         -0.43        33.55 o                         
  -8  -9   2        775.71        864.74        70.79 o                         
  -7  -9   2        451.01        405.48        40.82 o                         
  -6  -9   2        138.29        153.62        33.81 o                         
  -5  -9   2        335.52        335.19        33.86 o                         
  -4  -9   2       2001.92       2071.41        77.45 o                         
  -3  -9   2       9118.98       8884.24       228.83 o                         
  -2  -9   2       3978.15       4143.63       126.59 o                         
  -1  -9   2        532.49        584.31        33.63 o                         
   0  -9   2      10206.70      10145.45       285.79 o                         
   1  -9   2        261.37        269.67        33.52 o                         
   2  -9   2       6996.49       7157.21       206.17 o                         
   3  -9   2       7256.13       7381.78       194.27 o                         
   4  -9   2       1271.78       1328.37        51.32 o                         
   5  -9   2        499.13        536.92        31.54 o                         
   6  -9   2       4919.54       4690.91       132.72 o                         
   7  -9   2          1.35         22.00        24.30 o                         
   8  -9   2         12.15         26.13        33.07 o                         
   9  -9   2        568.80        674.61        62.41 o                         
  -9  -8   2       5248.70       5500.18       175.90 o                         
  -8  -8   2       1025.96       1176.92        72.06 o                         
  -7  -8   2          3.30         10.00        28.54 o                         
  -6  -8   2         55.69         80.20        27.64 o                         
  -5  -8   2       2592.00       2581.82        81.95 o                         
  -4  -8   2       9932.73       9798.30       253.93 o                         
  -3  -8   2       1630.30       1579.37        65.35 o                         
  -2  -8   2       1741.01       1817.57        57.09 o                         
  -1  -8   2       1183.66       1226.22        43.91 o                         
   0  -8   2       1709.55       1521.49        51.18 o                         
   1  -8   2       1116.55       1065.99        40.97 o                         
   2  -8   2       1849.73       1828.36        58.15 o                         
   3  -8   2        809.11        786.44        45.41 o                         
   4  -8   2      10238.40      10160.96       261.64 o                         
   5  -8   2        904.72        967.29        40.81 o                         
   6  -8   2        385.32        447.38        34.14 o                         
   7  -8   2          1.99         28.61        19.06 o                         
   8  -8   2        924.95        988.07        57.03 o                         
   9  -8   2       4134.64       4337.29       188.13 o                         
 -10  -7   2         18.99         -2.21        31.43 o                         
  -9  -7   2       2304.21       2397.48        76.61 o                         
  -8  -7   2       1401.42       1417.63        57.46 o                         
  -7  -7   2        124.73        137.93        26.41 o                         
  -6  -7   2       9680.51       9422.66       248.84 o                         
  -5  -7   2       1835.60       1767.99        81.58 o                         
  -4  -7   2      10853.68      10840.21       305.10 o                         
  -3  -7   2        179.10        257.80        19.93 o                         
  -2  -7   2        946.11       1011.93        37.96 o                         
  -1  -7   2        393.94        467.55        28.88 o                         
   0  -7   2          3.79         14.70        14.97 o                         
   1  -7   2       9239.57       9064.57       231.25 o                         
   2  -7   2      10845.65      10780.67       274.21 o                         
   3  -7   2        624.77        714.88        31.09 o                         
   4  -7   2      10007.42      10052.53       259.13 o                         
   5  -7   2        313.63        393.75        22.75 o                         
   6  -7   2       6595.30       6650.48       165.07 o                         
   7  -7   2         27.96         46.53        16.50 o                         
   8  -7   2         16.16         66.38        49.31 o                         
   9  -7   2       3873.60       3721.10       149.61 o                         
  10  -7   2         61.09        109.46        68.06 o                         
 -10  -6   2        719.61        817.21        39.09 o                         
  -9  -6   2        301.97        297.12        30.14 o                         
  -8  -6   2       8163.17       8261.84       228.38 o                         
  -7  -6   2        314.65        339.25        39.63 o                         
  -6  -6   2      15387.36      15140.83       357.79 o                         
  -5  -6   2       1176.50       1190.75        53.57 o                         
  -4  -6   2         17.02         73.17        23.62 o                         
  -3  -6   2       3051.08       2984.93        89.14 o                         
  -2  -6   2        561.98        647.67        32.51 o                         
  -1  -6   2        496.45        702.12        26.32 o                         
   0  -6   2      16861.06      17420.21       435.57 o                         
   1  -6   2       7549.38       7237.44       170.93 o                         
   2  -6   2       5119.61       5343.60       120.54 o                         
   3  -6   2      13782.35      13532.09       342.00 o                         
   4  -6   2       5422.44       5464.39       134.03 o                         
   5  -6   2        722.26        772.06        39.87 o                         
   6  -6   2       6086.33       6171.87       152.44 o                         
   7  -6   2        505.41        496.61        34.59 o                         
   8  -6   2       4716.30       4586.96       164.74 o                         
   9  -6   2       1135.45       1050.67        80.18 o                         
  10  -6   2       1071.58       1064.46        81.33 o                         
  11  -6   2        136.69        205.66        73.84 o                         
 -11  -5   2        296.66        311.96        35.89 o                         
 -10  -5   2        130.97        189.27        27.57 o                         
  -9  -5   2          6.06          2.96        23.41 o                         
  -8  -5   2         40.14        114.20        32.01 o                         
  -7  -5   2       1208.97       1194.85        48.90 o                         
  -6  -5   2       4165.98       4125.84       104.88 o                         
  -5  -5   2        305.50        338.27        23.48 o                         
  -4  -5   2      32468.87      32059.12       693.99 o                         
  -3  -5   2       8154.75       8125.08       192.05 o                         
  -2  -5   2      39426.01      39505.98       909.62 o                         
  -1  -5   2      17310.64      17224.94       373.55 o                         
   0  -5   2       2394.55       2345.23        49.07 o                         
   1  -5   2       1789.18       1859.58        40.44 o                         
   2  -5   2      14253.01      14386.36       361.70 o                         
   3  -5   2       2031.23       2240.80        54.81 o                         
   4  -5   2      13109.03      13173.13       288.67 o                         
   5  -5   2      18175.75      18022.98       453.33 o                         
   6  -5   2       4301.73       4349.83        97.99 o                         
   7  -5   2         44.11         36.32        12.59 o                         
   8  -5   2       5131.59       4803.34       150.01 o                         
   9  -5   2       1962.39       1998.23        80.77 o                         
  10  -5   2       2545.81       2548.41       141.11 o                         
  11  -5   2       5114.91       5016.93       196.56 o                         
 -11  -4   2        195.86        212.28        38.00 o                         
 -10  -4   2        882.71        966.68        41.74 o                         
  -9  -4   2        128.68        125.73        22.49 o                         
  -8  -4   2         75.79        192.19        23.77 o                         
  -7  -4   2        612.31        843.48        40.62 o                         
  -6  -4   2      19275.67      20225.85       445.76 o                         
  -5  -4   2      23685.10      24741.45       481.68 o                         
  -4  -4   2        189.71        264.38        19.06 o                         
  -3  -4   2       3709.16       3690.13        76.58 o                         
  -2  -4   2      12650.56      12812.61       219.32 o                         
  -1  -4   2      17536.97      19167.89       389.98 o                         
   0  -4   2        200.82        264.91         9.82 o                         
   1  -4   2      27852.73      28496.02       549.35 o                         
   2  -4   2       9638.14       9748.83       200.72 o                         
   3  -4   2       1483.51       1525.04        38.15 o                         
   4  -4   2       4160.70       4169.81        90.59 o                         
   5  -4   2       4891.19       5137.56       109.61 o                         
   6  -4   2       5618.15       5580.86       141.07 o                         
   7  -4   2       9316.54       9082.03       261.05 o                         
   8  -4   2         23.00         72.58        13.15 o                         
   9  -4   2       8606.21       7941.32       279.20 o                         
  10  -4   2       1128.63       1183.79        79.74 o                         
  11  -4   2        370.72        354.57        67.62 o                         
 -12  -3   2       2471.15       2374.90       100.51 o                         
 -11  -3   2        779.90        819.84        43.68 o                         
 -10  -3   2        881.33        922.01        47.30 o                         
  -9  -3   2       2586.13       2726.46        84.70 o                         
  -8  -3   2       1653.40       1787.35        52.81 o                         
  -7  -3   2      19772.08      20265.23       449.14 o                         
  -6  -3   2      14179.05      14150.21       314.64 o                         
  -5  -3   2        782.32        741.20        29.77 o                         
  -4  -3   2         72.96        136.52        12.08 o                         
  -3  -3   2       2075.69       2236.32        39.23 o                         
  -2  -3   2       4133.34       4082.18        70.47 o                         
  -1  -3   2      26098.20      26919.33       518.37 o                         
   0  -3   2       1130.67       1311.84        26.34 o                         
   1  -3   2       3476.44       3357.97        67.03 o                         
   2  -3   2      17132.08      17859.40       363.63 o                         
   3  -3   2      32936.82      34555.52       745.16 o                         
   4  -3   2      15128.38      15793.80       344.38 o                         
   5  -3   2      42407.10      40760.94       943.28 o                         
   6  -3   2       3249.25       3139.08        89.79 o                         
   7  -3   2        103.32         93.41        14.73 o                         
   8  -3   2         10.81         63.62        14.62 o                         
   9  -3   2        567.99        645.49        34.42 o                         
  10  -3   2       2341.94       2159.66        84.33 o                         
  11  -3   2        452.84        495.19        92.10 o                         
  12  -3   2         97.22         -8.95        70.72 o                         
 -12  -2   2       2106.26       2268.52       111.07 o                         
 -11  -2   2        331.85        290.80        39.09 o                         
 -10  -2   2         15.72         41.02        24.10 o                         
  -9  -2   2        226.98        303.81        30.46 o                         
  -8  -2   2       3131.81       3267.81        77.98 o                         
  -7  -2   2        516.14        742.48        29.89 o                         
  -6  -2   2       6213.21       6466.17       141.54 o                         
  -5  -2   2         96.53        157.68        11.38 o                         
  -4  -2   2         16.29         48.54         8.93 o                         
  -3  -2   2      10082.96      11559.96       185.28 o                         
  -2  -2   2      90287.96     100331.48      2157.92 o                         
  -1  -2   2      13060.25      13244.89       224.95 o                         
   0  -2   2        250.31        362.43         8.80 o                         
   1  -2   2      28275.20      30749.12       591.36 o                         
   2  -2   2       9108.43      10016.51       194.31 o                         
   3  -2   2       7698.25       8135.95       146.25 o                         
   4  -2   2      52902.32      54168.56      1044.41 o                         
   5  -2   2        405.10        402.44        17.09 o                         
   6  -2   2         58.64        110.59        11.38 o                         
   7  -2   2       1532.13       1498.48        55.24 o                         
   8  -2   2       9199.24       8777.97       204.19 o                         
   9  -2   2       1157.67       1157.13        80.45 o                         
  10  -2   2       1630.97       1628.86        81.76 o                         
  11  -2   2       4549.46       4362.79       170.71 o                         
  12  -2   2        504.63        553.50        78.91 o                         
 -12  -1   2        285.58        302.83        52.78 o                         
 -11  -1   2         60.70         80.87        42.70 o                         
 -10  -1   2         17.37         72.65        66.04 o                         
  -9  -1   2      15815.59      15531.31       375.00 o                         
  -8  -1   2         50.27         92.03        18.39 o                         
  -7  -1   2       1888.72       2081.35        57.41 o                         
  -6  -1   2       5623.42       5700.62       107.47 o                         
  -5  -1   2      30806.54      32605.29       576.37 o                         
  -4  -1   2         41.03         97.69         6.92 o                         
  -3  -1   2      26387.83      28424.52       449.40 o                         
  -2  -1   2       4498.28       5115.85        83.25 o                         
  -1  -1   2        233.61        317.41        13.09 o                         
   0  -1   2        239.21        217.13         9.76 o                         
   1  -1   2        112.38        161.68         9.06 o                         
   2  -1   2       4122.77       4017.31        84.41 o                         
   3  -1   2       5186.77       5417.63       108.64 o                         
   4  -1   2      23232.42      23674.78       459.11 o                         
   5  -1   2      45235.47      46084.25       889.75 o                         
   6  -1   2       3184.53       3194.67        80.02 o                         
   7  -1   2      27360.18      27120.16       592.03 o                         
   8  -1   2        455.46        554.99        38.70 o                         
   9  -1   2      13104.82      12428.89       330.92 o                         
  10  -1   2       4822.05       4500.14       142.99 o                         
  11  -1   2        101.39        131.18        58.46 o                         
  12  -1   2       1279.46       1179.76       140.53 o                         
 -12   0   2         30.71         89.50        45.63 o                         
 -11   0   2         40.70         46.12        41.96 o                         
 -10   0   2       1499.80       1621.96        78.21 o                         
  -9   0   2         23.01         22.57        30.72 o                         
  -8   0   2      10147.64       9706.39       222.32 o                         
  -7   0   2         75.07         59.06        10.56 o                         
  -6   0   2       2020.83       2036.15        46.60 o                         
  -5   0   2          0.83         25.01         6.06 o                         
  -4   0   2      88389.34      92507.43      1451.18 o                         
  -3   0   2          2.04         19.67         3.69 o                         
  -2   0   2       8914.59      10299.21       153.46 o                         
  -1   0   2          0.81         10.54         2.87 o                         
   0   0   2      10097.65       9548.29       355.36 o                         
   1   0   2          4.98         11.19         2.49 o                         
   2   0   2     118053.22     129043.53      4528.15 o                         
   3   0   2          0.87          4.15         3.65 o                         
   4   0   2       1761.60       1784.34        33.57 o                         
   5   0   2        265.23        312.58        13.54 o                         
   6   0   2      11128.99      11612.80       259.47 o                         
   7   0   2         64.17         94.29        18.12 o                         
   8   0   2       2108.68       1957.14        57.83 o                         
   9   0   2          4.64         23.08        28.09 o                         
  10   0   2       1643.98       1593.89        68.67 o                         
  11   0   2         62.17         36.84        36.62 o                         
  12   0   2         10.27        -22.01        63.12 o                         
 -12   1   2        234.80        233.88        66.64 o                         
 -11   1   2         14.54         56.59        38.40 o                         
 -10   1   2       1795.33       1734.08        63.90 o                         
  -9   1   2       6366.49       6258.29       182.69 o                         
  -8   1   2       4496.34       4414.36       119.99 o                         
  -7   1   2      15113.42      14621.03       348.89 o                         
  -6   1   2        871.89        806.69        25.89 o                         
  -5   1   2      48210.99      47426.36       964.18 o                         
  -4   1   2      11682.22      11961.74       206.66 o                         
  -3   1   2      54856.11      57519.23       936.01 o                         
  -2   1   2      53580.35      55769.35      1281.69 o                         
  -1   1   2       1115.33       1227.93        28.14 o                         
   1   1   2       8972.41       9238.89       156.56 o                         
   2   1   2        549.74        611.29        13.06 o                         
   3   1   2       2562.91       2696.15        43.27 o                         
   4   1   2      24127.94      24956.10       370.76 o                         
   5   1   2       1530.62       1763.12        44.01 o                         
   6   1   2      10007.32      10110.00       213.25 o                         
   7   1   2      33409.83      32983.72       676.44 o                         
   8   1   2         85.16         96.05        25.52 o                         
   9   1   2        121.34        147.40        33.37 o                         
  10   1   2        680.92        687.07        47.12 o                         
  11   1   2       2357.98       2181.33        86.82 o                         
  12   1   2        508.07        536.97        48.67 o                         
 -12   2   2          3.06         35.31        76.12 o                         
 -11   2   2        274.71        252.98        44.62 o                         
 -10   2   2       2848.31       2933.94       116.48 o                         
  -9   2   2       7099.75       6911.06       223.04 o                         
  -8   2   2        100.41         80.39        28.39 o                         
  -7   2   2       7002.72       7220.56       239.78 o                         
  -6   2   2          1.79         23.15        10.69 o                         
  -5   2   2       8394.55       8920.52       199.39 o                         
  -4   2   2       6443.50       6460.70       135.64 o                         
  -3   2   2       1425.59       1444.80        34.26 o                         
  -2   2   2      20965.51      22280.40       429.49 o                         
  -1   2   2      45419.81      46676.32      1072.27 o                         
   0   2   2        388.74        467.26        11.25 o                         
   1   2   2      24021.47      27724.76       449.51 o                         
   2   2   2      25268.60      26965.39       439.45 o                         
   3   2   2       4524.32       4583.40        73.36 o                         
   4   2   2      35378.23      37371.26       571.01 o                         
   5   2   2       7430.55       7564.03       140.07 o                         
   6   2   2        147.04        229.58        15.61 o                         
   7   2   2         17.09         35.23        16.33 o                         
   8   2   2        940.97       1108.99        43.66 o                         
   9   2   2        122.28        153.23        31.30 o                         
  10   2   2       7053.68       6843.00       185.20 o                         
  11   2   2         13.35          6.86        39.56 o                         
  12   2   2        922.80        997.63        62.84 o                         
 -12   3   2       1684.44       1621.40       124.41 o                         
 -11   3   2       6357.02       6062.87       241.31 o                         
 -10   3   2       1624.63       1522.62        83.20 o                         
  -9   3   2       5056.26       5106.04       155.37 o                         
  -8   3   2        324.92        367.10        41.05 o                         
  -7   3   2       3137.21       3170.67       104.99 o                         
  -6   3   2       8168.75       8264.15       187.56 o                         
  -5   3   2       6473.38       6259.46       142.26 o                         
  -4   3   2      11483.85      10993.51       242.18 o                         
  -3   3   2      17018.58      17707.39       343.75 o                         
  -2   3   2        159.66        198.97         7.53 o                         
  -1   3   2      20636.65      20871.03       402.46 o                         
   0   3   2       2261.82       2309.74        46.56 o                         
   1   3   2      48119.70      48535.67       851.44 o                         
   2   3   2       5622.46       5956.89        99.69 o                         
   3   3   2      38462.29      39293.64       598.40 o                         
   4   3   2      36433.66      37639.29       664.06 o                         
   5   3   2       1089.00       1154.00        34.05 o                         
   6   3   2       1207.51       1138.12        35.00 o                         
   7   3   2       1691.64       1797.23        49.88 o                         
   8   3   2       1352.61       1545.70        67.12 o                         
   9   3   2       6264.08       6142.93       165.56 o                         
  10   3   2        704.79        734.29        44.17 o                         
  11   3   2       1202.92       1179.78        69.96 o                         
 -11   4   2       1634.58       1758.66       111.77 o                         
 -10   4   2        520.40        577.94        49.11 o                         
  -9   4   2          7.71         54.42        30.41 o                         
  -8   4   2       3891.27       4083.53       127.58 o                         
  -7   4   2       2548.97       2548.28        76.92 o                         
  -6   4   2         28.33         40.06        11.93 o                         
  -5   4   2      13533.77      13323.31       340.33 o                         
  -4   4   2      34396.65      34812.13       867.81 o                         
  -3   4   2      14964.20      15544.81       390.13 o                         
  -2   4   2       4597.36       4682.66       103.61 o                         
  -1   4   2      10738.49      11049.08       226.32 o                         
   0   4   2       2178.82       2206.91        45.54 o                         
   1   4   2      18290.52      18444.88       339.89 o                         
   2   4   2       2604.67       2579.16        57.51 o                         
   3   4   2      10189.49      10981.64       205.51 o                         
   4   4   2       7780.55       7788.72       137.30 o                         
   5   4   2       3483.21       3593.86        79.10 o                         
   6   4   2       5727.93       5642.57       125.88 o                         
   7   4   2       6244.68       6502.67       146.44 o                         
   8   4   2       9999.76      10276.64       223.10 o                         
   9   4   2        863.27        868.73        48.72 o                         
  10   4   2       4001.40       4251.50       129.91 o                         
  11   4   2       1337.08       1463.10        62.95 o                         
 -11   5   2       1936.33       2036.45       127.20 o                         
 -10   5   2       1034.75       1098.48        88.95 o                         
  -9   5   2       6849.34       6675.18       210.91 o                         
  -8   5   2       2407.25       2352.89        97.99 o                         
  -7   5   2       6007.65       5959.70       162.37 o                         
  -6   5   2      10973.73      10594.09       275.60 o                         
  -5   5   2        756.01        812.83        36.27 o                         
  -4   5   2        133.81        172.51        13.37 o                         
  -3   5   2      19420.65      19775.81       457.58 o                         
  -2   5   2        177.39        205.31        11.66 o                         
  -1   5   2      15097.47      14997.34       306.64 o                         
   0   5   2      23780.83      24337.07       495.12 o                         
   1   5   2         20.39         80.57         9.34 o                         
   2   5   2       3502.27       3480.26        80.36 o                         
   3   5   2       8449.32       8094.26       168.98 o                         
   4   5   2      29487.44      29732.88       606.79 o                         
   5   5   2       9049.56       8681.66       194.46 o                         
   6   5   2      27702.54      27627.28       694.05 o                         
   7   5   2          0.17        -11.98        19.69 o                         
   8   5   2          3.33         56.74        22.93 o                         
   9   5   2         66.67         96.77        29.14 o                         
  10   5   2        541.29        533.37        43.87 o                         
  11   5   2        193.66        227.98        36.56 o                         
 -11   6   2       1444.92       1528.91       109.21 o                         
 -10   6   2       8792.58       8466.66       304.77 o                         
  -9   6   2        518.88        553.86        45.48 o                         
  -8   6   2       1854.31       1877.47        69.89 o                         
  -7   6   2        999.01       1008.27        47.46 o                         
  -6   6   2       6050.03       5961.78       163.32 o                         
  -5   6   2       3081.25       3153.95        88.25 o                         
  -4   6   2      24372.86      23919.20       599.28 o                         
  -3   6   2       1282.82       1258.22        37.71 o                         
  -2   6   2       1328.19       1362.35        38.49 o                         
  -1   6   2      11157.48      11097.02       260.22 o                         
   0   6   2        383.39        379.80        18.34 o                         
   1   6   2        567.91        593.08        19.85 o                         
   2   6   2      21824.98      21151.33       432.10 o                         
   3   6   2       1035.89       1113.34        40.25 o                         
   4   6   2      26082.85      26144.23       653.20 o                         
   5   6   2        268.96        326.21        24.05 o                         
   6   6   2         49.55         88.40        20.61 o                         
   7   6   2         22.82          9.11        25.60 o                         
   8   6   2       3435.70       3595.56        92.97 o                         
   9   6   2       2345.17       2526.08        90.08 o                         
  10   6   2         22.59        -12.44        35.84 o                         
 -10   7   2        230.49        253.61        72.40 o                         
  -9   7   2        314.18        348.40        51.77 o                         
  -8   7   2        559.52        522.91        27.19 o                         
  -7   7   2        814.28        737.88        47.50 o                         
  -6   7   2         20.19         24.58        22.80 o                         
  -5   7   2        107.94        127.68        16.41 o                         
  -4   7   2       1076.50       1108.82        40.95 o                         
  -3   7   2      14064.82      13632.83       319.55 o                         
  -2   7   2      33131.50      33031.27      1007.93 o                         
  -1   7   2         18.61         34.54        15.69 o                         
   0   7   2      28882.38      28346.70       656.13 o                         
   1   7   2      11797.39      11350.24       266.86 o                         
   2   7   2         25.32         27.52        14.74 o                         
   3   7   2       7201.46       6956.28       198.48 o                         
   4   7   2       2335.91       2264.61       106.10 o                         
   5   7   2        642.23        638.94        39.01 o                         
   6   7   2       2328.72       2398.92        72.45 o                         
   7   7   2          1.47         -6.65        24.86 o                         
   8   7   2       1715.06       1741.71        60.87 o                         
   9   7   2         55.93         66.44        32.18 o                         
  10   7   2       2450.56       2606.68        97.43 o                         
  -9   8   2       1980.76       1982.94        79.28 o                         
  -8   8   2        309.38        373.71        35.70 o                         
  -7   8   2       4945.68       5015.06       147.82 o                         
  -6   8   2       8535.85       8528.38       247.73 o                         
  -5   8   2        855.70        880.03        37.61 o                         
  -4   8   2        441.37        482.44        27.02 o                         
  -3   8   2       5312.76       5348.10       156.30 o                         
  -2   8   2        293.32        282.36        25.47 o                         
  -1   8   2       5894.64       5773.97       152.57 o                         
   0   8   2       1897.31       1906.37        59.82 o                         
   1   8   2         96.42        121.97        21.12 o                         
   2   8   2         94.81        113.91        28.34 o                         
   3   8   2       9045.20       8858.84       251.41 o                         
   4   8   2        110.86        138.04        25.59 o                         
   5   8   2        976.50       1022.30        57.36 o                         
   6   8   2       8897.55       8498.78       274.66 o                         
   7   8   2         77.24        119.71        29.80 o                         
   8   8   2          8.01         26.57        29.45 o                         
   9   8   2        107.05        110.71        42.20 o                         
  -9   9   2        101.21         70.20        33.90 o                         
  -8   9   2       2571.61       2541.24        93.66 o                         
  -7   9   2        298.53        352.94        38.39 o                         
  -6   9   2       1028.57       1026.57        61.35 o                         
  -5   9   2         42.81         17.58        20.14 o                         
  -4   9   2         94.59        119.53        22.31 o                         
  -3   9   2       1656.92       1682.73        64.69 o                         
  -2   9   2         68.76         99.74        25.12 o                         
  -1   9   2       7670.27       7440.26       212.48 o                         
   0   9   2       7755.92       7948.31       208.03 o                         
   1   9   2        373.67        464.67        30.25 o                         
   2   9   2        521.84        485.82        33.36 o                         
   3   9   2        537.27        575.70        39.52 o                         
   4   9   2       4862.32       4766.26       145.05 o                         
   5   9   2       6929.66       6800.26       198.94 o                         
   6   9   2       1815.91       1699.05        82.43 o                         
   7   9   2       1829.77       1872.67        96.80 o                         
   8   9   2        910.60        800.99        61.32 o                         
  -8  10   2         44.61         52.60        44.21 o                         
  -7  10   2          4.28         14.56        34.03 o                         
  -6  10   2         99.94        112.36        34.82 o                         
  -5  10   2          4.07          4.13        22.82 o                         
  -4  10   2       1815.59       1731.58        68.05 o                         
  -3  10   2       9614.33       9885.63       282.06 o                         
  -2  10   2          0.42        -11.05        27.25 o                         
  -1  10   2        140.76        157.02        37.26 o                         
   0  10   2        328.83        430.48        40.16 o                         
   1  10   2       3285.25       3357.28       100.89 o                         
   2  10   2       2177.67       2144.19        81.73 o                         
   3  10   2       5653.17       5959.44       196.29 o                         
   4  10   2        473.43        384.46        35.63 o                         
   5  10   2         64.80         69.92        40.36 o                         
   6  10   2         38.19         71.73        46.14 o                         
   7  10   2          6.71         13.61        44.86 o                         
  -6  11   2         27.21         63.48        36.28 o                         
  -5  11   2        785.45        805.18        45.41 o                         
  -4  11   2       2885.61       2859.68       101.69 o                         
  -3  11   2        136.96        167.38        35.09 o                         
  -2  11   2        911.14        837.61        49.99 o                         
  -1  11   2       1743.33       1851.34        77.57 o                         
   0  11   2        847.70        881.48        49.99 o                         
   1  11   2       1377.31       1444.98        70.31 o                         
   2  11   2       5454.43       5529.43       189.98 o                         
   3  11   2        213.09         90.57        46.32 o                         
   4  11   2       2232.32       2294.81       149.09 o                         
   5  11   2          1.76        -12.73        42.73 o                         
   6  11   2        136.02        118.79        47.43 o                         
  -5  12   2          0.62         50.69        32.36 o                         
  -4  12   2       1574.28       1662.79        73.75 o                         
  -3  12   2       3742.71       3788.55       128.35 o                         
  -2  12   2        873.32        853.36        51.58 o                         
  -1  12   2        221.07        215.56        39.38 o                         
   0  12   2        579.27        572.95        46.00 o                         
   1  12   2          8.33         59.90        37.20 o                         
   2  12   2          0.60         51.93        42.91 o                         
   3  12   2        143.81        118.13        44.67 o                         
   4  12   2        150.93        143.15        59.48 o                         
  -1  13   2        502.39        557.86        50.56 o                         
   0  13   2        130.22        150.92        63.85 o                         
  -2 -13   3        287.33        403.13        59.10 o                         
  -1 -13   3       1293.04       1360.52        99.68 o                         
   0 -13   3        991.97        968.98        60.90 o                         
   1 -13   3        897.42        882.54        71.75 o                         
   2 -13   3        390.34        341.00        43.38 o                         
  -5 -12   3        366.72        473.99        70.61 o                         
  -4 -12   3        369.11        404.66        43.26 o                         
  -3 -12   3        529.37        614.81        46.61 o                         
  -2 -12   3        238.65        218.96        44.42 o                         
  -1 -12   3         40.05         43.65        37.87 o                         
   0 -12   3       3685.78       3766.64       124.25 o                         
   1 -12   3        143.76        144.70        32.54 o                         
   2 -12   3        973.56       1030.06        50.07 o                         
   3 -12   3        388.87        460.45        38.45 o                         
   4 -12   3        211.94        243.92        35.76 o                         
   5 -12   3        124.31        149.66        33.29 o                         
  -6 -11   3       1137.67       1217.43        78.74 o                         
  -5 -11   3        763.00        855.45        52.72 o                         
  -4 -11   3         34.70         42.80        33.76 o                         
  -3 -11   3       2225.35       2524.79        93.98 o                         
  -2 -11   3      11541.18      12151.71       386.20 o                         
  -1 -11   3        101.25         78.33        30.93 o                         
   0 -11   3        143.17        129.36        29.59 o                         
   1 -11   3        117.96        120.33        28.92 o                         
   2 -11   3      21818.19      22533.19       627.27 o                         
   3 -11   3       1909.13       2064.46       107.62 o                         
   4 -11   3         21.51         55.19        29.54 o                         
   5 -11   3        936.75       1053.86        50.24 o                         
   6 -11   3        123.15        149.15        29.95 o                         
   7 -11   3         20.68         23.97        24.53 o                         
  -8 -10   3        128.33         48.52        43.81 o                         
  -7 -10   3       1607.88       1883.12        86.57 o                         
  -6 -10   3       2017.43       2108.75       122.20 o                         
  -5 -10   3       6072.18       6203.97       186.49 o                         
  -4 -10   3        107.06        134.22        31.92 o                         
  -3 -10   3       1577.64       1539.64        59.79 o                         
  -2 -10   3         34.65         41.81        26.41 o                         
  -1 -10   3       7967.40       8268.20       216.29 o                         
   0 -10   3        989.06       1154.15        50.98 o                         
   1 -10   3        965.25       1185.80        72.42 o                         
   2 -10   3        160.88        112.30        28.42 o                         
   3 -10   3        541.65        652.24        46.97 o                         
   4 -10   3          0.14         10.28        24.97 o                         
   5 -10   3          0.66         12.53        24.67 o                         
   6 -10   3        293.40        342.01        40.33 o                         
   7 -10   3        202.88        307.02        50.60 o                         
   8 -10   3         20.01         32.84        32.62 o                         
  -9  -9   3        999.05       1017.13        61.29 o                         
  -8  -9   3        533.38        456.12        46.07 o                         
  -7  -9   3         38.62         57.24        35.06 o                         
  -6  -9   3       6850.08       6772.74       201.35 o                         
  -5  -9   3         31.22         49.55        28.48 o                         
  -4  -9   3       5627.96       5395.01       163.56 o                         
  -3  -9   3       2184.75       2354.16        83.28 o                         
  -2  -9   3       1226.49       1301.28        59.49 o                         
  -1  -9   3        772.62        809.12        36.56 o                         
   0  -9   3      10451.76      10549.77       296.85 o                         
   1  -9   3        516.70        621.13        45.88 o                         
   2  -9   3        452.66        513.05        29.29 o                         
   3  -9   3       3327.30       3423.58       107.92 o                         
   4  -9   3       5119.20       5102.51       140.25 o                         
   5  -9   3        165.67        223.68        25.96 o                         
   6  -9   3        200.54        220.35        29.24 o                         
   7  -9   3        542.60        601.86        46.70 o                         
   8  -9   3        773.10        773.89        49.23 o                         
   9  -9   3          9.36         49.87        67.02 o                         
  -9  -8   3       2725.72       2807.78        99.15 o                         
  -8  -8   3        681.06        707.69        39.81 o                         
  -7  -8   3        197.02        187.68        45.05 o                         
  -6  -8   3       3971.17       3928.80       107.63 o                         
  -5  -8   3        109.00        134.51        29.80 o                         
  -4  -8   3         10.92         22.99        18.56 o                         
  -3  -8   3       5395.72       5294.84       140.97 o                         
  -2  -8   3       2557.54       2408.15        77.82 o                         
  -1  -8   3          4.49         25.51        15.74 o                         
   0  -8   3        163.17        134.84        16.54 o                         
   1  -8   3       3831.07       4135.25       111.84 o                         
   2  -8   3         47.87         52.27        16.51 o                         
   3  -8   3       2388.30       2500.68        81.45 o                         
   4  -8   3       3001.82       3081.61        84.70 o                         
   5  -8   3      17106.42      17242.37       438.96 o                         
   6  -8   3          7.17         12.08        17.11 o                         
   7  -8   3       4317.91       4303.34       115.17 o                         
   8  -8   3        589.47        494.06        61.75 o                         
   9  -8   3        203.95        264.19        63.14 o                         
 -10  -7   3       3249.73       3195.23        89.41 o                         
  -9  -7   3         22.68         48.03        29.29 o                         
  -8  -7   3       2674.82       2648.74       103.51 o                         
  -7  -7   3        220.25        289.67        38.03 o                         
  -6  -7   3         66.54        136.20        25.39 o                         
  -5  -7   3        208.45        250.31        28.26 o                         
  -4  -7   3       9834.18       9451.32       242.18 o                         
  -3  -7   3      20457.31      19849.30       498.57 o                         
  -2  -7   3       1994.85       2048.87        73.03 o                         
  -1  -7   3       9622.23       9337.48       219.98 o                         
   0  -7   3       3157.56       2916.52        87.45 o                         
   1  -7   3      13129.46      12613.99       318.79 o                         
   2  -7   3        513.36        592.18        23.85 o                         
   3  -7   3        230.01        255.99        23.01 o                         
   4  -7   3      14286.58      14689.27       372.75 o                         
   5  -7   3       8528.19       8647.72       196.38 o                         
   6  -7   3         20.07         70.33        17.19 o                         
   7  -7   3       6101.12       6116.85       168.68 o                         
   8  -7   3        170.38        171.33        52.20 o                         
   9  -7   3         73.95         39.59        55.62 o                         
  10  -7   3        565.07        545.52        73.12 o                         
 -10  -6   3       5720.37       5984.93       131.52 o                         
  -9  -6   3          9.11         54.57        33.08 o                         
  -8  -6   3          3.63         40.72        33.02 o                         
  -7  -6   3        509.25        492.00        36.24 o                         
  -6  -6   3       6501.87       6359.16       172.63 o                         
  -5  -6   3        972.99        997.90        40.65 o                         
  -4  -6   3       6406.22       6208.43       150.71 o                         
  -3  -6   3         15.02         58.72        13.88 o                         
  -2  -6   3       1148.54       1125.87        35.27 o                         
  -1  -6   3      36767.62      36147.25       833.24 o                         
   0  -6   3      30970.22      31268.67       721.12 o                         
   1  -6   3       5882.18       6097.97       145.10 o                         
   2  -6   3       5469.85       5161.01       116.95 o                         
   3  -6   3        422.62        477.61        21.98 o                         
   4  -6   3        417.66        504.44        28.20 o                         
   5  -6   3        481.45        509.30        22.87 o                         
   6  -6   3       2499.40       2452.46        69.22 o                         
   7  -6   3       5970.46       5877.05       167.72 o                         
   8  -6   3      11512.85      11089.01       420.30 o                         
   9  -6   3       2622.48       2545.42       117.41 o                         
  10  -6   3        173.70        144.18        59.55 o                         
  11  -6   3       1972.82       2047.81       116.87 o                         
 -11  -5   3        124.01        168.41        34.63 o                         
 -10  -5   3       1988.32       2089.46        61.59 o                         
  -9  -5   3         90.85         68.17        23.33 o                         
  -8  -5   3       7549.80       7687.51       183.97 o                         
  -7  -5   3        337.36        327.64        31.94 o                         
  -6  -5   3         56.96         66.68        19.88 o                         
  -5  -5   3       1121.88       1016.33        44.00 o                         
  -4  -5   3       2196.58       2166.83        52.80 o                         
  -3  -5   3      40633.64      39889.39       919.57 o                         
  -2  -5   3      14964.05      14727.59       342.77 o                         
  -1  -5   3      29026.27      26559.99       572.97 o                         
   0  -5   3       1149.47       1420.28        49.09 o                         
   1  -5   3      11636.35      11841.75       230.86 o                         
   2  -5   3       2176.65       2360.84        65.95 o                         
   3  -5   3        341.44        461.81        24.25 o                         
   4  -5   3       1485.60       1643.26        50.21 o                         
   5  -5   3        173.83        283.66        16.86 o                         
   6  -5   3        396.39        427.31        38.61 o                         
   7  -5   3       1608.59       1529.28        61.05 o                         
   8  -5   3         72.54         59.06        22.32 o                         
   9  -5   3        554.36        502.29        58.30 o                         
  10  -5   3       1485.20       1458.67        89.35 o                         
  11  -5   3          0.22         83.35        63.26 o                         
 -11  -4   3       3183.88       3540.96       114.40 o                         
 -10  -4   3        150.52        190.39        28.88 o                         
  -9  -4   3          1.07         44.43        25.34 o                         
  -8  -4   3      20508.82      20943.24       464.60 o                         
  -7  -4   3         86.67         77.28        20.73 o                         
  -6  -4   3       3533.23       3591.09        93.41 o                         
  -5  -4   3       7973.44       8042.82       182.52 o                         
  -4  -4   3       7263.35       7410.04       158.56 o                         
  -3  -4   3       4380.49       4363.56        85.95 o                         
  -2  -4   3       7300.40       7367.14       133.94 o                         
  -1  -4   3      19668.37      20076.75       388.26 o                         
   0  -4   3       7595.38       7680.53       137.04 o                         
   1  -4   3      18702.63      18348.88       338.67 o                         
   2  -4   3      21704.13      22417.18       457.36 o                         
   3  -4   3       4631.00       4798.80        96.53 o                         
   4  -4   3       2461.49       2481.84        58.89 o                         
   5  -4   3       2918.06       2910.18        76.51 o                         
   6  -4   3       4505.69       4550.96       118.20 o                         
   7  -4   3        699.51        726.71        29.10 o                         
   8  -4   3       1912.74       1886.17        57.08 o                         
   9  -4   3         26.44         31.54        17.89 o                         
  10  -4   3       7038.42       7258.55       238.20 o                         
  11  -4   3        232.82        157.66        63.18 o                         
 -11  -3   3        552.81        586.16        37.93 o                         
 -10  -3   3       2820.96       2832.32        90.56 o                         
  -9  -3   3      10045.51      10602.37       244.87 o                         
  -8  -3   3        230.32        271.97        23.33 o                         
  -7  -3   3        946.12       1031.56        50.37 o                         
  -6  -3   3      18808.89      19145.90       397.26 o                         
  -5  -3   3      17892.73      18396.00       404.41 o                         
  -4  -3   3         33.15         66.17         9.96 o                         
  -3  -3   3        172.36        296.25        11.46 o                         
  -2  -3   3        712.37        782.37        26.61 o                         
  -1  -3   3      68694.02      69501.49      1408.22 o                         
   0  -3   3      19974.23      21201.68       389.26 o                         
   1  -3   3       2075.30       2121.64        41.64 o                         
   2  -3   3      28274.79      27711.33       563.76 o                         
   3  -3   3      65305.73      66035.93      1339.16 o                         
   4  -3   3      10047.16      10106.73       210.31 o                         
   5  -3   3        816.30        900.44        33.78 o                         
   6  -3   3         68.99        112.15        18.68 o                         
   7  -3   3       4220.46       4178.27       119.15 o                         
   8  -3   3       7901.02       7647.52       191.46 o                         
   9  -3   3        399.72        456.44        33.04 o                         
  10  -3   3       1794.48       1758.64        86.42 o                         
  11  -3   3       1493.30       1518.63        93.39 o                         
 -12  -2   3          4.20        -41.98        50.26 o                         
 -11  -2   3        360.62        357.73        53.35 o                         
 -10  -2   3       3884.72       4024.22       126.37 o                         
  -9  -2   3       5189.77       5289.62       141.06 o                         
  -8  -2   3         41.28         36.62        18.36 o                         
  -7  -2   3       4454.48       4549.42        93.72 o                         
  -6  -2   3         81.46        159.21        16.59 o                         
  -5  -2   3       7322.98       7584.10       139.66 o                         
  -4  -2   3       4833.45       4948.23        80.79 o                         
  -3  -2   3        838.02        827.87        20.14 o                         
  -2  -2   3      18191.93      19805.14       324.45 o                         
  -1  -2   3      41154.78      41956.33       682.38 o                         
   0  -2   3       2863.03       2907.70        57.60 o                         
   1  -2   3      28244.07      31406.32       676.23 o                         
   2  -2   3      22311.19      22488.29       457.75 o                         
   3  -2   3       2113.77       2195.62        52.77 o                         
   4  -2   3      31126.63      31520.04       643.57 o                         
   5  -2   3      11053.99      11069.40       245.82 o                         
   6  -2   3          0.39         11.76        13.96 o                         
   7  -2   3        341.31        378.38        24.03 o                         
   8  -2   3       1622.45       1604.77        61.18 o                         
   9  -2   3         11.26        -11.05        30.20 o                         
  10  -2   3       7940.03       7708.69       248.93 o                         
  11  -2   3        501.83        405.77        64.66 o                         
  12  -2   3       1118.26       1054.25        99.22 o                         
 -12  -1   3         57.31         -8.29        64.32 o                         
 -11  -1   3       3531.04       3311.65       133.65 o                         
 -10  -1   3        664.40        734.07        35.61 o                         
  -9  -1   3         16.27         16.45        24.39 o                         
  -8  -1   3      10317.47       9478.89       233.54 o                         
  -7  -1   3      22573.84      21847.06       428.86 o                         
  -6  -1   3         89.57        123.96         9.78 o                         
  -5  -1   3       1424.27       1476.89        34.68 o                         
  -4  -1   3       6657.15       6905.41       116.97 o                         
  -3  -1   3     106060.23     108791.35      2091.04 o                         
  -2  -1   3      48879.54      52785.77       927.39 o                         
  -1  -1   3       3826.02       4002.13        69.48 o                         
   0  -1   3       3178.52       2788.98        78.09 o                         
   1  -1   3      15080.70      14885.41       286.86 o                         
   2  -1   3         16.27         32.36         4.79 o                         
   3  -1   3      21692.29      22569.70       437.02 o                         
   4  -1   3       2714.32       2957.36        66.36 o                         
   5  -1   3        497.63        524.66        28.72 o                         
   6  -1   3        859.75        914.35        33.49 o                         
   7  -1   3        809.20       1061.50        80.76 o                         
   8  -1   3          1.15        -14.02        24.76 o                         
   9  -1   3       5533.66       5150.74       154.55 o                         
  10  -1   3         33.01         61.32        30.99 o                         
  11  -1   3        667.53        612.85        48.19 o                         
  12  -1   3          1.68        -36.45        63.03 o                         
 -12   0   3        220.60        199.36        49.40 o                         
 -11   0   3          4.62         26.34        41.56 o                         
 -10   0   3       3678.67       3595.76       135.70 o                         
  -9   0   3        143.58        159.51        34.70 o                         
  -8   0   3       7936.11       7887.43       183.52 o                         
  -7   0   3          0.06          7.78        12.15 o                         
  -6   0   3      19031.94      19998.00       413.27 o                         
  -5   0   3          5.10         19.68         6.60 o                         
  -4   0   3      12358.56      13339.18       228.21 o                         
  -3   0   3         30.22         61.30         4.69 o                         
  -2   0   3         89.27        139.44         5.09 o                         
  -1   0   3         28.21         47.53         5.32 o                         
   0   0   3         54.97         77.63         7.58 o                         
   1   0   3          0.14         16.09         3.33 o                         
   2   0   3       4305.83       4354.02        72.57 o                         
   3   0   3         30.27         50.61         4.80 o                         
   4   0   3      18539.16      18809.42       308.86 o                         
   5   0   3          0.95          9.38         8.17 o                         
   6   0   3      11073.56      11101.62       233.20 o                         
   7   0   3         48.81         18.48        19.71 o                         
   8   0   3       8707.62       8583.48       214.48 o                         
   9   0   3         29.55         59.08        32.40 o                         
  10   0   3      16563.68      16254.56       396.31 o                         
  11   0   3         49.90         92.14        36.08 o                         
  12   0   3       6434.32       6192.35       194.91 o                         
 -12   1   3         13.16          5.90        53.01 o                         
 -11   1   3      11290.48      11029.62       336.80 o                         
 -10   1   3        299.39        331.06        41.35 o                         
  -9   1   3       1121.46       1094.25        47.98 o                         
  -8   1   3       4944.28       4909.09       131.85 o                         
  -7   1   3        548.21        663.27        25.94 o                         
  -6   1   3       1337.12       1218.82        37.76 o                         
  -5   1   3      15347.95      15181.53       314.01 o                         
  -4   1   3          4.34         20.02         6.48 o                         
  -3   1   3      55850.70      58291.30      1068.68 o                         
  -2   1   3       4184.14       4181.50        83.16 o                         
  -1   1   3       5052.97       4801.62        89.52 o                         
   0   1   3       1345.94       1548.88        40.03 o                         
   1   1   3       4379.26       4546.81        75.04 o                         
   2   1   3        290.96        298.07         8.13 o                         
   3   1   3       1244.10       1640.31        33.09 o                         
   4   1   3        307.76        349.71        11.61 o                         
   5   1   3       9436.69       9648.17       175.14 o                         
   6   1   3      11126.71      11181.09       234.50 o                         
   7   1   3      16278.65      16139.09       356.35 o                         
   8   1   3       4008.87       3847.95       122.64 o                         
   9   1   3        232.97        227.73        43.68 o                         
  10   1   3        227.03        211.39        38.76 o                         
  11   1   3       1257.49       1275.37        66.94 o                         
  12   1   3        386.40        450.60        48.29 o                         
 -12   2   3        109.06        191.10        73.94 o                         
 -11   2   3        823.35        878.27        63.35 o                         
 -10   2   3       4328.99       4281.33       152.52 o                         
  -9   2   3         50.26         52.93        32.87 o                         
  -8   2   3         49.65         44.49        33.81 o                         
  -7   2   3       1137.07       1065.30        41.89 o                         
  -6   2   3        426.07        519.32        25.78 o                         
  -5   2   3       1608.34       1697.30        53.42 o                         
  -4   2   3       6304.70       6485.79       146.03 o                         
  -3   2   3        219.14        379.61        24.45 o                         
  -2   2   3        341.97        410.08        17.26 o                         
  -1   2   3       2887.40       2853.65        56.42 o                         
   1   2   3       1295.27       1403.78        27.01 o                         
   2   2   3      28522.55      29978.00       471.10 o                         
   3   2   3       2492.50       2471.01        43.06 o                         
   4   2   3      14437.23      15271.83       252.05 o                         
   5   2   3          6.42         14.34         8.88 o                         
   6   2   3       9605.34       9645.49       204.36 o                         
   7   2   3       3368.14       3616.95       100.73 o                         
   8   2   3       7099.54       7401.29       188.51 o                         
   9   2   3        202.60        179.74        26.22 o                         
  10   2   3       1339.77       1298.34        64.21 o                         
  11   2   3        302.67        282.94        46.25 o                         
  12   2   3       1599.91       1602.48        81.42 o                         
 -12   3   3        378.13        309.65        81.81 o                         
 -11   3   3       1990.25       1950.62        93.06 o                         
 -10   3   3        836.32        936.00        77.85 o                         
  -9   3   3       8576.09       8297.84       276.04 o                         
  -8   3   3       5266.29       4846.29       157.11 o                         
  -7   3   3       9919.94       9463.28       230.99 o                         
  -6   3   3       5533.01       5531.79       129.80 o                         
  -5   3   3        732.31        718.10        34.83 o                         
  -4   3   3      24319.74      24067.77       558.60 o                         
  -3   3   3          1.70         43.61         8.27 o                         
  -2   3   3      12070.97      12703.39       234.83 o                         
  -1   3   3      15643.63      15932.13       324.26 o                         
   0   3   3      19402.80      20385.32       414.27 o                         
   1   3   3       2842.73       2673.13        47.48 o                         
   2   3   3      16772.21      16832.08       286.60 o                         
   3   3   3          2.49         44.24         9.81 o                         
   4   3   3       8668.57       8553.12       180.66 o                         
   5   3   3       2296.03       2408.32        54.59 o                         
   6   3   3       2636.73       2799.13        64.83 o                         
   7   3   3       5595.28       5594.54       135.55 o                         
   8   3   3        278.28        385.34        31.60 o                         
   9   3   3         64.39         75.24        27.56 o                         
  10   3   3       4995.52       5286.61       161.70 o                         
  11   3   3       1264.53       1368.99        71.77 o                         
 -11   4   3        480.26        345.60        89.14 o                         
 -10   4   3         58.49         15.21        56.43 o                         
  -9   4   3        761.69        808.97        53.06 o                         
  -8   4   3        318.62        385.80        38.61 o                         
  -7   4   3        274.17        324.04        33.05 o                         
  -6   4   3      30067.68      28944.54       630.06 o                         
  -5   4   3       8965.31       9328.10       223.03 o                         
  -4   4   3       9516.65       9535.81       242.42 o                         
  -3   4   3       4056.89       3676.50        82.87 o                         
  -2   4   3       5371.03       5627.23       106.31 o                         
  -1   4   3       5283.99       5906.37       122.31 o                         
   0   4   3      17556.51      18986.88       438.76 o                         
   1   4   3       4610.83       4850.64        96.41 o                         
   2   4   3      17519.95      17974.92       368.31 o                         
   3   4   3      15918.35      15389.03       286.01 o                         
   4   4   3       3234.20       3389.78        69.91 o                         
   5   4   3        437.41        394.06        29.46 o                         
   6   4   3      21915.76      21827.31       449.88 o                         
   7   4   3        121.31        161.25        22.43 o                         
   8   4   3       1480.77       1699.19        61.53 o                         
   9   4   3       2252.70       2335.68        84.38 o                         
  10   4   3        930.63        923.35        55.88 o                         
  11   4   3        377.33        369.01        43.98 o                         
 -11   5   3         11.38         25.19        65.87 o                         
 -10   5   3       1121.99       1228.52        78.82 o                         
  -9   5   3         22.12         68.91        34.58 o                         
  -8   5   3      25147.01      24640.96       685.61 o                         
  -7   5   3        802.82        839.26        41.45 o                         
  -6   5   3       4060.20       3803.90       122.83 o                         
  -5   5   3         29.19         26.72        20.39 o                         
  -4   5   3       4205.79       4220.06       102.73 o                         
  -3   5   3       1619.91       1594.48        42.99 o                         
  -2   5   3       4043.65       4048.79        97.71 o                         
  -1   5   3       6617.83       6181.19       146.28 o                         
   0   5   3       8819.21       8886.99       194.53 o                         
   1   5   3       2780.76       2696.81        60.01 o                         
   2   5   3       1315.18       1428.75        35.45 o                         
   3   5   3         57.34         39.28        10.79 o                         
   4   5   3      14129.94      13958.12       305.47 o                         
   5   5   3      12076.70      11998.15       265.26 o                         
   6   5   3        137.34        177.66        41.81 o                         
   7   5   3       7842.29       7852.15       162.29 o                         
   8   5   3       2291.13       2325.50        76.16 o                         
   9   5   3       3820.92       3897.96       110.02 o                         
  10   5   3        745.69        744.97        91.52 o                         
  11   5   3       1115.64       1201.64        69.26 o                         
 -10   6   3          4.82         30.06        35.66 o                         
  -9   6   3       2709.41       2827.78       113.43 o                         
  -8   6   3        455.91        494.05        46.24 o                         
  -7   6   3        252.74        358.35        35.17 o                         
  -6   6   3      20238.01      20050.73       509.67 o                         
  -5   6   3       2342.04       2339.69        78.34 o                         
  -4   6   3       7283.85       7043.84       181.93 o                         
  -3   6   3       4820.14       4691.96       113.49 o                         
  -2   6   3       2690.57       2652.51        72.64 o                         
  -1   6   3         88.32         88.29        14.12 o                         
   0   6   3       6033.95       5933.04       142.14 o                         
   1   6   3          5.99         10.83        11.42 o                         
   2   6   3       5440.09       5513.55       124.21 o                         
   3   6   3       9768.72       9870.85       217.81 o                         
   4   6   3      10244.95       9904.32       235.20 o                         
   5   6   3       3443.26       3273.92        86.81 o                         
   6   6   3       3997.94       3975.71       104.84 o                         
   7   6   3         53.40         66.21        24.65 o                         
   8   6   3       4137.47       4158.72       104.87 o                         
   9   6   3         99.93         91.30        32.02 o                         
  10   6   3       1526.35       1626.53        68.36 o                         
 -10   7   3       1289.29       1303.17        76.22 o                         
  -9   7   3        308.12        366.66        39.51 o                         
  -8   7   3        177.14        211.29        29.55 o                         
  -7   7   3        787.87        879.11        49.22 o                         
  -6   7   3       5349.15       5029.95       143.20 o                         
  -5   7   3        180.71        208.22        25.61 o                         
  -4   7   3       3893.07       3911.68       107.00 o                         
  -3   7   3      22056.19      21622.48       501.83 o                         
  -2   7   3      12922.89      13273.81       409.49 o                         
  -1   7   3      15364.69      14872.13       410.67 o                         
   0   7   3         81.62        103.26        16.03 o                         
   1   7   3       2526.89       2441.95        61.28 o                         
   2   7   3        718.40        581.23        24.99 o                         
   3   7   3       2091.24       2034.36        63.74 o                         
   4   7   3          9.08          8.08        17.96 o                         
   5   7   3       1758.09       1708.70        54.95 o                         
   6   7   3       1701.46       1650.31       104.13 o                         
   7   7   3       1226.72       1189.13        70.31 o                         
   8   7   3       2186.35       2216.13        68.96 o                         
   9   7   3       1358.80       1399.73        92.87 o                         
  10   7   3         80.54         35.32        36.39 o                         
  -9   8   3        316.01        301.86        33.71 o                         
  -8   8   3         66.24         49.93        26.51 o                         
  -7   8   3       4076.00       4115.68       138.53 o                         
  -6   8   3       2886.52       2898.57        98.96 o                         
  -5   8   3        951.62        963.97        39.80 o                         
  -4   8   3        313.64        355.47        24.23 o                         
  -3   8   3       2007.19       1922.29        96.38 o                         
  -2   8   3        297.30        343.21        41.11 o                         
  -1   8   3       1099.46       1090.17        49.98 o                         
   0   8   3       1700.57       1838.50        58.68 o                         
   1   8   3        937.20        894.16        35.70 o                         
   2   8   3        419.29        424.24        26.68 o                         
   3   8   3       7815.63       7746.87       221.05 o                         
   4   8   3        705.60        677.17        38.90 o                         
   5   8   3       6370.46       6203.51       206.54 o                         
   6   8   3        220.08        228.06        38.61 o                         
   7   8   3       9262.82       9885.94       314.19 o                         
   8   8   3       1449.19       1592.54        70.15 o                         
   9   8   3        517.49        705.45        66.54 o                         
  -8   9   3       1680.52       1779.09        75.33 o                         
  -7   9   3       4354.90       4583.09       153.85 o                         
  -6   9   3       1143.39       1185.56        56.95 o                         
  -5   9   3          9.23          7.29        27.49 o                         
  -4   9   3       1205.02       1176.59        53.52 o                         
  -3   9   3         11.38        109.56        24.37 o                         
  -2   9   3      11866.76      11398.99       356.36 o                         
  -1   9   3        140.48        122.84        24.05 o                         
   0   9   3       1043.55        940.81        41.33 o                         
   1   9   3          9.83         36.22        24.54 o                         
   2   9   3        981.09        802.05        42.43 o                         
   3   9   3        507.03        488.85        59.33 o                         
   4   9   3       5888.41       5922.55       175.26 o                         
   5   9   3        978.53        953.59        69.93 o                         
   6   9   3        523.27        532.27        49.27 o                         
   7   9   3         22.62         13.88        41.54 o                         
   8   9   3        496.92        449.76        46.97 o                         
  -7  10   3       1738.32       1660.32        72.51 o                         
  -6  10   3         27.36        -12.96        38.07 o                         
  -5  10   3          0.43          4.12        24.04 o                         
  -4  10   3        945.44        918.87        55.32 o                         
  -3  10   3        411.26        460.72        52.56 o                         
  -2  10   3         95.09         92.37        30.03 o                         
  -1  10   3          0.80         -7.37        25.68 o                         
   0  10   3       2143.86       2158.60        90.86 o                         
   1  10   3       8480.91       8504.14       245.47 o                         
   2  10   3       2577.07       2611.37       111.70 o                         
   3  10   3       1711.41       1602.57       103.93 o                         
   4  10   3        177.84        187.53        38.98 o                         
   5  10   3       7951.54       7995.58       293.48 o                         
   6  10   3        343.14        424.32        61.51 o                         
   7  10   3       1725.77       1575.55        84.51 o                         
  -6  11   3          1.25         60.57        41.23 o                         
  -5  11   3          1.07        -29.46        39.42 o                         
  -4  11   3       1560.26       1500.54        64.83 o                         
  -3  11   3         74.92        104.94        31.57 o                         
  -2  11   3         67.93         70.50        33.44 o                         
  -1  11   3        409.70        432.61        39.59 o                         
   0  11   3        160.48        142.61        34.43 o                         
   1  11   3        986.72       1002.66        52.94 o                         
   2  11   3       4463.17       4386.17       158.16 o                         
   3  11   3       1240.85       1349.93       117.05 o                         
   4  11   3        286.29        316.12        59.02 o                         
   5  11   3        227.48        244.04        49.56 o                         
   6  11   3       1035.59       1057.93        71.23 o                         
  -4  12   3        171.89        158.69        35.84 o                         
  -3  12   3       2816.76       2845.99       120.13 o                         
  -2  12   3       2233.98       2061.30        96.88 o                         
  -1  12   3       1823.08       1893.48        81.07 o                         
   0  12   3        385.06        415.74        45.83 o                         
   1  12   3        350.02        328.53        43.14 o                         
   2  12   3       1731.73       1677.03        84.86 o                         
   3  12   3        709.06        731.49        76.93 o                         
   4  12   3        953.14        851.53        75.82 o                         
  -2 -13   4         32.38         -4.47        44.62 o                         
  -1 -13   4        315.71        272.68        49.43 o                         
   0 -13   4        601.32        617.33        48.82 o                         
   1 -13   4        584.50        594.13        48.14 o                         
   2 -13   4         64.95         16.94        24.05 o                         
  -5 -12   4       1983.27       2252.37       139.28 o                         
  -4 -12   4          2.15         19.05        43.20 o                         
  -3 -12   4        557.59        573.53       109.18 o                         
  -2 -12   4       1630.71       1533.62        80.01 o                         
  -1 -12   4        639.07        678.62        53.46 o                         
   0 -12   4        305.24        230.53        38.12 o                         
   1 -12   4         51.39         80.59        33.69 o                         
   2 -12   4          9.09         17.00        30.93 o                         
   3 -12   4         64.29         45.48        34.29 o                         
   4 -12   4        112.64        172.32        43.84 o                         
   5 -12   4       3470.23       3717.44       117.18 o                         
  -6 -11   4        315.89        282.72        43.33 o                         
  -5 -11   4        531.08        581.32        45.94 o                         
  -4 -11   4        994.63       1161.38        88.65 o                         
  -3 -11   4          6.49         33.23        32.98 o                         
  -2 -11   4          3.14         22.78        50.40 o                         
  -1 -11   4        563.93        559.21        39.71 o                         
   0 -11   4        240.77        257.87        29.95 o                         
   1 -11   4        151.37        139.60        31.60 o                         
   2 -11   4        219.72        262.91        30.74 o                         
   3 -11   4        472.62        550.64        37.36 o                         
   4 -11   4        315.61        313.91        35.98 o                         
   5 -11   4       1536.53       1632.22        84.78 o                         
   6 -11   4         37.65         -3.61        27.89 o                         
  -8 -10   4         37.13          8.38        41.10 o                         
  -7 -10   4          1.79         48.03        38.65 o                         
  -6 -10   4         36.65         69.11        36.24 o                         
  -5 -10   4        235.72        343.18        41.46 o                         
  -4 -10   4        222.94        220.68        36.75 o                         
  -3 -10   4        285.59        315.13        31.72 o                         
  -2 -10   4       1419.98       1476.40        53.52 o                         
  -1 -10   4       9313.00       9440.46       244.46 o                         
   0 -10   4        232.65        231.45        27.31 o                         
   1 -10   4       1957.86       1918.69        82.22 o                         
   2 -10   4       1001.05       1004.72        44.59 o                         
   3 -10   4       6491.07       6507.46       195.02 o                         
   4 -10   4       1685.23       1693.89        64.76 o                         
   5 -10   4         42.73         28.53        25.90 o                         
   6 -10   4        243.76        253.41        31.59 o                         
   7 -10   4      13611.02      14201.32       367.03 o                         
   8 -10   4        957.06        883.22        54.01 o                         
  -8  -9   4        161.08        193.00        39.59 o                         
  -7  -9   4       2889.13       2934.68        97.98 o                         
  -6  -9   4        184.44        179.24        32.61 o                         
  -5  -9   4        601.19        569.56        76.75 o                         
  -4  -9   4       5637.42       5371.39       198.49 o                         
  -3  -9   4         93.88         94.72        26.58 o                         
  -2  -9   4       3808.05       3915.94       134.50 o                         
  -1  -9   4      12555.40      12394.39       313.90 o                         
   0  -9   4       8336.31       8375.30       216.98 o                         
   1  -9   4        366.61        371.34        24.21 o                         
   2  -9   4       2134.18       2158.00        64.58 o                         
   3  -9   4        883.32        922.13        46.48 o                         
   4  -9   4        484.91        599.29        33.60 o                         
   5  -9   4       1905.87       1968.21        62.96 o                         
   6  -9   4        388.43        411.15        29.15 o                         
   7  -9   4       1692.05       1688.55        64.38 o                         
   8  -9   4        127.37        124.74        34.70 o                         
   9  -9   4         55.48         35.24        67.82 o                         
  -9  -8   4        927.27        911.45        45.35 o                         
  -8  -8   4       4368.45       4413.06       119.69 o                         
  -7  -8   4      14037.02      13831.98       392.70 o                         
  -6  -8   4        141.38        127.70        35.65 o                         
  -5  -8   4        594.38        601.07        39.16 o                         
  -4  -8   4        989.66        992.27        71.43 o                         
  -3  -8   4         76.35         86.09        22.92 o                         
  -2  -8   4       6077.84       5788.16       157.57 o                         
  -1  -8   4        523.37        497.79        32.16 o                         
   0  -8   4       2832.16       2914.23        89.35 o                         
   1  -8   4      40325.49      39702.38       917.08 o                         
   2  -8   4         75.50         91.40        17.48 o                         
   3  -8   4       3855.81       3791.15       106.18 o                         
   4  -8   4        136.23        174.31        33.21 o                         
   5  -8   4        784.65        884.03        41.07 o                         
   6  -8   4       3652.60       3749.86       101.76 o                         
   7  -8   4         67.00         70.13        23.33 o                         
   8  -8   4        145.02        199.80        57.12 o                         
   9  -8   4        806.95        712.73        73.62 o                         
 -10  -7   4        209.65        184.51        32.20 o                         
  -9  -7   4         20.94         56.21        29.34 o                         
  -8  -7   4       1147.56       1174.42        51.66 o                         
  -7  -7   4        748.57        758.37        41.25 o                         
  -6  -7   4       5208.78       4866.15       149.28 o                         
  -5  -7   4       1415.77       1287.68        49.00 o                         
  -4  -7   4        254.29        334.00        32.07 o                         
  -3  -7   4        636.11        917.23        42.27 o                         
  -2  -7   4        705.16        733.00        48.54 o                         
  -1  -7   4       4416.89       4423.11       107.93 o                         
   0  -7   4        914.83       1033.18        37.62 o                         
   1  -7   4          8.90         52.73        17.59 o                         
   2  -7   4       8196.67       8449.22       189.35 o                         
   3  -7   4       6602.71       6485.90       186.66 o                         
   4  -7   4       6596.90       6679.70       175.56 o                         
   5  -7   4       1254.62       1328.50        43.54 o                         
   6  -7   4        708.56        759.98        34.91 o                         
   7  -7   4        133.68        137.32        19.21 o                         
   8  -7   4       6237.81       5905.10       173.81 o                         
   9  -7   4       2420.27       2526.10       122.37 o                         
  10  -7   4         37.24         85.87        62.48 o                         
 -10  -6   4        984.89       1021.58        48.44 o                         
  -9  -6   4       1685.32       1594.95        60.62 o                         
  -8  -6   4        955.65       1119.85        53.18 o                         
  -7  -6   4       8158.82       8457.51       209.98 o                         
  -6  -6   4        368.01        422.02        35.03 o                         
  -5  -6   4       7531.01       7314.07       191.10 o                         
  -4  -6   4       1030.07       1002.43        41.29 o                         
  -3  -6   4         15.83         17.14        16.06 o                         
  -2  -6   4        496.64        514.29        29.88 o                         
  -1  -6   4       3057.58       2912.58        72.47 o                         
   0  -6   4        232.82        335.47        14.63 o                         
   1  -6   4       2798.34       2845.77        71.75 o                         
   2  -6   4      17883.66      17988.04       418.60 o                         
   3  -6   4       3059.87       3258.12       112.12 o                         
   4  -6   4        339.43        390.65        20.95 o                         
   5  -6   4        926.60       1005.08        34.83 o                         
   6  -6   4       4846.63       4774.24       133.23 o                         
   7  -6   4       1340.66       1343.56        56.76 o                         
   8  -6   4       3531.06       3442.10       101.17 o                         
   9  -6   4       3717.25       3650.86       145.94 o                         
  10  -6   4       1395.83       1458.38        95.79 o                         
 -11  -5   4       2914.98       3142.14       106.54 o                         
 -10  -5   4        438.71        496.43        33.00 o                         
  -9  -5   4        204.95        155.92        37.76 o                         
  -8  -5   4       2136.21       2183.49        67.90 o                         
  -7  -5   4       1953.41       1969.12        59.91 o                         
  -6  -5   4       2708.13       2771.80        73.38 o                         
  -5  -5   4       4965.86       4839.12       116.07 o                         
  -4  -5   4       5222.07       5415.79       123.66 o                         
  -3  -5   4      10870.71      11418.82       289.70 o                         
  -2  -5   4       8467.71       8276.18       230.94 o                         
  -1  -5   4       1813.80       1729.75        44.59 o                         
   0  -5   4      19318.46      19121.97       390.19 o                         
   1  -5   4      16303.46      16558.70       359.58 o                         
   2  -5   4       9726.60      10420.48       244.47 o                         
   3  -5   4       4856.62       5082.90       133.31 o                         
   4  -5   4      21011.93      20726.60       481.24 o                         
   5  -5   4      14279.10      14081.09       310.38 o                         
   6  -5   4        266.84        339.29        25.96 o                         
   7  -5   4       2442.27       2334.73        82.13 o                         
   8  -5   4       3686.63       3747.42       127.80 o                         
   9  -5   4          1.29          2.34        14.66 o                         
  10  -5   4       1373.81       1271.66        86.65 o                         
  11  -5   4         29.39         38.27        63.21 o                         
 -11  -4   4        947.38       1032.19        65.93 o                         
 -10  -4   4        684.69        759.61        47.07 o                         
  -9  -4   4        320.53        313.90        29.14 o                         
  -8  -4   4       1550.09       1709.51        60.17 o                         
  -7  -4   4       2910.86       2856.74        79.57 o                         
  -6  -4   4        149.47        134.42        18.75 o                         
  -5  -4   4      11526.60      11930.39       252.02 o                         
  -4  -4   4      29462.88      30587.96       593.82 o                         
  -3  -4   4      18046.12      18062.91       393.66 o                         
  -2  -4   4        511.58        567.96        17.06 o                         
  -1  -4   4       9874.17      10735.29       235.11 o                         
   0  -4   4       3481.78       3718.23        71.26 o                         
   1  -4   4      12397.84      13320.59       258.72 o                         
   2  -4   4       2347.10       2450.47        51.95 o                         
   3  -4   4      19634.55      20303.60       414.57 o                         
   4  -4   4       3753.31       3866.71       103.42 o                         
   5  -4   4       2941.40       2918.88        72.41 o                         
   6  -4   4       5881.45       5725.27       158.08 o                         
   7  -4   4       4953.94       4969.33       129.31 o                         
   8  -4   4       8510.10       8195.98       205.53 o                         
   9  -4   4        494.72        464.97        28.51 o                         
  10  -4   4       6469.27       6195.73       212.08 o                         
  11  -4   4        641.21        704.24        74.17 o                         
 -11  -3   4       9230.43       9322.81       314.04 o                         
 -10  -3   4       6039.40       6023.33       162.43 o                         
  -9  -3   4       5244.16       5205.29       149.75 o                         
  -8  -3   4       1890.25       1891.37        56.55 o                         
  -7  -3   4       1169.05       1244.15        45.26 o                         
  -6  -3   4        749.19        762.33        31.82 o                         
  -5  -3   4        189.55        207.32        15.50 o                         
  -4  -3   4       2579.34       2502.15        51.31 o                         
  -3  -3   4      20810.29      20409.53       323.95 o                         
  -2  -3   4        708.35        813.21        18.69 o                         
  -1  -3   4      13338.70      13631.94       264.96 o                         
   0  -3   4      16474.03      16497.81       318.66 o                         
   1  -3   4      24170.39      25195.45       463.05 o                         
   2  -3   4       3326.85       2943.17        57.49 o                         
   3  -3   4       7054.85       7854.23       203.78 o                         
   4  -3   4       7333.64       7322.78       163.04 o                         
   5  -3   4          3.54         42.47        12.94 o                         
   6  -3   4       8081.89       7481.84       172.21 o                         
   7  -3   4      14929.79      13650.35       304.62 o                         
   8  -3   4       4194.52       3869.79       101.85 o                         
   9  -3   4       2482.10       2260.98        86.91 o                         
  10  -3   4       1618.58       1695.90        76.00 o                         
  11  -3   4          1.88        -29.97        58.24 o                         
 -12  -2   4         54.89        212.14        77.24 o                         
 -11  -2   4        987.06       1045.27        55.82 o                         
 -10  -2   4       2287.09       2131.23        70.23 o                         
  -9  -2   4        543.60        526.80        31.97 o                         
  -8  -2   4        154.64        151.09        30.05 o                         
  -7  -2   4       2194.57       2248.65        60.10 o                         
  -6  -2   4          6.39         20.18        12.55 o                         
  -5  -2   4        869.07        856.66        24.68 o                         
  -4  -2   4       9018.44       9693.25       175.36 o                         
  -3  -2   4        250.50        333.85        10.00 o                         
  -2  -2   4        133.04        131.03         6.91 o                         
  -1  -2   4       1869.68       1799.26        33.69 o                         
   1  -2   4        357.89        484.87        13.27 o                         
   2  -2   4      27910.61      30012.22       577.45 o                         
   3  -2   4        194.77        216.15        10.67 o                         
   4  -2   4      13475.58      14071.11       291.13 o                         
   5  -2   4        732.84        784.55        33.66 o                         
   6  -2   4       7928.93       7502.71       171.27 o                         
   7  -2   4       3833.99       3852.77        95.58 o                         
   8  -2   4       4899.74       4905.31       134.55 o                         
   9  -2   4         57.13         77.38        30.21 o                         
  10  -2   4       1249.49       1280.49        63.44 o                         
  11  -2   4        220.49        211.35        41.42 o                         
  12  -2   4       2158.55       2064.46       175.32 o                         
 -12  -1   4         98.20         -9.46        48.18 o                         
 -11  -1   4       5002.02       5141.07       182.98 o                         
 -10  -1   4        769.16        874.97        50.41 o                         
  -9  -1   4      13324.04      12626.03       334.35 o                         
  -8  -1   4         22.60         40.25        20.33 o                         
  -7  -1   4       5672.45       5425.82       120.04 o                         
  -6  -1   4       3048.89       3228.86        69.97 o                         
  -5  -1   4        721.77        670.24        20.58 o                         
  -4  -1   4       4088.83       4268.01        69.80 o                         
  -3  -1   4        108.81        142.18         6.06 o                         
  -2  -1   4         15.16         19.76         3.19 o                         
  -1  -1   4        319.00        220.23         8.14 o                         
   0  -1   4      23562.73      23342.89       449.15 o                         
   1  -1   4       3499.85       3530.73        69.99 o                         
   2  -1   4      11557.75      11648.88       238.75 o                         
   3  -1   4      16771.57      16425.66       336.53 o                         
   4  -1   4         47.23         46.79        10.59 o                         
   5  -1   4       7007.63       7046.22       149.78 o                         
   6  -1   4      18558.61      17703.03       388.52 o                         
   7  -1   4       7431.06       6959.04       210.51 o                         
   8  -1   4      12118.16      11535.87       282.99 o                         
   9  -1   4      11419.27      10914.56       275.10 o                         
  10  -1   4        443.27        428.88        40.63 o                         
  11  -1   4       2956.23       3048.97       108.13 o                         
  12  -1   4        286.80        258.26        43.46 o                         
 -12   0   4          0.91         15.19        46.05 o                         
 -11   0   4         26.68         55.88        43.61 o                         
 -10   0   4        184.35        247.29        44.40 o                         
  -9   0   4         35.75         32.17        17.52 o                         
  -8   0   4       4855.81       4662.99       144.88 o                         
  -7   0   4         91.85        117.38        11.86 o                         
  -6   0   4      64000.29      64769.50      1395.11 o                         
  -5   0   4        255.90        341.59        13.25 o                         
  -4   0   4        314.44        415.79        13.35 o                         
  -3   0   4         75.53         80.97         5.13 o                         
  -2   0   4      89721.94      95608.77      2196.01 o                         
  -1   0   4        111.15        149.75         7.22 o                         
   0   0   4      21804.65      21655.51       480.04 o                         
   1   0   4        165.02        157.95         6.61 o                         
   2   0   4     278277.62     285935.94     17364.85 o                         
   3   0   4          2.68         17.64         6.10 o                         
   4   0   4       2766.33       3031.93        60.52 o                         
   5   0   4        291.43        360.83        17.60 o                         
   6   0   4       1762.91       1914.75        60.39 o                         
   7   0   4        149.16        117.73        22.34 o                         
   8   0   4         10.36          0.80        23.23 o                         
   9   0   4         62.61        104.60        32.94 o                         
  10   0   4       1551.89       1675.00        70.70 o                         
  11   0   4         14.83         23.74        38.43 o                         
  12   0   4         73.04         83.96        38.99 o                         
 -12   1   4       1289.43       1275.00        81.31 o                         
 -11   1   4         22.84         37.79        42.07 o                         
 -10   1   4        414.59        537.21        50.29 o                         
  -9   1   4      10757.17      10637.02       354.11 o                         
  -8   1   4       1680.19       1722.38        55.25 o                         
  -7   1   4        904.38        899.77        30.52 o                         
  -6   1   4      21469.91      20576.39       450.09 o                         
  -5   1   4      22911.34      22872.24       532.65 o                         
  -4   1   4       7150.62       7098.98       141.48 o                         
  -3   1   4       7691.46       8238.93       148.21 o                         
  -2   1   4       3928.23       4398.21        92.88 o                         
  -1   1   4      16719.72      17029.78       346.24 o                         
   0   1   4      26141.42      25585.65       587.06 o                         
   1   1   4      24469.37      24828.20       477.59 o                         
   2   1   4      19441.79      19725.43       301.14 o                         
   3   1   4      18770.10      19793.23       312.94 o                         
   4   1   4       1696.92       1815.68        39.68 o                         
   5   1   4      13010.53      13361.21       276.61 o                         
   6   1   4       4213.43       4201.61        96.59 o                         
   7   1   4          8.09         -7.47        14.41 o                         
   8   1   4       7305.09       7375.25       204.91 o                         
   9   1   4      12025.06      11492.50       318.14 o                         
  10   1   4       1351.38       1278.73        63.66 o                         
  11   1   4         28.09         93.79        42.98 o                         
  12   1   4        371.46        432.78        51.92 o                         
 -12   2   4       7703.67       7695.33       259.47 o                         
 -11   2   4        110.13         45.07        41.92 o                         
 -10   2   4        729.65        845.46        59.41 o                         
  -9   2   4        996.83        928.28        61.08 o                         
  -8   2   4        363.09        408.84        40.37 o                         
  -7   2   4       2725.63       2618.78        74.67 o                         
  -6   2   4      38545.64      37632.11       872.05 o                         
  -5   2   4      12625.42      12740.97       280.63 o                         
  -4   2   4      37505.87      36732.00       917.81 o                         
  -3   2   4       7463.52       7362.06       163.32 o                         
  -2   2   4       7627.44       8064.66       157.64 o                         
  -1   2   4       4735.12       5086.27       104.82 o                         
   0   2   4       8881.28       9007.28       208.76 o                         
   1   2   4      35945.09      37408.11       685.63 o                         
   2   2   4       9076.74       9666.06       153.88 o                         
   3   2   4       2277.60       2424.19        40.91 o                         
   4   2   4         89.04        113.65         9.82 o                         
   5   2   4      23275.53      23907.45       424.79 o                         
   6   2   4       2022.67       2042.57        54.46 o                         
   7   2   4        848.77        890.73        40.53 o                         
   8   2   4       3935.95       4186.98       116.87 o                         
   9   2   4       3343.36       3470.65       116.98 o                         
  10   2   4       4137.81       4165.27       142.26 o                         
  11   2   4         88.52         97.07        43.49 o                         
 -11   3   4        834.10        912.36        63.14 o                         
 -10   3   4        171.79        134.52        39.94 o                         
  -9   3   4        289.15        257.33        42.52 o                         
  -8   3   4       1115.14       1106.57        47.23 o                         
  -7   3   4        113.24        147.77        17.37 o                         
  -6   3   4       3748.17       3620.36        95.51 o                         
  -5   3   4        138.01        153.03        22.78 o                         
  -4   3   4        142.36        176.26        15.78 o                         
  -3   3   4      26432.63      25903.94       559.81 o                         
  -2   3   4      28288.16      28490.65       579.05 o                         
  -1   3   4       9743.15       9910.78       202.93 o                         
   0   3   4      10140.81      10113.68       219.42 o                         
   1   3   4       5782.40       6237.10       117.00 o                         
   2   3   4       8505.72       8722.10       163.74 o                         
   3   3   4      25740.72      25138.32       411.05 o                         
   4   3   4       6472.28       6504.22       138.93 o                         
   5   3   4      36616.58      36697.84       649.39 o                         
   6   3   4       1337.29       1412.15        43.72 o                         
   7   3   4       6937.92       7066.84       166.48 o                         
   8   3   4        996.97       1134.83        50.41 o                         
   9   3   4          6.51         44.15        27.42 o                         
  10   3   4       3671.38       3744.69       117.64 o                         
  11   3   4       1452.39       1481.36        83.77 o                         
 -11   4   4        569.11        618.64        52.71 o                         
 -10   4   4         58.10          0.03        36.63 o                         
  -9   4   4         45.28         68.55        34.95 o                         
  -8   4   4       1052.98        921.87        68.47 o                         
  -7   4   4         80.40        103.77        16.19 o                         
  -6   4   4       4802.07       4733.44       121.54 o                         
  -5   4   4       1506.44       1523.51        45.83 o                         
  -4   4   4      20617.64      20324.59       442.29 o                         
  -3   4   4      31885.38      31315.96       722.42 o                         
  -2   4   4       2169.74       2203.20        51.57 o                         
  -1   4   4       7498.41       7465.31       174.64 o                         
   0   4   4      28749.33      28653.46       582.06 o                         
   1   4   4      14439.89      14496.18       296.44 o                         
   2   4   4       3491.33       3434.04        79.62 o                         
   3   4   4       6760.90       7012.61       148.21 o                         
   4   4   4       5228.50       4879.51       101.32 o                         
   5   4   4        479.90        507.10        21.47 o                         
   6   4   4         57.83         59.45        15.61 o                         
   7   4   4       4580.58       4499.94       113.35 o                         
   8   4   4       3351.52       3457.52       100.04 o                         
   9   4   4       1847.36       1847.01        72.39 o                         
  10   4   4        624.74        654.27        46.50 o                         
  11   4   4       5842.33       6048.54       173.25 o                         
 -11   5   4          0.63         19.12        67.67 o                         
 -10   5   4       3391.67       3280.50       128.78 o                         
  -9   5   4       1946.24       2015.72       105.92 o                         
  -8   5   4        543.22        626.09        38.09 o                         
  -7   5   4       1309.25       1299.55        58.05 o                         
  -6   5   4        620.19        671.78        32.83 o                         
  -5   5   4       9987.04       9464.88       227.06 o                         
  -4   5   4        150.86        129.00        22.35 o                         
  -3   5   4         21.16         22.34         8.35 o                         
  -2   5   4       2672.57       2689.60        73.78 o                         
  -1   5   4      62081.80      60683.87      1395.47 o                         
   0   5   4      24655.79      24849.06       619.28 o                         
   1   5   4        549.98        547.12        26.94 o                         
   2   5   4      15264.78      15122.42       328.57 o                         
   3   5   4       2747.00       2781.27        74.53 o                         
   4   5   4       1764.91       1861.23        54.91 o                         
   5   5   4        921.91        892.86        33.64 o                         
   6   5   4       1976.33       2043.74        55.00 o                         
   7   5   4       4527.31       4600.62       112.88 o                         
   8   5   4      12749.56      12868.78       420.37 o                         
   9   5   4        423.54        454.19        47.91 o                         
  10   5   4         31.16         14.16        37.46 o                         
  11   5   4        251.90        311.50        43.81 o                         
 -10   6   4        921.96        895.34        63.28 o                         
  -9   6   4       1306.42       1260.00        60.00 o                         
  -8   6   4      11284.42      11369.68       278.18 o                         
  -7   6   4        117.57         84.49        33.48 o                         
  -6   6   4        306.04        326.82        25.61 o                         
  -5   6   4         60.49        123.23        18.42 o                         
  -4   6   4       3090.72       2977.11        83.12 o                         
  -3   6   4       7715.43       7661.09       181.23 o                         
  -2   6   4      11562.18      11314.74       285.85 o                         
  -1   6   4        119.16        137.86        16.88 o                         
   0   6   4       5409.79       5407.26       153.67 o                         
   1   6   4      24464.81      23880.20       553.53 o                         
   2   6   4       1889.07       1902.00        46.50 o                         
   3   6   4       7895.03       7562.07       214.44 o                         
   4   6   4       3529.02       3339.18        88.18 o                         
   5   6   4       7778.27       7529.77       198.48 o                         
   6   6   4       4952.76       5123.39       120.46 o                         
   7   6   4        937.52        917.76        37.79 o                         
   8   6   4         69.52         61.36        29.24 o                         
   9   6   4        655.73        694.88        43.16 o                         
  10   6   4      10156.52      10777.75       295.31 o                         
 -10   7   4        556.89        537.25        52.41 o                         
  -9   7   4         74.56         37.91        32.18 o                         
  -8   7   4       3856.61       3884.66       111.14 o                         
  -7   7   4        435.44        460.43        29.24 o                         
  -6   7   4       3704.56       3552.42       108.83 o                         
  -5   7   4        959.92       1022.46        47.97 o                         
  -4   7   4       5777.37       5513.92       145.68 o                         
  -3   7   4       5276.62       5163.59       125.22 o                         
  -2   7   4       1634.99       1677.63        58.20 o                         
  -1   7   4       9915.21       9901.82       276.92 o                         
   0   7   4       5527.86       5272.18       138.99 o                         
   1   7   4       7248.48       6788.34       163.30 o                         
   2   7   4      12029.85      11799.56       260.18 o                         
   3   7   4      10687.33      10399.27       265.66 o                         
   4   7   4       1475.20       1529.04        56.44 o                         
   5   7   4        121.16        181.65        26.61 o                         
   6   7   4        754.65        789.79        43.84 o                         
   7   7   4       1219.53       1299.24        53.81 o                         
   8   7   4        294.55        359.49        40.04 o                         
   9   7   4        314.28        332.64        45.11 o                         
  10   7   4        898.90        958.41        61.58 o                         
  -9   8   4       3075.34       2946.45        93.44 o                         
  -8   8   4        143.85        168.37        29.28 o                         
  -7   8   4       1344.41       1393.56        61.21 o                         
  -6   8   4       1413.69       1399.99        59.54 o                         
  -5   8   4      33018.13      33069.23       908.28 o                         
  -4   8   4        135.23        149.77        19.99 o                         
  -3   8   4       1300.66       1362.97        53.65 o                         
  -2   8   4       1134.23       1095.36        46.33 o                         
  -1   8   4       3174.72       2980.80       112.28 o                         
   0   8   4        526.74        495.59        38.23 o                         
   1   8   4        820.79        790.93        30.97 o                         
   2   8   4       7590.41       7672.90       200.24 o                         
   3   8   4       5135.98       5038.69       168.20 o                         
   4   8   4       2617.89       2394.37        95.48 o                         
   5   8   4       4763.54       4660.54       162.09 o                         
   6   8   4         44.25         21.12        29.17 o                         
   7   8   4        627.71        590.48        44.74 o                         
   8   8   4       4625.72       4708.74       159.64 o                         
   9   8   4        122.53        127.34        47.03 o                         
  -8   9   4          7.38         -9.80        32.52 o                         
  -7   9   4        253.67        296.70        42.45 o                         
  -6   9   4        900.60        874.93        48.50 o                         
  -5   9   4       1383.29       1380.59        75.29 o                         
  -4   9   4        366.20        328.72        28.38 o                         
  -3   9   4       4031.57       3983.42       123.36 o                         
  -2   9   4        804.82        839.79        41.13 o                         
  -1   9   4       1034.72       1035.43        52.40 o                         
   0   9   4       1956.23       2063.56        75.72 o                         
   1   9   4      10109.91       9783.06       278.18 o                         
   2   9   4       5714.36       5638.06       168.92 o                         
   3   9   4       3383.93       3316.63       252.58 o                         
   4   9   4       1488.72       1466.94        85.17 o                         
   5   9   4        309.15        213.64        54.61 o                         
   6   9   4       1780.52       1633.33        82.49 o                         
   7   9   4        714.00        685.10        54.95 o                         
   8   9   4       2100.31       2036.68       121.05 o                         
  -7  10   4       2067.47       2309.89       135.07 o                         
  -6  10   4         38.34         24.60        41.90 o                         
  -5  10   4       2546.36       2531.48       128.52 o                         
  -4  10   4        433.69        498.99        37.00 o                         
  -3  10   4      16396.46      16030.02       499.68 o                         
  -2  10   4       1411.78       1312.81        57.24 o                         
  -1  10   4        721.56        696.52        49.18 o                         
   0  10   4        122.08        179.36        27.08 o                         
   1  10   4       1315.45       1316.39        79.17 o                         
   2  10   4         10.71         46.67        28.67 o                         
   3  10   4          8.67         -2.66        36.53 o                         
   4  10   4         57.42         76.26        38.10 o                         
   5  10   4       2607.24       2775.10       118.00 o                         
   6  10   4       1033.55        975.37        64.54 o                         
   7  10   4        355.18        485.12        59.43 o                         
  -6  11   4       2705.82       2667.51       117.35 o                         
  -5  11   4       2027.62       2209.87        99.63 o                         
  -4  11   4       1148.94       1155.35        56.57 o                         
  -3  11   4        649.24        659.54        43.69 o                         
  -2  11   4       5236.77       5501.27       167.69 o                         
  -1  11   4         96.52         88.00        33.19 o                         
   0  11   4          8.82         -5.71        32.18 o                         
   1  11   4        628.48        624.51        55.33 o                         
   2  11   4          1.95        -37.49        36.92 o                         
   3  11   4        312.91        258.27        43.27 o                         
   4  11   4       2607.43       2557.78       112.76 o                         
   5  11   4        149.61         82.82        48.23 o                         
   6  11   4       2484.21       2672.18       139.67 o                         
  -4  12   4        610.70        732.36        67.99 o                         
  -3  12   4       1936.21       1845.58        78.30 o                         
  -2  12   4         89.84         89.13        36.85 o                         
  -1  12   4        757.42        815.78        49.53 o                         
   0  12   4       2583.81       2400.24        96.03 o                         
   1  12   4        920.13        831.99        55.61 o                         
   2  12   4        573.36        505.76        52.17 o                         
   3  12   4       1237.23       1147.63        74.48 o                         
   4  12   4        127.88        143.49        49.28 o                         
  -2 -13   5        107.42         92.92        48.38 o                         
  -1 -13   5        428.00        382.04        52.19 o                         
   0 -13   5        166.31        179.47        40.08 o                         
   1 -13   5       2283.61       2605.05       128.20 o                         
   2 -13   5        931.86        933.98        54.77 o                         
  -5 -12   5        158.43         73.92        45.92 o                         
  -4 -12   5       2369.97       2452.73       115.65 o                         
  -3 -12   5        411.14        442.63        54.92 o                         
  -2 -12   5          9.51         57.90        40.70 o                         
  -1 -12   5       2049.37       2081.27       164.58 o                         
   0 -12   5        561.93        681.01        57.18 o                         
   1 -12   5       2277.23       2496.68        95.85 o                         
   2 -12   5       1561.17       1794.75        79.50 o                         
   3 -12   5       1147.99       1166.39        54.40 o                         
   4 -12   5        194.61        262.95        38.00 o                         
   5 -12   5       2068.65       2138.38        81.98 o                         
  -6 -11   5         59.71         62.06        38.09 o                         
  -5 -11   5        183.65        177.95        37.80 o                         
  -4 -11   5        204.74        227.35        44.04 o                         
  -3 -11   5        751.37        699.77        52.19 o                         
  -2 -11   5       8443.39       8748.97       284.80 o                         
  -1 -11   5       2134.49       2311.78        98.31 o                         
   0 -11   5        428.09        426.27        37.50 o                         
   1 -11   5        132.56        120.35        32.13 o                         
   2 -11   5       1415.28       1323.51        69.48 o                         
   3 -11   5        116.93        129.76        33.14 o                         
   4 -11   5       9579.31       9728.00       259.53 o                         
   5 -11   5         22.06         17.86        32.94 o                         
   6 -11   5       1033.16       1040.07        52.07 o                         
  -8 -10   5         15.86         56.31        42.20 o                         
  -7 -10   5       4804.79       5078.32       162.19 o                         
  -6 -10   5         77.47         51.62        33.54 o                         
  -5 -10   5      18606.55      18846.25       480.52 o                         
  -4 -10   5        571.29        507.82        52.37 o                         
  -3 -10   5        275.01        295.82        70.31 o                         
  -2 -10   5        118.01        117.10        33.77 o                         
  -1 -10   5       1089.13       1145.89        53.98 o                         
   0 -10   5        413.97        421.96        37.97 o                         
   1 -10   5          2.54         26.47        20.41 o                         
   2 -10   5         18.26         11.62        23.15 o                         
   3 -10   5        230.98        317.62        32.23 o                         
   4 -10   5        734.88        670.81        40.18 o                         
   5 -10   5          2.65          5.54        25.40 o                         
   6 -10   5         32.05         14.15        31.81 o                         
   7 -10   5        230.64        254.06        29.21 o                         
   8 -10   5         54.72         83.03        35.95 o                         
  -8  -9   5        795.11        771.50        49.53 o                         
  -7  -9   5       1426.22       1369.58        62.75 o                         
  -6  -9   5         12.67         -7.13        33.82 o                         
  -5  -9   5        509.05        448.26        39.14 o                         
  -4  -9   5       5760.71       5614.04       171.26 o                         
  -3  -9   5       2609.70       2591.05        88.43 o                         
  -2  -9   5       4687.22       4445.02       196.35 o                         
  -1  -9   5        605.65        691.94        41.20 o                         
   0  -9   5          3.42         37.88        22.38 o                         
   1  -9   5       1903.88       1846.84        55.67 o                         
   2  -9   5       3328.35       3428.36        97.87 o                         
   3  -9   5       9218.81       9496.90       269.72 o                         
   4  -9   5        856.30        841.87        40.18 o                         
   5  -9   5         79.43         65.46        31.93 o                         
   6  -9   5       3093.16       3115.86        90.51 o                         
   7  -9   5         84.62        108.64        34.15 o                         
   8  -9   5        536.89        525.14        68.81 o                         
   9  -9   5       1354.03       1372.21        94.19 o                         
  -9  -8   5        446.70        441.30        45.42 o                         
  -8  -8   5        377.37        393.03        46.61 o                         
  -7  -8   5        530.68        507.48        48.61 o                         
  -6  -8   5       2783.91       2723.87       110.81 o                         
  -5  -8   5       2643.70       2580.04        90.90 o                         
  -4  -8   5       2655.91       2774.76        92.96 o                         
  -3  -8   5        274.02        254.07        26.16 o                         
  -2  -8   5       5124.59       4933.43       145.79 o                         
  -1  -8   5       1521.95       1447.13        55.37 o                         
   0  -8   5        165.27        165.56        17.24 o                         
   1  -8   5      18553.76      18627.63       468.85 o                         
   2  -8   5        593.70        545.52        28.24 o                         
   3  -8   5       3545.73       3568.06       100.95 o                         
   4  -8   5        143.60        122.99        22.89 o                         
   5  -8   5       6320.25       6630.36       198.69 o                         
   6  -8   5       6283.40       6287.80       158.89 o                         
   7  -8   5       2603.12       2709.48        89.13 o                         
   8  -8   5        742.17        784.40        71.01 o                         
   9  -8   5         35.84         94.14        61.21 o                         
 -10  -7   5       1632.22       1722.79        67.01 o                         
  -9  -7   5       1695.61       1683.59        72.80 o                         
  -8  -7   5        151.16         93.98        29.25 o                         
  -7  -7   5       1087.83       1071.37        43.79 o                         
  -6  -7   5       1759.73       1832.98        74.10 o                         
  -5  -7   5       3037.89       2895.59        96.45 o                         
  -4  -7   5        220.22        198.92        29.10 o                         
  -3  -7   5      31171.06      29827.52       818.05 o                         
  -2  -7   5      25672.26      24982.69       685.73 o                         
  -1  -7   5       2385.28       2476.38        77.78 o                         
   0  -7   5         27.29         55.69        13.95 o                         
   1  -7   5       2636.63       2717.10        76.80 o                         
   2  -7   5        974.26        990.31        38.20 o                         
   3  -7   5      18309.49      17986.84       453.21 o                         
   4  -7   5        139.19        183.70        27.57 o                         
   5  -7   5        481.57        484.15        24.90 o                         
   6  -7   5      14072.92      13815.41       356.04 o                         
   7  -7   5         29.91         40.38        17.57 o                         
   8  -7   5       1008.62       1027.59        73.12 o                         
   9  -7   5       1103.09       1201.71        82.90 o                         
  10  -7   5       1191.73       1099.68        86.23 o                         
 -10  -6   5       5157.37       5511.91       129.33 o                         
  -9  -6   5       1616.13       1685.90        63.84 o                         
  -8  -6   5       2434.55       2392.55        77.24 o                         
  -7  -6   5       2711.66       2775.00        80.46 o                         
  -6  -6   5       1460.16       1488.22        49.23 o                         
  -5  -6   5       6143.48       6029.69       160.42 o                         
  -4  -6   5      26227.46      25837.95       648.92 o                         
  -3  -6   5        924.79        953.66        44.92 o                         
  -2  -6   5        292.51        299.97        19.80 o                         
  -1  -6   5      11284.45      10900.83       339.51 o                         
   0  -6   5       1257.28       1269.08        40.80 o                         
   1  -6   5         40.53         31.23        11.03 o                         
   2  -6   5      30020.60      30422.07       703.75 o                         
   3  -6   5       2407.54       2467.08        71.74 o                         
   4  -6   5      31661.63      31581.37       789.88 o                         
   5  -6   5       1721.01       1877.19        55.83 o                         
   6  -6   5       1582.48       1682.17        62.89 o                         
   7  -6   5        108.92        112.20        24.77 o                         
   8  -6   5       2560.49       2731.42       118.74 o                         
   9  -6   5       2863.50       2884.78       129.45 o                         
  10  -6   5        389.58        401.57        67.54 o                         
 -11  -5   5        129.78        113.00        31.17 o                         
 -10  -5   5        979.18       1028.97        47.15 o                         
  -9  -5   5       5060.93       5136.25       136.44 o                         
  -8  -5   5      20404.84      20286.46       426.48 o                         
  -7  -5   5       3226.48       3189.33        83.84 o                         
  -6  -5   5       4867.31       4661.10       102.87 o                         
  -5  -5   5       3377.84       3360.44        83.47 o                         
  -4  -5   5       2819.60       3003.96        75.00 o                         
  -3  -5   5       8380.21       8691.77       222.28 o                         
  -2  -5   5       7334.50       7154.22       201.09 o                         
  -1  -5   5        334.82        471.44        45.15 o                         
   0  -5   5      12179.80      13158.55       286.32 o                         
   1  -5   5      10845.60      10218.68       223.64 o                         
   2  -5   5        248.49        279.22        14.65 o                         
   3  -5   5       6893.63       7031.94       167.49 o                         
   4  -5   5      18881.50      19179.15       526.23 o                         
   5  -5   5          9.88         49.05        15.21 o                         
   6  -5   5      26302.30      25216.75       636.30 o                         
   7  -5   5       1449.21       1389.09        65.81 o                         
   8  -5   5       2596.20       2455.40        71.18 o                         
   9  -5   5        719.22        750.20        66.51 o                         
  10  -5   5         15.84         16.06        22.05 o                         
  11  -5   5         84.74        110.95        66.36 o                         
 -11  -4   5        487.30        485.76        34.86 o                         
 -10  -4   5        323.49        313.88        37.22 o                         
  -9  -4   5       1146.94       1153.06        47.36 o                         
  -8  -4   5       3037.09       3037.78        87.52 o                         
  -7  -4   5        471.19        505.83        28.17 o                         
  -6  -4   5      29272.17      29250.79       603.12 o                         
  -5  -4   5      10767.04      11006.04       221.02 o                         
  -4  -4   5       7460.19       7349.40       142.27 o                         
  -3  -4   5       2950.46       2647.49        60.48 o                         
  -2  -4   5       8903.49       9162.24       190.60 o                         
  -1  -4   5      11882.06      11819.69       231.08 o                         
   0  -4   5      18214.15      18783.52       406.43 o                         
   1  -4   5       8570.44       8541.03       176.18 o                         
   2  -4   5      15156.80      15694.77       304.80 o                         
   3  -4   5      24624.34      23999.70       555.69 o                         
   4  -4   5       2055.42       2109.40        78.61 o                         
   5  -4   5         31.04         45.87        14.98 o                         
   6  -4   5      12351.45      11621.34       303.09 o                         
   7  -4   5         96.15        110.85        26.58 o                         
   8  -4   5       4813.07       4616.41       140.03 o                         
   9  -4   5       1018.03       1099.63        58.12 o                         
  10  -4   5        690.92        731.69        52.87 o                         
  11  -4   5         65.29         35.72        62.66 o                         
 -11  -3   5        195.44        169.49        36.51 o                         
 -10  -3   5        805.58        855.26        49.29 o                         
  -9  -3   5       5618.06       5583.25       150.77 o                         
  -8  -3   5       2323.89       2350.40        75.81 o                         
  -7  -3   5       2409.86       2385.09        63.25 o                         
  -6  -3   5        187.89        283.06        20.77 o                         
  -5  -3   5       1130.38       1285.73        37.92 o                         
  -4  -3   5      44262.04      44464.85       753.59 o                         
  -3  -3   5      21671.30      21279.01       338.38 o                         
  -2  -3   5      31852.65      32528.89       628.28 o                         
  -1  -3   5       2498.37       2378.08        57.06 o                         
   0  -3   5      15263.99      16478.71       318.10 o                         
   1  -3   5      11685.35      11849.77       242.63 o                         
   2  -3   5       1056.43       1307.89        42.92 o                         
   3  -3   5       2948.81       3011.60        75.89 o                         
   4  -3   5       8594.75       8438.81       215.73 o                         
   5  -3   5      19812.71      19125.34       395.21 o                         
   6  -3   5       1163.98       1210.32        47.65 o                         
   7  -3   5        653.05        625.83        37.74 o                         
   8  -3   5       7428.61       7160.70       185.23 o                         
   9  -3   5        441.41        462.42        40.23 o                         
  10  -3   5        295.77        345.49        40.07 o                         
  11  -3   5        347.52        265.29        66.50 o                         
 -12  -2   5       8214.81       8431.91       284.44 o                         
 -11  -2   5         86.49        111.43        48.12 o                         
 -10  -2   5        772.90        816.07        60.42 o                         
  -9  -2   5       1144.14       1142.81        42.95 o                         
  -8  -2   5        951.81        961.15        38.24 o                         
  -7  -2   5        948.39       1056.83        45.24 o                         
  -6  -2   5      34007.12      35309.02       722.21 o                         
  -5  -2   5       7657.07       7747.65       155.55 o                         
  -4  -2   5      27734.60      28021.45       495.79 o                         
  -3  -2   5       4645.36       4405.07        73.93 o                         
  -2  -2   5       8134.96       8430.37       151.81 o                         
  -1  -2   5       3825.84       4169.39        84.70 o                         
   0  -2   5       6842.61       6768.69       140.14 o                         
   1  -2   5      41446.48      42508.24       816.84 o                         
   2  -2   5      18180.04      18279.51       353.37 o                         
   3  -2   5       3783.21       3841.01        87.80 o                         
   4  -2   5          5.86         -4.47        13.01 o                         
   5  -2   5      18248.06      18504.70       434.38 o                         
   6  -2   5       3922.24       3660.08        90.78 o                         
   7  -2   5       2873.51       2884.51        95.14 o                         
   8  -2   5       6171.91       5915.64       157.22 o                         
   9  -2   5       1813.42       1815.93        75.33 o                         
  10  -2   5       2948.31       2799.80        99.17 o                         
  11  -2   5         53.37         45.40        34.19 o                         
 -12  -1   5       1637.79       1707.33        99.31 o                         
 -11  -1   5        692.21        719.96        62.48 o                         
 -10  -1   5       1017.91       1014.26        79.49 o                         
  -9  -1   5        789.39       1082.30        67.22 o                         
  -8  -1   5          8.42        -19.44        24.33 o                         
  -7  -1   5      16361.74      15923.69       298.57 o                         
  -6  -1   5      17426.42      17105.83       335.93 o                         
  -5  -1   5      17136.39      17240.14       356.12 o                         
  -4  -1   5       5889.25       5928.67       100.76 o                         
  -3  -1   5         44.37         58.09         5.57 o                         
  -2  -1   5      25320.30      26504.44       448.72 o                         
  -1  -1   5      58048.71      59266.68      1272.09 o                         
   0  -1   5         30.67         94.64         6.05 o                         
   1  -1   5      23978.98      23888.97       460.36 o                         
   2  -1   5       4261.64       4114.30        82.31 o                         
   3  -1   5        314.55        463.94        18.81 o                         
   4  -1   5       2155.21       2018.30        52.20 o                         
   5  -1   5      51702.83      49640.38      1146.18 o                         
   6  -1   5       1172.11       1127.46        43.31 o                         
   7  -1   5       4417.04       4241.65       138.07 o                         
   8  -1   5         29.05         41.24        31.45 o                         
   9  -1   5       1062.14        982.28        57.71 o                         
  10  -1   5        571.03        573.95        46.68 o                         
  11  -1   5       1770.67       1674.54        78.81 o                         
  12  -1   5        425.87        411.50        57.29 o                         
 -12   0   5      10279.20      10391.03       326.05 o                         
 -11   0   5         10.43         15.69        44.44 o                         
 -10   0   5      12273.23      11697.50       352.48 o                         
  -9   0   5         37.86         63.84        18.16 o                         
  -8   0   5         16.19         26.33        17.69 o                         
  -7   0   5         40.25         56.68        14.95 o                         
  -6   0   5      14595.00      14917.91       309.55 o                         
  -5   0   5        137.26        172.27        13.08 o                         
  -4   0   5        426.50        350.78        13.63 o                         
  -3   0   5          4.55         14.01         3.99 o                         
  -2   0   5      36966.86      39459.19       724.31 o                         
  -1   0   5         81.12        107.34         6.52 o                         
   0   0   5       5346.39       5066.34        99.86 o                         
   1   0   5         56.40         76.17         5.97 o                         
   2   0   5      37405.64      38546.06       706.53 o                         
   3   0   5          1.87          7.60         4.98 o                         
   4   0   5      62234.02      62341.38      1199.88 o                         
   5   0   5         18.05         67.98         9.57 o                         
   6   0   5       2519.13       2496.58        74.36 o                         
   7   0   5        176.18        162.25        23.96 o                         
   8   0   5       1999.87       2042.24        79.99 o                         
   9   0   5         29.85         41.70        28.77 o                         
  10   0   5        243.16        213.78        41.02 o                         
  11   0   5          8.18         -2.81        39.73 o                         
  12   0   5        177.82        183.10        59.57 o                         
 -12   1   5        461.92        373.39        54.36 o                         
 -11   1   5          3.88         31.78        55.55 o                         
 -10   1   5        301.87        283.83        45.88 o                         
  -9   1   5      21425.83      20542.72       629.44 o                         
  -8   1   5       2354.59       2397.44        81.38 o                         
  -7   1   5       1504.72       1602.57        69.57 o                         
  -6   1   5        363.48        429.28        25.12 o                         
  -5   1   5        428.04        515.63        24.76 o                         
  -4   1   5        794.73        728.53        21.70 o                         
  -3   1   5       6342.93       6378.16       116.81 o                         
  -2   1   5      48938.45      49004.79       942.41 o                         
  -1   1   5      69302.93      66946.75      1437.31 o                         
   0   1   5      17399.54      17313.58       351.59 o                         
   1   1   5      14818.43      14793.24       285.48 o                         
   2   1   5         35.16         61.51         5.33 o                         
   3   1   5       5566.24       5391.96        85.17 o                         
   4   1   5       6495.65       6289.44       110.81 o                         
   5   1   5       5951.41       6176.10       120.31 o                         
   6   1   5       4557.78       4320.99       104.05 o                         
   7   1   5      34211.52      32469.25       755.88 o                         
   8   1   5       2947.71       2905.44        91.58 o                         
   9   1   5          1.78        -20.37        36.90 o                         
  10   1   5       3035.33       2851.11       112.52 o                         
  11   1   5        241.23        297.15        51.36 o                         
  12   1   5         15.97         35.30        44.98 o                         
 -12   2   5        127.68        185.18        47.60 o                         
 -11   2   5       1852.45       1917.01        95.26 o                         
 -10   2   5       1346.05       1333.83        74.02 o                         
  -9   2   5       1665.54       1695.62        67.40 o                         
  -8   2   5       3687.32       3696.78       101.33 o                         
  -7   2   5       1878.50       1933.80        68.18 o                         
  -6   2   5       2350.22       2441.85        68.77 o                         
  -5   2   5       3278.24       3281.04        84.95 o                         
  -4   2   5      34413.01      34049.52       851.06 o                         
  -3   2   5       2319.82       2325.86        54.65 o                         
  -2   2   5      10246.99      10510.43       195.44 o                         
  -1   2   5        612.37        675.14        17.17 o                         
   0   2   5      15663.44      15651.70       361.10 o                         
   1   2   5       7647.23       7382.87       144.65 o                         
   2   2   5      34874.27      35814.96       604.40 o                         
   3   2   5      14179.59      14405.21       267.70 o                         
   4   2   5       1705.60       1818.85        39.17 o                         
   5   2   5         27.50         56.37        11.07 o                         
   6   2   5       3762.97       3725.73       101.43 o                         
   7   2   5       2344.02       2450.69        77.53 o                         
   8   2   5         11.94         54.45        22.81 o                         
   9   2   5       1916.26       2040.46        85.96 o                         
  10   2   5       3799.01       3911.99       172.66 o                         
  11   2   5         81.10         41.89        42.56 o                         
 -11   3   5        340.29        354.97        48.73 o                         
 -10   3   5       5097.69       5195.92       178.85 o                         
  -9   3   5        872.12        982.04        88.84 o                         
  -8   3   5       6412.92       6160.28       174.40 o                         
  -7   3   5      29120.37      27818.32       606.55 o                         
  -6   3   5        231.08        245.42        19.14 o                         
  -5   3   5       5934.36       5824.71       156.01 o                         
  -4   3   5      13134.01      12780.06       280.31 o                         
  -3   3   5       3778.63       4021.37       103.09 o                         
  -2   3   5      14521.26      13604.11       295.16 o                         
  -1   3   5       2687.89       2452.08        55.87 o                         
   0   3   5       4577.11       4207.57        83.44 o                         
   1   3   5      30786.76      29416.34       540.85 o                         
   2   3   5        517.01        528.91        16.67 o                         
   3   3   5        894.48        939.18        28.48 o                         
   4   3   5       2334.89       2389.47        50.94 o                         
   5   3   5       3029.05       3162.69        76.40 o                         
   6   3   5      10448.33      10625.93       224.90 o                         
   7   3   5      13978.99      14397.04       304.26 o                         
   8   3   5        134.23        155.77        27.93 o                         
   9   3   5          7.52        -19.81        32.17 o                         
  10   3   5       2674.04       2749.83        96.75 o                         
  11   3   5        673.94        667.07        64.27 o                         
 -11   4   5         79.83         56.40        40.18 o                         
 -10   4   5       3125.60       3141.16       125.89 o                         
  -9   4   5       3234.67       3146.47       121.05 o                         
  -8   4   5        265.92        298.86        39.51 o                         
  -7   4   5       1088.42       1101.72        76.33 o                         
  -6   4   5       7494.58       7203.67       178.08 o                         
  -5   4   5        122.39        170.53        14.34 o                         
  -4   4   5        529.09        498.12        21.81 o                         
  -3   4   5      19673.64      19883.95       460.22 o                         
  -2   4   5       5516.60       5986.20       125.33 o                         
  -1   4   5      31494.40      31080.96       670.18 o                         
   0   4   5         84.10         58.61         8.07 o                         
   1   4   5       8064.79       8783.51       192.53 o                         
   2   4   5      40703.49      40644.11       876.01 o                         
   3   4   5       8686.67       8825.42       197.14 o                         
   4   4   5      18895.46      18198.00       375.40 o                         
   5   4   5        240.76        252.72        18.68 o                         
   6   4   5         53.42         48.09        17.53 o                         
   7   4   5       1391.44       1399.20        51.32 o                         
   8   4   5      10550.07      10831.90       249.01 o                         
   9   4   5        733.01        749.43        46.16 o                         
  10   4   5        432.67        506.18        46.01 o                         
  11   4   5         34.77         19.28        36.28 o                         
 -11   5   5        845.30       1028.04        75.02 o                         
 -10   5   5        481.78        472.94        51.12 o                         
  -9   5   5       1745.48       1779.15        87.02 o                         
  -8   5   5       2372.54       2439.30        85.53 o                         
  -7   5   5       2946.21       2887.45        84.01 o                         
  -6   5   5       5440.93       5332.50       135.47 o                         
  -5   5   5         29.80         29.04        15.35 o                         
  -4   5   5       3594.29       3627.16       107.16 o                         
  -3   5   5       4478.96       4637.21       121.25 o                         
  -2   5   5       5916.67       5916.76       166.09 o                         
  -1   5   5       2611.22       2581.06        60.58 o                         
   0   5   5        577.43        688.59        28.76 o                         
   1   5   5      52564.87      50255.29      1250.55 o                         
   2   5   5       1220.98       1114.32        47.58 o                         
   3   5   5        762.90        757.81        32.33 o                         
   4   5   5        663.19        615.57        27.62 o                         
   5   5   5        392.28        377.17        26.97 o                         
   6   5   5        585.32        570.80        28.31 o                         
   7   5   5          5.01         31.29        19.12 o                         
   8   5   5         78.81         54.30        23.16 o                         
   9   5   5         96.58        122.88        36.05 o                         
  10   5   5        518.36        502.49        44.39 o                         
 -10   6   5       1999.62       1936.30        78.60 o                         
  -9   6   5        355.65        411.78        29.39 o                         
  -8   6   5       3076.29       3028.59        91.00 o                         
  -7   6   5        124.13        107.13        17.29 o                         
  -6   6   5       1337.29       1396.76        47.79 o                         
  -5   6   5       5790.07       5593.62       140.50 o                         
  -4   6   5      12121.80      12223.42       309.44 o                         
  -3   6   5       6349.32       6213.45       148.35 o                         
  -2   6   5      13800.86      13356.79       369.18 o                         
  -1   6   5       2118.66       2090.29        61.19 o                         
   0   6   5       1719.56       1659.88        54.96 o                         
   1   6   5       1246.08       1179.18        38.49 o                         
   2   6   5       4058.18       3735.50        94.73 o                         
   3   6   5       3655.55       3687.40       111.13 o                         
   4   6   5      15005.30      14275.72       335.63 o                         
   5   6   5          0.80         -4.51        21.70 o                         
   6   6   5        720.69        642.29        34.41 o                         
   7   6   5         33.13         79.05        27.42 o                         
   8   6   5       2374.51       2301.64        75.96 o                         
   9   6   5        196.53        152.18        32.00 o                         
  10   6   5         31.05         67.65        40.22 o                         
 -10   7   5         72.52         46.27        31.66 o                         
  -9   7   5       6040.01       6184.59       164.78 o                         
  -8   7   5       1040.96       1054.50        50.36 o                         
  -7   7   5       1471.78       1386.98        50.41 o                         
  -6   7   5        198.36        193.77        31.97 o                         
  -5   7   5       8304.89       8136.82       232.83 o                         
  -4   7   5       4520.82       4506.88       121.49 o                         
  -3   7   5        245.51        260.02        19.57 o                         
  -2   7   5        496.60        523.08        28.27 o                         
  -1   7   5        180.78        178.37        21.75 o                         
   0   7   5       3071.44       3082.25        86.03 o                         
   1   7   5        179.06        155.87        17.76 o                         
   2   7   5         59.59         53.82        16.16 o                         
   3   7   5       1611.03       1433.17        52.62 o                         
   4   7   5        659.26        688.69        50.65 o                         
   5   7   5         53.23         38.43        25.46 o                         
   6   7   5       3184.18       3380.17       104.34 o                         
   7   7   5         99.48         61.36        30.45 o                         
   8   7   5       4600.43       4516.56       156.16 o                         
   9   7   5         75.56        114.94        42.00 o                         
  -9   8   5        333.30        359.23        34.76 o                         
  -8   8   5        110.07        155.02        30.39 o                         
  -7   8   5        484.42        445.64        37.02 o                         
  -6   8   5         16.16          8.27        26.88 o                         
  -5   8   5        161.24        184.72        28.67 o                         
  -4   8   5       3484.12       3456.48       107.42 o                         
  -3   8   5        791.80        807.17        45.49 o                         
  -2   8   5       3929.29       3922.15       118.89 o                         
  -1   8   5        156.03        194.49        26.10 o                         
   0   8   5        305.30        305.19        26.35 o                         
   1   8   5         27.20         35.07        17.80 o                         
   2   8   5        780.80        815.07        44.14 o                         
   3   8   5      14239.88      14240.79       362.40 o                         
   4   8   5       3202.22       3093.92       102.23 o                         
   5   8   5       1719.60       1604.90        69.62 o                         
   6   8   5        400.47        333.45        38.08 o                         
   7   8   5       4636.42       4609.22       127.34 o                         
   8   8   5        709.39        831.92        55.19 o                         
   9   8   5       1800.67       1900.42       130.45 o                         
  -8   9   5        236.49        249.56        37.50 o                         
  -7   9   5        460.02        395.13        38.53 o                         
  -6   9   5         95.44         86.24        30.78 o                         
  -5   9   5         49.14         37.47        27.75 o                         
  -4   9   5       1901.89       1956.31        96.10 o                         
  -3   9   5        882.30        855.04        42.78 o                         
  -2   9   5       1901.01       1871.33        80.84 o                         
  -1   9   5       2056.03       2243.49        98.37 o                         
   0   9   5      31591.77      30927.76       775.78 o                         
   1   9   5       2317.88       2140.91        60.44 o                         
   2   9   5       4190.79       3918.69       125.31 o                         
   3   9   5        351.00        321.73        37.08 o                         
   4   9   5        383.87        383.17        42.01 o                         
   5   9   5       1845.39       1993.88        93.82 o                         
   6   9   5        105.69         54.98        38.87 o                         
   7   9   5         45.99         26.89        39.50 o                         
   8   9   5        637.31        654.14        60.39 o                         
  -7  10   5       2744.28       2904.51       102.96 o                         
  -6  10   5        160.94        152.12        35.47 o                         
  -5  10   5         75.49         94.26        37.70 o                         
  -4  10   5       1460.81       1288.12        69.14 o                         
  -3  10   5       3942.06       3762.95       120.94 o                         
  -2  10   5        435.77        429.60        35.80 o                         
  -1  10   5       1178.30       1216.12        55.29 o                         
   0  10   5         39.20         48.56        25.58 o                         
   1  10   5          0.34         12.16        33.07 o                         
   2  10   5       3607.03       3617.20       145.61 o                         
   3  10   5       1704.59       1695.02        84.16 o                         
   4  10   5          0.99        -58.60        51.03 o                         
   5  10   5        352.47        296.41        54.07 o                         
   6  10   5          0.29          2.78        43.75 o                         
   7  10   5        858.11        886.72        64.26 o                         
  -6  11   5       5966.03       6094.20       213.57 o                         
  -5  11   5       1219.79       1342.53        75.85 o                         
  -4  11   5         26.00         -3.06        40.84 o                         
  -3  11   5        592.97        532.35        42.92 o                         
  -2  11   5        109.84        110.51        32.54 o                         
  -1  11   5        438.63        392.93        42.23 o                         
   0  11   5       1345.08       1383.28        63.31 o                         
   1  11   5         11.12         17.76        33.62 o                         
   2  11   5       3588.14       3664.28       139.84 o                         
   3  11   5        985.57       1047.06        64.98 o                         
   4  11   5        260.37        255.94        48.96 o                         
   5  11   5       1260.34       1134.78        77.49 o                         
  -4  12   5         56.31         38.46        46.49 o                         
  -3  12   5        718.12        716.93        49.14 o                         
  -2  12   5        684.87        665.20        48.83 o                         
  -1  12   5         37.18         28.67        34.80 o                         
   0  12   5        450.56        520.53        44.99 o                         
   1  12   5          3.11         30.89        43.83 o                         
   2  12   5       1475.37       1307.97        76.13 o                         
   3  12   5       2450.79       2561.58       118.37 o                         
  -2 -13   6        759.31        663.95        60.56 o                         
  -1 -13   6       1233.60       1333.74        76.89 o                         
   0 -13   6         23.74         20.98        37.32 o                         
   1 -13   6       1091.13       1226.98        93.28 o                         
   2 -13   6         92.26         63.22        39.59 o                         
  -5 -12   6       2408.90       2467.54       215.55 o                         
  -4 -12   6        381.23        363.29        71.35 o                         
  -3 -12   6         98.56        115.00        49.85 o                         
  -2 -12   6         89.58        107.20        41.81 o                         
  -1 -12   6       3626.43       3966.30       149.57 o                         
   0 -12   6        976.90        988.00        52.86 o                         
   1 -12   6       1927.74       1993.44        83.09 o                         
   2 -12   6        107.43        126.08        37.51 o                         
   3 -12   6       1625.46       1742.02        75.02 o                         
   4 -12   6          3.67          2.36        32.30 o                         
   5 -12   6        250.76        315.34        40.26 o                         
  -6 -11   6         57.75         -8.15        43.99 o                         
  -5 -11   6         24.26          4.03        41.58 o                         
  -4 -11   6        422.82        509.54        61.19 o                         
  -3 -11   6       1898.40       2128.53        97.02 o                         
  -2 -11   6       1859.41       2083.75       117.30 o                         
  -1 -11   6        360.25        452.92        44.44 o                         
   0 -11   6        114.36        163.11        31.29 o                         
   1 -11   6        937.80       1005.97        74.80 o                         
   2 -11   6         19.50         70.01        29.87 o                         
   3 -11   6        740.60        734.77        45.57 o                         
   4 -11   6       1212.78       1206.09        59.31 o                         
   5 -11   6       1526.06       1515.66        99.46 o                         
   6 -11   6       2901.35       2949.06        99.62 o                         
  -7 -10   6         59.87         53.04        39.30 o                         
  -6 -10   6       1573.91       1488.31        81.92 o                         
  -5 -10   6       3488.32       3743.73       142.11 o                         
  -4 -10   6         11.68        -24.98        33.82 o                         
  -3 -10   6       1995.86       2088.32        93.90 o                         
  -2 -10   6        313.96        395.47        46.52 o                         
  -1 -10   6       2632.68       2691.65       125.90 o                         
   0 -10   6       4331.78       4300.71       158.88 o                         
   1 -10   6         75.04         74.02        27.29 o                         
   2 -10   6        225.52        220.21        29.35 o                         
   3 -10   6       5012.14       5438.17       164.21 o                         
   4 -10   6        505.81        493.55        36.22 o                         
   5 -10   6         35.29         65.52        26.46 o                         
   6 -10   6       1683.22       1656.29        60.91 o                         
   7 -10   6        216.41        187.20        31.13 o                         
   8 -10   6         68.89         34.01        22.82 o                         
  -8  -9   6       1262.89       1241.77        65.70 o                         
  -7  -9   6        366.40        359.46        43.94 o                         
  -6  -9   6        348.34        327.38        40.14 o                         
  -5  -9   6       2237.79       2319.93        88.01 o                         
  -4  -9   6          4.67         26.86        29.14 o                         
  -3  -9   6        370.96        432.60        40.46 o                         
  -2  -9   6      11254.64      11008.32       349.73 o                         
  -1  -9   6         76.89         66.04        28.27 o                         
   0  -9   6       5250.62       5320.71       205.59 o                         
   1  -9   6       2082.20       1991.07        57.97 o                         
   2  -9   6       9817.26      10056.01       259.62 o                         
   3  -9   6       1031.86       1115.52        53.08 o                         
   4  -9   6       1344.43       1335.83        56.71 o                         
   5  -9   6        843.73        887.19        40.78 o                         
   6  -9   6       4017.85       4049.63       106.00 o                         
   7  -9   6        535.00        543.84        35.63 o                         
   8  -9   6       3862.33       3651.84       128.21 o                         
  -9  -8   6       2821.98       2786.78       138.38 o                         
  -8  -8   6        143.01        116.29        45.11 o                         
  -7  -8   6       3284.51       3327.66       149.73 o                         
  -6  -8   6       7987.66       7783.84       257.33 o                         
  -5  -8   6       1280.89       1364.51        61.49 o                         
  -4  -8   6        614.78        588.23        35.87 o                         
  -3  -8   6       8069.92       7748.81       222.71 o                         
  -2  -8   6          7.77         39.91        25.34 o                         
  -1  -8   6       5573.12       5361.88       177.05 o                         
   0  -8   6       1335.20       1303.59        51.52 o                         
   1  -8   6         63.10         91.54        16.54 o                         
   2  -8   6        769.78        877.16        37.81 o                         
   3  -8   6       6991.18       6877.89       167.72 o                         
   4  -8   6        250.75        295.98        27.52 o                         
   5  -8   6       2492.44       2492.06        77.78 o                         
   6  -8   6       3946.69       3881.71        99.98 o                         
   7  -8   6        426.28        501.09        46.09 o                         
   8  -8   6       1205.40       1223.49        60.59 o                         
   9  -8   6        510.97        568.36        72.11 o                         
 -10  -7   6        139.64        146.90        35.59 o                         
  -9  -7   6         74.08         79.73        34.09 o                         
  -8  -7   6         31.85         17.70        33.69 o                         
  -7  -7   6        520.48        496.46        35.30 o                         
  -6  -7   6         40.52         54.66        29.48 o                         
  -5  -7   6        124.73        136.14        26.13 o                         
  -4  -7   6      10121.07       9765.72       311.34 o                         
  -3  -7   6          9.00         55.09        19.15 o                         
  -2  -7   6      23861.52      23574.16       726.13 o                         
  -1  -7   6        276.36        268.57        25.78 o                         
   0  -7   6      23114.41      22742.53       570.16 o                         
   1  -7   6       7017.52       7148.55       159.90 o                         
   2  -7   6         47.94         54.52        15.16 o                         
   3  -7   6          5.29         31.60        19.71 o                         
   4  -7   6        158.34        191.05        19.28 o                         
   5  -7   6        570.42        634.54        30.55 o                         
   6  -7   6         76.97         95.36        20.12 o                         
   7  -7   6        141.16        123.52        25.67 o                         
   8  -7   6       3472.41       3411.65       116.48 o                         
   9  -7   6         26.03          7.99        56.00 o                         
  10  -7   6       1146.24       1102.38        87.20 o                         
 -10  -6   6        202.56        218.94        34.05 o                         
  -9  -6   6        624.92        724.20        46.23 o                         
  -8  -6   6        359.37        385.92        35.23 o                         
  -7  -6   6        194.90        185.40        22.40 o                         
  -6  -6   6      26219.70      25949.11       606.31 o                         
  -5  -6   6       3464.89       3453.03        97.77 o                         
  -4  -6   6       1740.99       1761.64        63.56 o                         
  -3  -6   6       1463.65       1513.57        54.39 o                         
  -2  -6   6        344.84        416.16        27.71 o                         
  -1  -6   6         88.33         97.65        19.33 o                         
   0  -6   6       2575.63       2608.81        72.42 o                         
   1  -6   6       2567.67       2508.58        60.90 o                         
   2  -6   6       6162.08       6185.72       160.47 o                         
   3  -6   6       7328.04       7171.56       185.92 o                         
   4  -6   6       6639.06       6718.51       175.58 o                         
   5  -6   6       1364.54       1294.44        46.51 o                         
   6  -6   6       1950.96       1987.87        58.85 o                         
   7  -6   6        593.73        622.61        41.35 o                         
   8  -6   6       1064.57       1068.98        54.25 o                         
   9  -6   6        557.52        602.81        57.70 o                         
  10  -6   6       2151.43       2092.80        86.69 o                         
 -11  -5   6          3.49        -11.49        28.06 o                         
 -10  -5   6       2942.41       3003.58        94.88 o                         
  -9  -5   6       1273.84       1299.54        56.54 o                         
  -8  -5   6       7253.91       7573.38       183.95 o                         
  -7  -5   6        894.73       1056.68        42.42 o                         
  -6  -5   6       8697.43       8383.13       176.69 o                         
  -5  -5   6       3181.58       3029.59        82.86 o                         
  -4  -5   6       2956.41       2834.08        77.28 o                         
  -3  -5   6       3536.61       3388.49        85.11 o                         
  -2  -5   6        294.24        302.05        25.74 o                         
  -1  -5   6       1831.68       1866.51        59.47 o                         
   0  -5   6       9181.32       9488.31       222.67 o                         
   1  -5   6       3304.66       3087.73        71.77 o                         
   2  -5   6        352.62        328.17        14.79 o                         
   3  -5   6         14.25         11.09        11.13 o                         
   4  -5   6      14765.71      15095.83       381.20 o                         
   5  -5   6      10837.54      10986.48       309.07 o                         
   6  -5   6       4943.89       4786.58       153.85 o                         
   7  -5   6      10879.06      10630.17       282.99 o                         
   8  -5   6        498.91        501.89        48.78 o                         
   9  -5   6       3011.76       2749.62       103.84 o                         
  10  -5   6       3676.22       3506.75       124.79 o                         
  11  -5   6        119.67         99.15        66.15 o                         
 -11  -4   6       1134.57       1231.77        60.51 o                         
 -10  -4   6         57.25         96.03        29.92 o                         
  -9  -4   6        320.71        300.30        29.26 o                         
  -8  -4   6       1079.83       1082.64        48.93 o                         
  -7  -4   6         39.61         52.01        20.74 o                         
  -6  -4   6       1129.33       1166.25        46.77 o                         
  -5  -4   6       1005.54       1024.50        32.73 o                         
  -4  -4   6      15393.57      15535.85       341.89 o                         
  -3  -4   6      25328.89      25651.93       595.50 o                         
  -2  -4   6       5684.00       5588.41       144.66 o                         
  -1  -4   6      15486.55      14859.40       346.99 o                         
   0  -4   6      30065.81      30916.27       666.18 o                         
   1  -4   6      11816.93      12464.51       231.64 o                         
   2  -4   6       5319.97       5368.33       113.07 o                         
   3  -4   6       8698.05       9272.27       218.75 o                         
   4  -4   6       5935.17       5801.17       168.50 o                         
   5  -4   6       1389.76       1369.30        40.44 o                         
   6  -4   6        620.99        717.02        35.05 o                         
   7  -4   6       1827.49       1712.74        64.29 o                         
   8  -4   6       2819.48       2748.76       100.00 o                         
   9  -4   6       2684.64       2624.79        98.68 o                         
  10  -4   6          5.50         21.95        35.02 o                         
  11  -4   6       6466.25       6150.58       190.99 o                         
 -11  -3   6       1026.52        969.02        76.40 o                         
 -10  -3   6       3050.44       2988.28       127.12 o                         
  -9  -3   6       4258.43       4287.03       112.04 o                         
  -8  -3   6        268.30        296.38        40.73 o                         
  -7  -3   6       1257.58       1303.80        43.66 o                         
  -6  -3   6        569.24        565.40        27.84 o                         
  -5  -3   6       6891.77       6853.70       140.25 o                         
  -4  -3   6      15470.84      15290.79       287.00 o                         
  -3  -3   6       6713.45       7108.01       135.82 o                         
  -2  -3   6       1640.45       1823.66        40.10 o                         
  -1  -3   6      21415.20      20199.04       437.95 o                         
   0  -3   6       1952.19       2074.95        62.93 o                         
   1  -3   6       7613.96       7495.52       147.38 o                         
   2  -3   6       5062.50       5215.35       109.67 o                         
   3  -3   6      16434.97      16057.82       349.70 o                         
   4  -3   6      19026.55      18716.94       470.54 o                         
   5  -3   6      18035.18      17661.67       491.64 o                         
   6  -3   6       2291.21       2272.90        78.06 o                         
   7  -3   6      20850.75      19890.20       508.31 o                         
   8  -3   6        430.49        489.63        37.43 o                         
   9  -3   6       1121.07       1287.05        61.99 o                         
  10  -3   6       2670.43       2755.54       106.91 o                         
  11  -3   6       1743.20       1646.80       102.54 o                         
 -12  -2   6         39.02         25.12        49.42 o                         
 -11  -2   6       1543.20       1502.95        86.57 o                         
 -10  -2   6        665.14        703.58        65.21 o                         
  -9  -2   6       2893.31       3002.89       102.22 o                         
  -8  -2   6       2705.36       2761.74        73.96 o                         
  -7  -2   6        609.39        713.40        28.56 o                         
  -6  -2   6       4020.14       3924.63        95.70 o                         
  -5  -2   6       4254.31       4560.56        94.90 o                         
  -4  -2   6      49920.17      50219.48       883.24 o                         
  -3  -2   6       1833.54       1718.79        36.21 o                         
  -2  -2   6       6664.80       7130.69       123.94 o                         
  -1  -2   6        403.67        536.53        15.26 o                         
   0  -2   6      16495.29      17414.85       376.77 o                         
   1  -2   6       9345.21       9360.25       174.14 o                         
   2  -2   6      44625.90      45355.35       976.51 o                         
   3  -2   6      11498.53      11659.87       240.92 o                         
   4  -2   6        574.12        592.20        41.71 o                         
   5  -2   6       2099.29       2021.55        57.12 o                         
   6  -2   6       3921.62       3781.41       112.08 o                         
   7  -2   6        800.83        833.05        48.14 o                         
   8  -2   6        162.42        175.45        31.27 o                         
   9  -2   6       1217.27       1246.31        61.91 o                         
  10  -2   6       2244.08       2261.27        87.23 o                         
  11  -2   6         82.53         14.11        36.51 o                         
 -12  -1   6          4.70         37.56        76.11 o                         
 -11  -1   6        149.14         90.93        48.13 o                         
 -10  -1   6        231.35        242.31        47.32 o                         
  -9  -1   6      10490.87      10742.79       291.59 o                         
  -8  -1   6       1994.60       2118.18        83.74 o                         
  -7  -1   6      16849.82      16760.81       396.46 o                         
  -6  -1   6       2836.32       2964.08        61.74 o                         
  -5  -1   6       4342.33       4271.71       109.77 o                         
  -4  -1   6       4695.25       4605.85        79.63 o                         
  -3  -1   6       1398.40       1559.13        29.37 o                         
  -2  -1   6      46843.91      47224.72       866.06 o                         
  -1  -1   6      47021.47      47594.24       872.50 o                         
   0  -1   6       1968.14       2041.35        51.86 o                         
   1  -1   6      18220.74      17903.82       329.82 o                         
   2  -1   6       1212.54       1173.09        27.42 o                         
   3  -1   6         51.59         79.46         7.47 o                         
   4  -1   6      26161.91      25320.97       467.38 o                         
   5  -1   6      10398.06       9863.73       236.46 o                         
   6  -1   6        165.40        161.14        26.78 o                         
   7  -1   6      27468.90      26230.33       663.45 o                         
   8  -1   6        177.11        203.99        36.82 o                         
   9  -1   6       5658.41       5273.00       161.87 o                         
  10  -1   6       1768.07       1691.97        79.55 o                         
  11  -1   6       2243.62       2238.44        90.08 o                         
 -12   0   6          3.08         88.00        56.70 o                         
 -11   0   6          3.25         16.68        45.64 o                         
 -10   0   6       4743.24       4678.04       144.29 o                         
  -9   0   6        358.74        345.84        44.63 o                         
  -8   0   6         15.44         20.12        21.45 o                         
  -7   0   6         48.32         78.87        16.03 o                         
  -6   0   6       2696.29       2848.49        72.24 o                         
  -5   0   6        514.17        576.42        21.79 o                         
  -4   0   6        708.18        734.26        21.50 o                         
  -3   0   6        266.39        313.53        13.15 o                         
  -2   0   6      61175.00      60943.47      1171.61 o                         
  -1   0   6         84.21        121.58        10.14 o                         
   0   0   6         35.18         44.73         6.68 o                         
   1   0   6         30.40         30.48         5.92 o                         
   2   0   6       1373.73       1281.19        26.72 o                         
   3   0   6        315.10        336.06        11.67 o                         
   4   0   6      86051.29      84535.69      1549.96 o                         
   5   0   6         37.56         60.56        11.20 o                         
   6   0   6      11336.24      11372.39       271.28 o                         
   7   0   6        698.84        671.64        36.03 o                         
   8   0   6         34.15         -2.94        22.80 o                         
   9   0   6         30.86         60.77        29.06 o                         
  10   0   6       3969.79       3887.35       135.32 o                         
  11   0   6         15.81        -36.63        41.70 o                         
 -12   1   6        837.98        757.78        66.29 o                         
 -11   1   6       1109.30       1158.15        99.58 o                         
 -10   1   6       2256.51       2301.23       128.18 o                         
  -9   1   6        589.73        566.69        56.00 o                         
  -8   1   6        340.23        366.14        27.78 o                         
  -7   1   6      20444.61      19785.45       465.85 o                         
  -6   1   6         81.65         84.44        10.49 o                         
  -5   1   6      15449.88      15439.56       319.08 o                         
  -4   1   6      12543.61      11651.49       242.14 o                         
  -3   1   6      25031.29      24853.02       458.93 o                         
  -2   1   6       8622.38       8705.82       171.37 o                         
  -1   1   6      48026.31      47237.94       957.09 o                         
   0   1   6      21137.10      21759.28       399.32 o                         
   1   1   6      27183.25      26093.36       479.59 o                         
   2   1   6         25.77         74.64         6.65 o                         
   3   1   6       7189.00       7206.33       129.71 o                         
   4   1   6      16744.42      16876.94       328.61 o                         
   5   1   6       6701.63       6763.86       137.49 o                         
   6   1   6       4537.67       4568.03       103.55 o                         
   7   1   6        107.90        195.96        26.45 o                         
   8   1   6       4276.19       4270.79       119.37 o                         
   9   1   6      16889.19      16898.77       441.35 o                         
  10   1   6        860.77        826.22        62.02 o                         
  11   1   6        840.13        846.68        58.95 o                         
 -12   2   6       1001.73        935.21        71.37 o                         
 -11   2   6        954.27       1036.87        74.10 o                         
 -10   2   6         47.91         -8.32        39.94 o                         
  -9   2   6       2285.49       2205.03        70.86 o                         
  -8   2   6       8029.77       7850.60       196.22 o                         
  -7   2   6       2128.62       2086.82        63.66 o                         
  -6   2   6        734.17        886.26        32.54 o                         
  -5   2   6      11109.22      11043.84       245.07 o                         
  -4   2   6      30887.03      30597.20       708.20 o                         
  -3   2   6      18725.32      19041.52       369.84 o                         
  -2   2   6      15689.28      16010.22       310.75 o                         
  -1   2   6         88.30        116.43         6.64 o                         
   0   2   6       4468.44       4639.52       102.33 o                         
   1   2   6      46889.06      47440.52       913.15 o                         
   2   2   6      11772.50      12305.88       239.68 o                         
   3   2   6       9218.02       9570.37       200.42 o                         
   4   2   6      15320.34      15141.08       270.18 o                         
   5   2   6      12152.18      12006.58       226.40 o                         
   6   2   6         89.77        113.71        17.28 o                         
   7   2   6       5681.25       5857.13       161.66 o                         
   8   2   6         51.69         31.03        23.16 o                         
   9   2   6        740.95        759.99        44.30 o                         
  10   2   6       4097.32       4235.21       213.14 o                         
  11   2   6        464.86        517.15        60.78 o                         
 -11   3   6        301.65        439.74        58.01 o                         
 -10   3   6       3147.16       2860.90       117.11 o                         
  -9   3   6       5479.11       5258.55       140.18 o                         
  -8   3   6         66.83         76.98        30.26 o                         
  -7   3   6      19779.53      18563.46       409.67 o                         
  -6   3   6       3226.29       2782.14        71.59 o                         
  -5   3   6      16861.06      16128.57       410.33 o                         
  -4   3   6       6198.16       6077.32       147.25 o                         
  -3   3   6      22289.62      23284.19       504.31 o                         
  -2   3   6       7040.60       6770.12       159.17 o                         
  -1   3   6       8283.25       8021.22       187.07 o                         
   0   3   6        807.28        802.30        23.77 o                         
   1   3   6      14991.17      15032.22       307.75 o                         
   2   3   6       1110.38       1087.61        28.02 o                         
   3   3   6      24727.54      23922.83       463.72 o                         
   4   3   6       8648.24       8745.16       196.05 o                         
   5   3   6      22196.54      22070.46       430.72 o                         
   6   3   6      15310.20      14869.03       294.99 o                         
   7   3   6       1179.75       1289.74        53.56 o                         
   8   3   6       1416.12       1403.15        75.65 o                         
   9   3   6       1180.01       1335.34        58.47 o                         
  10   3   6       1079.68       1177.25        75.82 o                         
  11   3   6        287.88        267.31        74.97 o                         
 -11   4   6       3448.20       3588.31       143.13 o                         
 -10   4   6      11040.25      10545.34       321.63 o                         
  -9   4   6       1090.41       1074.22        58.93 o                         
  -8   4   6        344.65        401.65        27.46 o                         
  -7   4   6          3.24         12.27        24.30 o                         
  -6   4   6        190.72        238.95        34.63 o                         
  -5   4   6       1176.71       1180.60        38.80 o                         
  -4   4   6       4689.08       4531.28       123.09 o                         
  -3   4   6       4576.61       4357.44       113.51 o                         
  -2   4   6      22688.48      22778.06       526.63 o                         
  -1   4   6       9835.28      10080.62       235.51 o                         
   0   4   6         15.86         64.55        10.88 o                         
   1   4   6       1178.70       1064.55        34.37 o                         
   2   4   6       6456.03       6808.62       192.44 o                         
   3   4   6       1459.89       1359.92        39.32 o                         
   4   4   6      15562.70      15344.54       301.37 o                         
   5   4   6       2641.63       2712.19        96.70 o                         
   6   4   6       4648.65       4495.79       115.99 o                         
   7   4   6       3356.60       3388.98        89.67 o                         
   8   4   6       1069.38       1207.17        54.31 o                         
   9   4   6        582.77        513.84        43.50 o                         
  10   4   6        402.86        405.65        45.74 o                         
  11   4   6        660.17        654.85        58.50 o                         
 -11   5   6       1426.94       1420.01        79.04 o                         
 -10   5   6        945.04        968.41        51.89 o                         
  -9   5   6       3327.67       3305.54       128.03 o                         
  -8   5   6        963.25        952.81        39.19 o                         
  -7   5   6        328.20        377.97        32.76 o                         
  -6   5   6        933.53        960.00        50.61 o                         
  -5   5   6       7548.97       7225.79       176.49 o                         
  -4   5   6       6192.39       6182.40       160.12 o                         
  -3   5   6       1891.39       1800.82        52.73 o                         
  -2   5   6      17547.08      16733.77       595.13 o                         
  -1   5   6       9695.73       9354.51       219.64 o                         
   0   5   6       9972.10       9933.72       274.93 o                         
   1   5   6      20945.00      20309.57       508.44 o                         
   2   5   6      17638.27      17330.63       402.88 o                         
   3   5   6        133.73        133.00        15.51 o                         
   4   5   6      24586.23      24328.11       565.26 o                         
   5   5   6       1379.91       1326.11        47.37 o                         
   6   5   6       4352.67       4544.89       121.02 o                         
   7   5   6          3.18         -2.27        17.64 o                         
   8   5   6       3380.43       3303.55        89.83 o                         
   9   5   6        190.67        190.78        36.38 o                         
  10   5   6       1155.96       1231.78       101.93 o                         
 -10   6   6        296.45        359.13        41.30 o                         
  -9   6   6        124.82        125.04        24.12 o                         
  -8   6   6       8349.41       7920.76       200.76 o                         
  -7   6   6       3065.18       3128.78        99.71 o                         
  -6   6   6       8023.22       7712.51       190.85 o                         
  -5   6   6        744.53        841.52        36.25 o                         
  -4   6   6       4341.93       4157.69       112.05 o                         
  -3   6   6       8514.34       8113.78       228.19 o                         
  -2   6   6        392.74        440.05        25.29 o                         
  -1   6   6        204.09        202.62        17.51 o                         
   0   6   6       1402.44       1480.48        58.63 o                         
   1   6   6        289.86        330.83        20.12 o                         
   2   6   6         89.88         84.36        16.70 o                         
   3   6   6       3663.37       3523.32        98.18 o                         
   4   6   6       7152.76       7242.77       189.80 o                         
   5   6   6        288.05        231.33        28.40 o                         
   6   6   6      31096.32      31037.29       720.67 o                         
   7   6   6        510.36        500.82        40.72 o                         
   8   6   6         19.85         64.32        34.98 o                         
   9   6   6        146.03        242.16        41.56 o                         
  10   6   6        525.77        661.28        69.93 o                         
 -10   7   6        802.65        803.53        48.60 o                         
  -9   7   6         87.33        116.50        26.53 o                         
  -8   7   6       6923.71       6880.87       178.18 o                         
  -7   7   6         60.64         63.19        26.39 o                         
  -6   7   6       4119.33       3906.26       117.31 o                         
  -5   7   6        259.83        233.40        27.00 o                         
  -4   7   6       2868.18       2835.50        81.43 o                         
  -3   7   6        224.37        273.97        32.24 o                         
  -2   7   6       5533.66       5417.74       156.64 o                         
  -1   7   6      25127.66      24022.15       659.02 o                         
   0   7   6      25616.87      24632.65       675.54 o                         
   1   7   6       1019.58        993.79        37.09 o                         
   2   7   6       8732.54       8172.55       196.82 o                         
   3   7   6       5604.05       5422.61       145.82 o                         
   4   7   6       3742.21       3435.64        99.24 o                         
   5   7   6       6960.51       6731.57       180.40 o                         
   6   7   6        590.55        562.43        36.16 o                         
   7   7   6       4229.79       4213.98       129.64 o                         
   8   7   6       1064.08       1044.07        59.05 o                         
   9   7   6        361.05        403.16        47.10 o                         
  -9   8   6       6101.79       6313.37       169.91 o                         
  -8   8   6       1058.17       1214.57        68.06 o                         
  -7   8   6        273.48        229.88        32.45 o                         
  -6   8   6       1389.08       1417.51        59.78 o                         
  -5   8   6       2650.45       2576.96        89.20 o                         
  -4   8   6       7596.66       7514.37       215.41 o                         
  -3   8   6       6905.43       6613.39       190.89 o                         
  -2   8   6       3220.39       3119.84        98.32 o                         
  -1   8   6        287.13        298.38        26.22 o                         
   0   8   6       2318.58       2128.20        67.37 o                         
   1   8   6       1932.46       1896.10        61.93 o                         
   2   8   6         37.72         19.42        24.04 o                         
   3   8   6       2588.65       2418.28        77.17 o                         
   4   8   6       4230.15       3860.27       124.01 o                         
   5   8   6       1492.63       1442.82        67.70 o                         
   6   8   6        866.84        786.14        48.37 o                         
   7   8   6       3123.91       3149.31       107.30 o                         
   8   8   6       1673.11       1633.43        86.09 o                         
   9   8   6       1726.42       1861.24       109.83 o                         
  -8   9   6       1816.31       1848.62        77.66 o                         
  -7   9   6       2182.23       2176.74        83.70 o                         
  -6   9   6       3795.07       3641.16       115.11 o                         
  -5   9   6         13.13        -34.48        31.33 o                         
  -4   9   6         86.27         87.86        34.07 o                         
  -3   9   6       1435.76       1416.05        58.94 o                         
  -2   9   6       1592.61       1542.31        61.09 o                         
  -1   9   6       7797.03       7603.29       218.65 o                         
   0   9   6          7.52         10.67        26.80 o                         
   1   9   6        520.35        477.96        31.30 o                         
   2   9   6      11213.95      10276.12       246.15 o                         
   3   9   6        638.02        560.78        39.46 o                         
   4   9   6        602.37        696.33        52.36 o                         
   5   9   6       1417.80       1321.08        70.88 o                         
   6   9   6       1675.85       1540.68        80.12 o                         
   7   9   6        531.62        429.99        54.54 o                         
   8   9   6        838.77        735.68        62.73 o                         
  -7  10   6       3060.98       3037.15       105.87 o                         
  -6  10   6        118.89        133.23        39.82 o                         
  -5  10   6         36.79         77.34        39.22 o                         
  -4  10   6       1046.42       1005.52        60.29 o                         
  -3  10   6       1528.86       1471.38        62.28 o                         
  -2  10   6        102.71        123.93        32.67 o                         
  -1  10   6       9071.29       8966.41       257.94 o                         
   0  10   6         99.47         49.88        27.46 o                         
   1  10   6       4604.82       4320.43       126.11 o                         
   2  10   6        131.09        174.65        40.08 o                         
   3  10   6       1093.93        946.97        83.92 o                         
   4  10   6         53.54         50.20        40.80 o                         
   5  10   6       2516.56       2484.19       160.35 o                         
   6  10   6       1279.07       1173.47        74.04 o                         
   7  10   6        875.08       1044.19        73.78 o                         
  -6  11   6       2855.68       2765.72       114.30 o                         
  -5  11   6        504.02        504.12        51.98 o                         
  -4  11   6          2.96         27.56        41.32 o                         
  -3  11   6        132.94        172.70        43.85 o                         
  -2  11   6       3656.61       3612.22       119.97 o                         
  -1  11   6         24.84        -33.47        36.71 o                         
   0  11   6       1578.74       1541.73        60.89 o                         
   1  11   6        678.08        631.15        51.97 o                         
   2  11   6       1111.87       1023.80        63.64 o                         
   3  11   6        440.66        418.44        50.57 o                         
   4  11   6       5224.21       5208.41       188.96 o                         
   5  11   6          9.54        -14.14        45.59 o                         
  -3  12   6        150.63        154.72        48.34 o                         
  -2  12   6       1334.55       1408.61        65.77 o                         
  -1  12   6        919.38        834.47        45.98 o                         
   0  12   6       1994.65       2079.59        81.19 o                         
   1  12   6         19.16        -12.32        36.10 o                         
   2  12   6       1451.41       1343.93        98.48 o                         
   3  12   6        134.72        113.43        50.03 o                         
  -2 -13   7       3343.99       3660.48       147.26 o                         
  -1 -13   7        764.09        694.86        59.79 o                         
   0 -13   7        991.96        906.30        79.98 o                         
   1 -13   7         83.68         83.55        41.59 o                         
   2 -13   7       1979.94       2265.10        93.90 o                         
  -5 -12   7         83.43         44.44        46.71 o                         
  -4 -12   7        593.84        590.52        56.79 o                         
  -3 -12   7        708.79        885.17        71.44 o                         
  -2 -12   7        638.34        640.83        54.82 o                         
  -1 -12   7        375.62        369.23        53.81 o                         
   0 -12   7        239.27        200.16        43.53 o                         
   1 -12   7       2896.59       2930.23       190.66 o                         
   2 -12   7        196.64        363.29        42.26 o                         
   3 -12   7       1289.04       1433.80        86.40 o                         
   4 -12   7        218.41        133.14        36.19 o                         
   5 -12   7          0.84        -15.48        36.65 o                         
  -6 -11   7        960.51        830.05        65.95 o                         
  -5 -11   7         81.29        125.53        40.58 o                         
  -4 -11   7       3075.01       3042.79       143.40 o                         
  -3 -11   7          1.88        -51.13        52.59 o                         
  -2 -11   7          1.29         27.89        42.74 o                         
  -1 -11   7        153.50        117.56        37.02 o                         
   0 -11   7      17470.52      18040.30       558.13 o                         
   1 -11   7          1.11          5.02        30.60 o                         
   2 -11   7        679.84        636.62        43.98 o                         
   3 -11   7         13.65          5.08        31.69 o                         
   4 -11   7       5165.10       5687.78       242.25 o                         
   5 -11   7       1125.13       1307.70        77.42 o                         
   6 -11   7         37.71         46.82        30.74 o                         
  -7 -10   7        251.66        332.30        54.58 o                         
  -6 -10   7          5.50        -22.62        43.15 o                         
  -5 -10   7        235.43        208.08        42.44 o                         
  -4 -10   7       1171.00        988.45        60.14 o                         
  -3 -10   7       8685.21       8736.66       285.78 o                         
  -2 -10   7         19.23         -9.14        32.37 o                         
  -1 -10   7         55.03         65.99        43.26 o                         
   0 -10   7        175.46        158.32        33.79 o                         
   1 -10   7       1884.49       2098.43        77.99 o                         
   2 -10   7       1305.84       1397.42        54.52 o                         
   3 -10   7       1272.26       1476.37        84.67 o                         
   4 -10   7        669.81        658.04        54.47 o                         
   5 -10   7       1634.38       1724.73        68.29 o                         
   6 -10   7        213.51        161.80        31.68 o                         
   7 -10   7         15.85         46.36        26.98 o                         
  -8  -9   7       2121.26       2052.01       167.29 o                         
  -7  -9   7       1635.12       1575.85        84.38 o                         
  -6  -9   7        867.58        749.63        57.43 o                         
  -5  -9   7          2.99          1.12        35.10 o                         
  -4  -9   7       2617.81       2575.65       109.59 o                         
  -3  -9   7       2600.57       2407.89        98.96 o                         
  -2  -9   7        122.62        111.08        31.39 o                         
  -1  -9   7       6437.64       6407.52       211.79 o                         
   0  -9   7        303.75        401.01        29.88 o                         
   1  -9   7       4037.99       3885.68       119.56 o                         
   2  -9   7       3222.81       3107.73        91.58 o                         
   3  -9   7        411.70        463.77        28.15 o                         
   4  -9   7       2179.27       2212.17        82.29 o                         
   5  -9   7       5247.02       5573.20       171.04 o                         
   6  -9   7        542.46        531.71        34.69 o                         
   7  -9   7       2649.49       2766.09       103.16 o                         
   8  -9   7        275.33        311.07        40.60 o                         
  -9  -8   7        331.32        304.25        54.83 o                         
  -8  -8   7        606.69        625.54        55.92 o                         
  -7  -8   7        908.38        829.44        57.38 o                         
  -6  -8   7       1644.40       1675.39        86.54 o                         
  -5  -8   7        173.75        189.03        44.94 o                         
  -4  -8   7        777.52        787.87        89.55 o                         
  -3  -8   7       1499.27       1458.07        69.03 o                         
  -2  -8   7       1022.10       1008.19        53.77 o                         
  -1  -8   7        759.91        740.56        42.87 o                         
   0  -8   7       4481.13       4512.14       134.47 o                         
   1  -8   7         64.96         68.07        19.20 o                         
   2  -8   7       1534.62       1565.93        53.93 o                         
   3  -8   7       7998.29       8015.42       230.24 o                         
   4  -8   7         26.49         21.54        22.85 o                         
   5  -8   7       3380.01       3353.12       111.58 o                         
   6  -8   7          4.11         17.53        22.38 o                         
   7  -8   7      12031.55      12859.67       309.93 o                         
   8  -8   7       2576.48       2523.65        96.86 o                         
   9  -8   7        281.72        282.35        34.21 o                         
 -10  -7   7       2622.37       2591.01        97.29 o                         
  -9  -7   7         12.85         17.15        45.06 o                         
  -8  -7   7        214.25        209.76        42.93 o                         
  -7  -7   7        777.41        657.42        43.20 o                         
  -6  -7   7       4283.04       4011.27       126.39 o                         
  -5  -7   7        147.24        147.08        26.64 o                         
  -4  -7   7         56.70         72.27        26.72 o                         
  -3  -7   7      10488.28      10422.33       329.92 o                         
  -2  -7   7      15919.39      15667.30       487.66 o                         
  -1  -7   7      34025.14      32482.61       995.01 o                         
   0  -7   7       5667.35       5211.09       137.16 o                         
   1  -7   7       2200.68       2260.92        73.91 o                         
   2  -7   7        469.25        534.50        29.11 o                         
   3  -7   7        985.89       1051.06        47.89 o                         
   4  -7   7         62.81         78.81        17.64 o                         
   5  -7   7       3583.39       3411.87        97.99 o                         
   6  -7   7       3067.64       2995.53        99.90 o                         
   7  -7   7        816.93        918.14        57.41 o                         
   8  -7   7          2.66         64.14        28.54 o                         
   9  -7   7       1560.16       1514.73        70.62 o                         
  10  -7   7         79.24         37.21        65.22 o                         
 -10  -6   7         34.98         57.70        35.43 o                         
  -9  -6   7        624.60        599.45        56.52 o                         
  -8  -6   7       9741.89       9939.64       272.28 o                         
  -7  -6   7        425.65        552.29        45.00 o                         
  -6  -6   7        828.31        747.60        40.06 o                         
  -5  -6   7        170.00        236.85        35.97 o                         
  -4  -6   7         86.53         67.70        17.59 o                         
  -3  -6   7      11076.82      10416.12       328.30 o                         
  -2  -6   7      13478.58      12871.48       401.36 o                         
  -1  -6   7         84.97         84.54        15.94 o                         
   0  -6   7       7176.76       7208.57       185.39 o                         
   1  -6   7      42915.41      41932.18      1045.72 o                         
   2  -6   7       1901.05       2044.75        52.97 o                         
   3  -6   7       7029.84       7052.66       169.81 o                         
   4  -6   7       1053.57        961.68        38.52 o                         
   5  -6   7       6706.95       6696.70       177.33 o                         
   6  -6   7       9192.98       9372.00       200.47 o                         
   7  -6   7       1836.31       1728.31        62.62 o                         
   8  -6   7        506.28        534.50        35.16 o                         
   9  -6   7        272.21        273.30        34.36 o                         
  10  -6   7       6963.09       6923.90       206.05 o                         
 -11  -5   7        626.59        630.70        43.19 o                         
 -10  -5   7       1495.30       1572.95        60.76 o                         
  -9  -5   7       1268.08       1265.10        54.23 o                         
  -8  -5   7       1385.66       1363.57        57.99 o                         
  -7  -5   7       2078.99       1983.41        72.47 o                         
  -6  -5   7      15038.48      14341.03       344.08 o                         
  -5  -5   7       1124.82       1117.44        46.43 o                         
  -4  -5   7        896.64       1042.43        39.17 o                         
  -3  -5   7         68.50         70.55        14.22 o                         
  -2  -5   7         19.86         10.00        13.83 o                         
  -1  -5   7      45214.01      44581.62      1216.08 o                         
   0  -5   7      20210.04      21094.20       577.91 o                         
   1  -5   7      12881.99      11903.68       245.28 o                         
   2  -5   7      13884.41      14486.82       315.75 o                         
   3  -5   7       5641.54       5657.00       137.08 o                         
   4  -5   7        360.78        374.61        24.90 o                         
   5  -5   7        981.92        986.51        40.63 o                         
   6  -5   7        102.23        101.90        28.06 o                         
   7  -5   7       1122.21       1083.64        64.92 o                         
   8  -5   7       9692.50       9521.86       260.05 o                         
   9  -5   7         71.40         83.45        36.72 o                         
  10  -5   7       1635.04       1515.96       118.66 o                         
  11  -5   7          8.35         50.41        34.42 o                         
 -11  -4   7        229.85        175.19        30.79 o                         
 -10  -4   7       3028.39       3080.50        93.53 o                         
  -9  -4   7       3439.06       3536.65       102.64 o                         
  -8  -4   7         98.96        147.79        26.55 o                         
  -7  -4   7        721.40        816.53        37.04 o                         
  -6  -4   7       2156.39       2131.23        82.66 o                         
  -5  -4   7        276.86        270.22        17.90 o                         
  -4  -4   7         36.08         52.12        16.79 o                         
  -3  -4   7      21096.54      21200.60       494.82 o                         
  -2  -4   7       7998.63       8270.05       234.94 o                         
  -1  -4   7      38466.98      37344.39       862.45 o                         
   0  -4   7        741.49        846.26        25.67 o                         
   1  -4   7      15379.39      16216.89       351.07 o                         
   2  -4   7      32324.10      32574.32       702.96 o                         
   3  -4   7       7547.90       7948.28       188.33 o                         
   4  -4   7      16035.62      15678.14       396.51 o                         
   5  -4   7        475.74        483.57        30.71 o                         
   6  -4   7          3.77         26.89        21.98 o                         
   7  -4   7       1947.98       1794.29        68.31 o                         
   8  -4   7       6615.35       6374.45       190.94 o                         
   9  -4   7        621.42        676.26        49.76 o                         
  10  -4   7       1143.64       1211.01        73.65 o                         
  11  -4   7         31.37        106.66        41.09 o                         
 -11  -3   7        178.53        149.05        38.93 o                         
 -10  -3   7        468.48        503.67        57.38 o                         
  -9  -3   7        120.82        107.13        20.75 o                         
  -8  -3   7      13022.29      12642.19       286.39 o                         
  -7  -3   7      44266.00      43561.49       947.43 o                         
  -6  -3   7       1076.62       1019.13        38.71 o                         
  -5  -3   7        362.59        397.74        27.45 o                         
  -4  -3   7         67.84         90.82         9.14 o                         
  -3  -3   7      27281.56      27813.79       645.85 o                         
  -2  -3   7       9636.73      10008.38       237.08 o                         
  -1  -3   7       4125.44       4057.73        93.04 o                         
   0  -3   7       9218.36       8618.58       189.99 o                         
   1  -3   7      27423.22      26408.83       510.02 o                         
   2  -3   7        974.07        976.29        23.82 o                         
   3  -3   7        861.67        877.70        26.66 o                         
   4  -3   7       9178.95       8922.50       251.46 o                         
   5  -3   7       8194.04       8273.11       238.54 o                         
   6  -3   7        163.48        194.26        26.41 o                         
   7  -3   7       2322.19       2337.78        96.99 o                         
   8  -3   7        694.97        768.36        46.13 o                         
   9  -3   7       1401.61       1336.15        81.45 o                         
  10  -3   7       6751.24       6336.32       176.84 o                         
  11  -3   7        147.42        174.41        42.80 o                         
 -11  -2   7        717.91        723.15        64.37 o                         
 -10  -2   7          2.99         10.07        29.34 o                         
  -9  -2   7        944.61        938.79        58.76 o                         
  -8  -2   7       6878.40       6983.21       164.60 o                         
  -7  -2   7        732.96        850.74        32.49 o                         
  -6  -2   7       2197.76       2277.56        56.51 o                         
  -5  -2   7      13449.10      13356.08       263.86 o                         
  -4  -2   7      30386.71      31100.24       573.33 o                         
  -3  -2   7      13910.08      13556.14       242.95 o                         
  -2  -2   7       7561.89       8193.45       142.02 o                         
  -1  -2   7         25.24         50.16         7.10 o                         
   0  -2   7       4174.14       4186.56        84.25 o                         
   1  -2   7      39901.91      41811.71       900.67 o                         
   2  -2   7      14909.23      15145.53       294.49 o                         
   3  -2   7      12248.61      12198.23       288.12 o                         
   4  -2   7      13048.31      12697.42       352.48 o                         
   5  -2   7       4877.09       5191.40       142.38 o                         
   6  -2   7        248.26        214.44        41.43 o                         
   7  -2   7       4754.37       4562.69       135.40 o                         
   8  -2   7         20.40         49.79        33.86 o                         
   9  -2   7          2.93         29.13        40.44 o                         
  10  -2   7       7259.63       7147.87       193.72 o                         
  11  -2   7        102.07        146.47        42.76 o                         
 -12  -1   7        397.76        393.29        84.17 o                         
 -11  -1   7       3243.59       3197.93       193.91 o                         
 -10  -1   7       1031.44        982.82        66.14 o                         
  -9  -1   7       1912.50       1807.59       109.29 o                         
  -8  -1   7        694.30        763.03        41.20 o                         
  -7  -1   7       1126.87       1137.63        49.44 o                         
  -6  -1   7       4540.38       4542.96       101.18 o                         
  -5  -1   7      61383.69      59292.82      1205.74 o                         
  -4  -1   7        543.67        552.66        15.32 o                         
  -3  -1   7      14385.45      14751.62       272.88 o                         
  -2  -1   7        646.89        743.85        26.05 o                         
  -1  -1   7      64927.77      63300.38      1455.50 o                         
   0  -1   7      35190.96      35246.69       678.03 o                         
   1  -1   7      10825.15      11027.76       214.86 o                         
   2  -1   7       5692.54       4988.44       100.03 o                         
   3  -1   7       1462.30       1469.17        36.71 o                         
   4  -1   7        240.26        255.09        12.94 o                         
   5  -1   7       1127.51       1204.58        45.48 o                         
   6  -1   7       4353.13       4278.46       134.65 o                         
   7  -1   7       9442.10       8630.75       233.01 o                         
   8  -1   7       5523.78       5431.01       243.04 o                         
   9  -1   7       2950.55       2821.10       113.99 o                         
  10  -1   7          0.89         30.18        39.31 o                         
  11  -1   7         36.60         23.00        41.95 o                         
 -12   0   7        521.49        536.95        67.21 o                         
 -11   0   7          5.22        -32.10        45.69 o                         
 -10   0   7       1021.84       1089.96        71.08 o                         
  -9   0   7        157.78        157.37        41.51 o                         
  -8   0   7      14666.45      13805.62       333.05 o                         
  -7   0   7          0.18          5.37        13.04 o                         
  -6   0   7       2454.78       2314.73        61.54 o                         
  -5   0   7        114.14        150.24        12.34 o                         
  -4   0   7      36157.23      35645.00       727.30 o                         
  -3   0   7        295.67        347.99        11.70 o                         
  -2   0   7      18772.95      18511.89       378.65 o                         
  -1   0   7        103.92        132.42         8.27 o                         
   0   0   7      99746.66      98079.15      3161.30 o                         
   1   0   7         37.18         23.68         6.57 o                         
   2   0   7       1477.42       1676.32        37.12 o                         
   3   0   7        520.97        560.64        16.01 o                         
   4   0   7      10640.61      10899.59       239.38 o                         
   5   0   7          0.74          5.86        11.26 o                         
   6   0   7      32607.75      31469.31       681.96 o                         
   7   0   7          0.06         -4.18        19.40 o                         
   8   0   7        894.05        916.85        45.15 o                         
   9   0   7        530.48        524.24        50.20 o                         
  10   0   7       1908.17       2044.45        93.15 o                         
  11   0   7         24.15         42.21        43.22 o                         
 -12   1   7       2425.36       2369.09       140.68 o                         
 -11   1   7        108.04        123.59        48.78 o                         
 -10   1   7         15.88         12.21        40.62 o                         
  -9   1   7      16050.76      15514.98       408.08 o                         
  -8   1   7        883.20        821.52        41.35 o                         
  -7   1   7       2284.54       2410.85        79.19 o                         
  -6   1   7      13259.02      13283.96       316.53 o                         
  -5   1   7      14990.96      14503.18       319.73 o                         
  -4   1   7      12600.42      12139.77       267.57 o                         
  -3   1   7       3705.33       3382.68        72.08 o                         
  -2   1   7       3180.28       3385.07        85.44 o                         
  -1   1   7      30046.57      29872.98       547.81 o                         
   0   1   7      22194.42      21582.46       497.70 o                         
   1   1   7        523.39        594.39        16.30 o                         
   2   1   7      18005.66      17791.76       302.53 o                         
   3   1   7       3510.21       3277.61        64.85 o                         
   4   1   7       1499.28       1498.42        34.62 o                         
   5   1   7       4829.33       4837.00       113.62 o                         
   6   1   7       3677.68       3554.59        83.33 o                         
   7   1   7        816.94        855.88        56.99 o                         
   8   1   7          8.04         16.56        24.35 o                         
   9   1   7       7051.62       7517.23       234.16 o                         
  10   1   7          1.95         -1.78        44.12 o                         
  11   1   7         25.33         60.31        50.36 o                         
 -11   2   7        227.88        221.74        50.34 o                         
 -10   2   7        663.00        588.27        70.72 o                         
  -9   2   7       1868.21       1781.11        73.97 o                         
  -8   2   7       2659.74       2483.93        84.77 o                         
  -7   2   7          2.34         25.09        16.69 o                         
  -6   2   7       8429.87       8460.23       191.53 o                         
  -5   2   7      11609.57      11303.82       269.74 o                         
  -4   2   7         38.45         77.93        15.32 o                         
  -3   2   7         30.70         62.03         9.80 o                         
  -2   2   7      54760.01      54690.27      1176.12 o                         
  -1   2   7       1917.26       2100.24        44.29 o                         
   0   2   7       2217.77       2030.94        47.31 o                         
   1   2   7       1974.57       1975.04        40.59 o                         
   2   2   7      93880.45      94720.24      1916.00 o                         
   3   2   7         75.78         71.57        10.39 o                         
   4   2   7      14190.84      14249.92       265.73 o                         
   5   2   7        279.03        307.52        20.67 o                         
   6   2   7      18773.38      18665.69       386.29 o                         
   7   2   7        724.38        851.10        42.26 o                         
   8   2   7       4758.92       4865.07       132.26 o                         
   9   2   7       1200.08       1208.56        54.75 o                         
  10   2   7         13.93         62.53        47.11 o                         
  11   2   7         16.93         52.61        50.29 o                         
 -11   3   7       1444.66       1448.28        84.65 o                         
 -10   3   7          3.19        -52.57        40.45 o                         
  -9   3   7       2416.63       2317.18        91.17 o                         
  -8   3   7      13205.01      12535.94       331.00 o                         
  -7   3   7       4101.24       4010.61       107.81 o                         
  -6   3   7      20436.22      18764.17       412.47 o                         
  -5   3   7       4188.86       4127.87       115.04 o                         
  -4   3   7        341.79        313.56        16.32 o                         
  -3   3   7        390.97        390.30        15.86 o                         
  -2   3   7        422.94        478.42        14.89 o                         
  -1   3   7        320.13        241.70        10.71 o                         
   0   3   7          5.92         27.24         7.13 o                         
   1   3   7        442.42        444.40        14.90 o                         
   2   3   7        250.18        358.12        20.31 o                         
   3   3   7         56.76         64.83        14.04 o                         
   4   3   7       3031.15       2857.67        67.82 o                         
   5   3   7         27.06         34.19        13.44 o                         
   6   3   7         23.63         76.77        17.54 o                         
   7   3   7        623.69        688.28        34.28 o                         
   8   3   7       5977.74       6075.06       163.61 o                         
   9   3   7      13549.14      13948.88       505.43 o                         
  10   3   7         53.87         73.15        33.32 o                         
  11   3   7          8.95         94.63        55.22 o                         
 -11   4   7        232.30        233.42        62.73 o                         
 -10   4   7         25.78         10.74        47.06 o                         
  -9   4   7          0.50         17.73        39.46 o                         
  -8   4   7       1176.18       1107.43        49.56 o                         
  -7   4   7        761.17        774.59        39.48 o                         
  -6   4   7      10435.94      10110.55       264.50 o                         
  -5   4   7       4539.70       4260.18       100.39 o                         
  -4   4   7      26777.11      25990.38       653.16 o                         
  -3   4   7       5312.12       5415.26       131.54 o                         
  -2   4   7      28474.41      28911.68       667.69 o                         
  -1   4   7       1150.78       1155.65        33.01 o                         
   0   4   7      34174.48      33576.00       915.58 o                         
   1   4   7      23134.09      23609.65       647.65 o                         
   2   4   7       4219.94       4327.09       127.26 o                         
   3   4   7       3709.25       3748.50       103.31 o                         
   4   4   7       3197.33       3136.14        78.60 o                         
   5   4   7      19255.47      19333.28       424.25 o                         
   6   4   7        553.85        540.04        27.99 o                         
   7   4   7        552.39        608.53        32.61 o                         
   8   4   7       5121.00       5178.97       190.95 o                         
   9   4   7        285.21        248.59        39.58 o                         
  10   4   7       4632.68       5134.44       161.25 o                         
  11   4   7        143.05        141.58        41.30 o                         
 -11   5   7       1604.98       1619.52       105.13 o                         
 -10   5   7        143.54        139.02        29.54 o                         
  -9   5   7         14.80         21.97        24.77 o                         
  -8   5   7         16.72         21.24        18.51 o                         
  -7   5   7        129.03        177.60        21.60 o                         
  -6   5   7      30986.83      30084.22       654.89 o                         
  -5   5   7         10.00          8.45        13.24 o                         
  -4   5   7        932.91        940.60        33.08 o                         
  -3   5   7      13130.75      12316.06       310.58 o                         
  -2   5   7       6126.20       6227.46       196.84 o                         
  -1   5   7       3005.68       2942.71        79.94 o                         
   0   5   7       1324.89       1304.15        41.14 o                         
   1   5   7         65.95         31.12        12.35 o                         
   2   5   7        270.13        282.34        20.69 o                         
   3   5   7      18960.72      17832.62       417.03 o                         
   4   5   7         25.12         17.39        15.69 o                         
   5   5   7         54.69         74.80        20.75 o                         
   6   5   7       3428.74       3379.00        96.75 o                         
   7   5   7       2618.44       2814.68        96.03 o                         
   8   5   7       3787.22       3897.20       116.74 o                         
   9   5   7       2399.19       2458.67       106.59 o                         
  10   5   7        599.40        507.56        48.02 o                         
 -10   6   7         74.88         80.49        31.37 o                         
  -9   6   7         87.17         81.95        23.27 o                         
  -8   6   7       5903.60       5827.47       154.01 o                         
  -7   6   7       1370.60       1359.28        55.40 o                         
  -6   6   7      10897.82      10740.89       259.57 o                         
  -5   6   7        567.72        553.01        28.03 o                         
  -4   6   7      17044.77      16288.40       410.39 o                         
  -3   6   7       8334.81       7947.48       223.76 o                         
  -2   6   7        133.41        173.18        18.23 o                         
  -1   6   7       2571.05       2459.53        70.14 o                         
   0   6   7       2861.84       2888.83        79.55 o                         
   1   6   7       1987.62       1853.77        50.45 o                         
   2   6   7       1312.69       1398.65        54.40 o                         
   3   6   7        753.96        794.28        58.24 o                         
   4   6   7       1615.82       1520.47        55.51 o                         
   5   6   7       3497.64       3468.23        94.62 o                         
   6   6   7        567.13        562.99        40.20 o                         
   7   6   7        608.92        588.21        44.25 o                         
   8   6   7          4.63          0.80        35.71 o                         
   9   6   7         23.72          9.12        39.05 o                         
  10   6   7        466.05        370.93        54.29 o                         
 -10   7   7         28.66         27.09        33.36 o                         
  -9   7   7        265.01        238.53        35.61 o                         
  -8   7   7        669.60        724.97        39.73 o                         
  -7   7   7       3262.41       3301.90        86.83 o                         
  -6   7   7        101.11         54.65        25.07 o                         
  -5   7   7       1511.90       1379.25        55.87 o                         
  -4   7   7        280.94        299.79        30.31 o                         
  -3   7   7        136.41        146.92        31.79 o                         
  -2   7   7       2920.18       2837.71       107.26 o                         
  -1   7   7       9220.22       9071.26       284.57 o                         
   0   7   7       5135.96       5150.31       160.16 o                         
   1   7   7        932.98        982.87        43.74 o                         
   2   7   7       7743.60       7441.42       196.20 o                         
   3   7   7         66.48         96.76        27.53 o                         
   4   7   7       1326.65       1148.23        47.10 o                         
   5   7   7       2228.43       2189.57        73.23 o                         
   6   7   7       1641.30       1663.61        68.97 o                         
   7   7   7        105.23        127.18        36.98 o                         
   8   7   7        485.03        616.06        51.38 o                         
   9   7   7        120.67        135.72        44.58 o                         
  -9   8   7       2718.69       2627.02        88.20 o                         
  -8   8   7        910.88       1016.27        48.30 o                         
  -7   8   7        268.78        212.95        32.81 o                         
  -6   8   7        504.13        503.68        36.91 o                         
  -5   8   7        511.90        569.75        37.26 o                         
  -4   8   7       1671.87       1659.13        62.16 o                         
  -3   8   7       2062.30       2052.84       108.28 o                         
  -2   8   7        860.97        934.18        47.09 o                         
  -1   8   7       1354.37       1429.80        56.86 o                         
   0   8   7        303.69        336.25        25.11 o                         
   1   8   7       2566.45       2688.14        75.57 o                         
   2   8   7         36.36         66.98        21.77 o                         
   3   8   7       1102.17       1040.71        51.97 o                         
   4   8   7        561.08        567.96        44.21 o                         
   5   8   7      10312.92       9970.38       260.37 o                         
   6   8   7         52.52         54.28        37.47 o                         
   7   8   7       5184.59       5157.13       203.28 o                         
   8   8   7         17.98        -10.68        40.35 o                         
  -8   9   7       2418.35       2389.29        77.45 o                         
  -7   9   7        219.96        259.52        36.12 o                         
  -6   9   7       1727.60       1744.30        70.56 o                         
  -5   9   7       2393.64       2352.63        99.29 o                         
  -4   9   7       4511.31       4318.51       152.48 o                         
  -3   9   7       2234.12       2179.58       102.77 o                         
  -2   9   7        227.32        216.89        32.33 o                         
  -1   9   7        686.97        706.12        50.72 o                         
   0   9   7        127.93        163.58        29.48 o                         
   1   9   7        715.22        670.84        33.51 o                         
   2   9   7       5625.71       5365.73       181.72 o                         
   3   9   7       4751.27       4464.81       140.63 o                         
   4   9   7         15.36         40.17        30.78 o                         
   5   9   7       1008.84        893.52        50.80 o                         
   6   9   7        752.88        732.14        57.72 o                         
   7   9   7       1454.69       1505.37        98.70 o                         
  -7  10   7        144.96        160.62        36.83 o                         
  -6  10   7        403.93        393.31        45.95 o                         
  -5  10   7       4973.04       4995.56       176.47 o                         
  -4  10   7        607.52        579.05        48.96 o                         
  -3  10   7        254.70        181.41        40.03 o                         
  -2  10   7       2788.03       2692.30       108.85 o                         
  -1  10   7       3437.82       3550.05       131.01 o                         
   0  10   7         66.61         73.56        27.45 o                         
   1  10   7        541.74        478.22        30.74 o                         
   2  10   7         89.73         22.28        37.20 o                         
   3  10   7        939.78        906.66        58.14 o                         
   4  10   7       3670.42       3643.50       141.59 o                         
   5  10   7        916.67        863.65        63.29 o                         
   6  10   7       1284.00       1226.19        84.84 o                         
  -5  11   7         16.84        -26.83        41.84 o                         
  -4  11   7          5.48         -7.41        43.27 o                         
  -3  11   7       1967.76       2052.33       118.97 o                         
  -2  11   7         65.93         36.42        41.61 o                         
  -1  11   7        575.59        615.80        53.88 o                         
   0  11   7          8.72        -21.44        29.91 o                         
   1  11   7        275.98        203.20        46.34 o                         
   2  11   7       1413.14       1393.56        73.24 o                         
   3  11   7        399.40        466.97        52.82 o                         
   4  11   7        972.57        921.13        65.29 o                         
   5  11   7        160.11        251.25        53.38 o                         
  -3  12   7       2114.12       2199.47       118.76 o                         
  -2  12   7        431.15        401.27        53.04 o                         
  -1  12   7       2330.41       2393.78        92.01 o                         
   0  12   7        229.78        246.75        39.23 o                         
   1  12   7       3812.62       4258.61       171.47 o                         
   2  12   7        106.93        189.17        49.94 o                         
  -1 -13   8          0.39          1.30        45.02 o                         
   0 -13   8          0.57         60.42        47.30 o                         
   1 -13   8         73.40         62.31        38.62 o                         
  -4 -12   8       3334.34       3362.09       138.20 o                         
  -3 -12   8       1267.35       1256.79        89.29 o                         
  -2 -12   8        387.68        377.19        51.73 o                         
  -1 -12   8        469.44        547.05        66.10 o                         
   0 -12   8       1731.45       1831.83        89.44 o                         
   1 -12   8        782.05        823.69        50.19 o                         
   2 -12   8        248.12        161.68        37.92 o                         
   3 -12   8       1141.29       1100.85        57.89 o                         
   4 -12   8        316.80        347.00        44.27 o                         
  -6 -11   8          0.95         23.29        48.31 o                         
  -5 -11   8        890.71        822.80        63.01 o                         
  -4 -11   8       1805.78       1626.79        94.20 o                         
  -3 -11   8        124.13         81.91        47.01 o                         
  -2 -11   8          7.12         24.28        45.88 o                         
  -1 -11   8       1098.29        957.11        69.04 o                         
   0 -11   8        330.27        393.90        51.77 o                         
   1 -11   8        909.52        969.46        76.68 o                         
   2 -11   8       1901.26       1959.80        80.42 o                         
   3 -11   8        118.49        121.05        33.40 o                         
   4 -11   8        331.89        391.41        43.55 o                         
   5 -11   8          4.44         -8.66        35.32 o                         
   6 -11   8        119.87        126.83        32.42 o                         
  -7 -10   8       4174.72       4131.60       162.23 o                         
  -6 -10   8          4.58        -13.04        43.17 o                         
  -5 -10   8        267.56        300.56        48.49 o                         
  -4 -10   8       1206.12       1162.94        65.45 o                         
  -3 -10   8        483.31        472.32        45.48 o                         
  -2 -10   8        400.10        384.41        42.32 o                         
  -1 -10   8         20.90        -30.21        36.08 o                         
   0 -10   8        208.01        229.50        32.97 o                         
   1 -10   8      12696.05      12796.82       403.88 o                         
   2 -10   8       1829.10       1784.48        70.42 o                         
   3 -10   8       4467.15       4605.71       120.81 o                         
   4 -10   8        172.70        198.76        30.02 o                         
   5 -10   8       9008.01       9614.01       313.64 o                         
   6 -10   8         17.50         34.00        29.40 o                         
   7 -10   8        192.65        114.86        30.18 o                         
  -8  -9   8       1328.49       1253.43        77.82 o                         
  -7  -9   8       2018.73       2282.30       108.41 o                         
  -6  -9   8         89.86        137.82        40.80 o                         
  -5  -9   8         57.91         53.93        36.44 o                         
  -4  -9   8         97.95         83.37        34.68 o                         
  -3  -9   8         11.56        -15.79        39.67 o                         
  -2  -9   8      10245.56       9751.33       313.17 o                         
  -1  -9   8         13.22         34.67        29.59 o                         
   0  -9   8         36.99         76.58        23.74 o                         
   1  -9   8       2353.24       2270.77        88.03 o                         
   2  -9   8        908.52        884.42        76.94 o                         
   3  -9   8        170.46        128.42        24.54 o                         
   4  -9   8       7544.08       7978.87       233.37 o                         
   5  -9   8        740.76        771.31        44.57 o                         
   6  -9   8       1125.53       1161.04        52.73 o                         
   7  -9   8        300.50        330.78        31.82 o                         
   8  -9   8        956.47        900.85        57.65 o                         
  -9  -8   8       1944.03       1996.77       100.27 o                         
  -8  -8   8        304.37        419.00        57.17 o                         
  -7  -8   8       4275.02       4280.01       158.85 o                         
  -6  -8   8         91.83         62.79        36.26 o                         
  -5  -8   8      28692.56      27807.43       863.51 o                         
  -4  -8   8        531.60        480.74        43.36 o                         
  -3  -8   8        519.43        545.27        75.32 o                         
  -2  -8   8       1017.76        965.56        51.09 o                         
  -1  -8   8       4435.76       4100.83       141.02 o                         
   0  -8   8       1065.54        944.00        42.43 o                         
   1  -8   8        451.38        460.12        24.90 o                         
   2  -8   8       4682.45       5091.61       137.49 o                         
   3  -8   8       4236.77       4297.39       132.18 o                         
   4  -8   8         25.81         10.68        22.76 o                         
   5  -8   8       3380.83       3431.52       112.96 o                         
   6  -8   8          7.60         26.17        23.42 o                         
   7  -8   8          8.79         10.63        31.93 o                         
   8  -8   8       3834.00       3846.24       131.38 o                         
   9  -8   8       1605.09       1664.36        76.78 o                         
 -10  -7   8         48.90        125.30        49.49 o                         
  -9  -7   8       1336.21       1345.72        82.31 o                         
  -8  -7   8       4179.19       3766.87       148.77 o                         
  -7  -7   8         96.04         83.76        31.59 o                         
  -6  -7   8       1063.59        957.82        49.53 o                         
  -5  -7   8        590.32        536.62        39.56 o                         
  -4  -7   8        863.56        873.93        69.44 o                         
  -3  -7   8       4656.14       4508.82       153.29 o                         
  -2  -7   8       1040.24        987.41        82.54 o                         
  -1  -7   8          9.64          5.90        20.66 o                         
   0  -7   8       2095.93       2040.05        61.91 o                         
   1  -7   8       9990.90       9599.87       227.98 o                         
   2  -7   8       8992.86       8879.54       228.30 o                         
   3  -7   8       5372.08       5692.19       166.86 o                         
   4  -7   8       3177.73       3299.61       105.25 o                         
   5  -7   8       4449.53       4665.01       128.77 o                         
   6  -7   8        458.83        549.33        34.17 o                         
   7  -7   8       1450.42       1409.19        67.70 o                         
   8  -7   8        165.15        155.93        44.62 o                         
   9  -7   8        176.02        141.62        36.84 o                         
  10  -7   8       3039.24       3074.09       117.06 o                         
 -10  -6   8       3754.92       3644.27       123.42 o                         
  -9  -6   8        313.93        400.37        38.31 o                         
  -8  -6   8       1349.97       1358.54        99.99 o                         
  -7  -6   8         14.23         26.21        31.95 o                         
  -6  -6   8       1528.08       1436.50        60.14 o                         
  -5  -6   8       6775.81       6568.07       165.95 o                         
  -4  -6   8      16266.12      16091.05       407.61 o                         
  -3  -6   8       1041.39       1026.69        39.47 o                         
  -2  -6   8       8652.22       8344.80       236.06 o                         
  -1  -6   8       1229.12       1136.21        44.66 o                         
   0  -6   8        260.36        293.86        18.18 o                         
   1  -6   8        859.39        884.97        35.55 o                         
   2  -6   8       2640.45       2488.40        61.75 o                         
   3  -6   8      10018.62      10116.28       239.80 o                         
   4  -6   8       6249.65       6105.34       161.75 o                         
   5  -6   8         32.84         44.78        22.30 o                         
   6  -6   8       1214.40       1194.06        38.90 o                         
   7  -6   8          8.68        -35.70        31.54 o                         
   8  -6   8       1078.64       1013.08        49.46 o                         
   9  -6   8        815.89        782.28        43.83 o                         
  10  -6   8        471.69        459.62        42.16 o                         
 -11  -5   8        134.98        144.94        33.66 o                         
 -10  -5   8       1021.79       1073.13        47.51 o                         
  -9  -5   8       4401.11       4294.70       123.94 o                         
  -8  -5   8        212.30        308.21        29.94 o                         
  -7  -5   8        601.68        613.78        39.12 o                         
  -6  -5   8          1.82         12.71        26.30 o                         
  -5  -5   8       1173.25       1170.90        45.28 o                         
  -4  -5   8       2249.58       2113.48        62.78 o                         
  -3  -5   8      14874.11      13924.72       352.37 o                         
  -2  -5   8      11665.02      11236.64       313.49 o                         
  -1  -5   8       2468.56       2310.67        73.10 o                         
   0  -5   8       4350.28       4183.33       121.62 o                         
   1  -5   8       9147.99       9128.70       201.89 o                         
   2  -5   8      11431.65      10477.30       247.13 o                         
   3  -5   8       5975.67       5589.22       126.50 o                         
   4  -5   8       7111.30       7250.68       207.43 o                         
   5  -5   8        884.56        934.01        40.41 o                         
   6  -5   8       8986.60       8697.64       233.01 o                         
   7  -5   8         63.81         90.96        32.38 o                         
   8  -5   8        159.34        152.97        37.59 o                         
   9  -5   8         35.37         38.73        38.25 o                         
  10  -5   8        461.68        510.81        51.23 o                         
  11  -5   8        464.84        504.50        86.51 o                         
 -11  -4   8       3940.19       4028.67       131.24 o                         
 -10  -4   8       6149.42       6240.07       161.15 o                         
  -9  -4   8        224.53        235.55        34.53 o                         
  -8  -4   8         32.78         60.19        24.42 o                         
  -7  -4   8        468.40        558.62        54.56 o                         
  -6  -4   8        348.96        386.78        24.17 o                         
  -5  -4   8       1793.59       1713.36        51.31 o                         
  -4  -4   8       1731.15       1612.12        55.28 o                         
  -3  -4   8       5208.03       5426.63       156.24 o                         
  -2  -4   8      13896.39      14026.51       356.71 o                         
  -1  -4   8      12114.93      12282.07       310.30 o                         
   0  -4   8       3639.99       3561.89       105.21 o                         
   1  -4   8          2.26          2.43         8.76 o                         
   2  -4   8      11270.29      12010.19       263.13 o                         
   3  -4   8        136.61        109.39        14.48 o                         
   4  -4   8      16507.30      16452.11       456.51 o                         
   5  -4   8       8736.74       8762.37       249.96 o                         
   6  -4   8       3420.55       3332.56        90.11 o                         
   7  -4   8       3700.91       3639.59       106.99 o                         
   8  -4   8         23.75         37.34        33.08 o                         
   9  -4   8         22.26         39.44        35.79 o                         
  10  -4   8        436.42        366.91        64.98 o                         
  11  -4   8        162.17        108.60        44.19 o                         
 -11  -3   8         39.72        -41.33        36.06 o                         
 -10  -3   8       1001.10       1055.83        56.30 o                         
  -9  -3   8      10247.67      10047.70       232.68 o                         
  -8  -3   8      13148.44      12934.92       292.83 o                         
  -7  -3   8       3322.00       3262.34        85.65 o                         
  -6  -3   8       1015.88       1099.27        41.09 o                         
  -5  -3   8       6283.84       5962.17       131.10 o                         
  -4  -3   8       2275.01       2234.69        51.90 o                         
  -3  -3   8       1422.94       1669.33        47.61 o                         
  -2  -3   8      10206.36      10035.85       221.75 o                         
  -1  -3   8         52.24         40.84         8.55 o                         
   0  -3   8        993.82        928.72        32.50 o                         
   1  -3   8       2420.77       2698.69        56.52 o                         
   2  -3   8         69.16        103.34        10.98 o                         
   3  -3   8      20094.31      19921.39       462.87 o                         
   4  -3   8          1.34         38.93        14.27 o                         
   5  -3   8      15862.45      15543.14       395.23 o                         
   6  -3   8      13826.83      13071.56       315.54 o                         
   7  -3   8       1056.88       1061.26        54.69 o                         
   8  -3   8       9953.37       9411.63       239.10 o                         
   9  -3   8      14689.70      14078.66       345.94 o                         
  10  -3   8        128.07        158.05        41.32 o                         
  11  -3   8        158.80        108.45        44.88 o                         
 -11  -2   8          4.38         14.19        50.15 o                         
 -10  -2   8        253.11        312.28        36.26 o                         
  -9  -2   8       2201.50       2142.80       108.88 o                         
  -8  -2   8        430.91        458.39        23.40 o                         
  -7  -2   8        790.60        789.77        35.78 o                         
  -6  -2   8       6315.45       6512.14       153.09 o                         
  -5  -2   8       7510.62       7640.82       163.59 o                         
  -4  -2   8        154.17        165.32        12.11 o                         
  -3  -2   8         89.79        154.67         8.96 o                         
  -2  -2   8      69021.08      67921.05      1306.26 o                         
  -1  -2   8       1157.26       1168.43        28.17 o                         
   0  -2   8        774.15        913.78        23.80 o                         
   1  -2   8       6853.98       6598.22       138.10 o                         
   2  -2   8      95500.75      95231.47      1928.54 o                         
   3  -2   8       1553.77       1396.04        38.13 o                         
   4  -2   8      13038.16      13277.76       369.22 o                         
   5  -2   8        730.91        840.10        54.68 o                         
   6  -2   8      14663.98      13963.75       361.12 o                         
   7  -2   8       1237.76       1202.88        57.65 o                         
   8  -2   8       3368.11       3204.77       110.33 o                         
   9  -2   8        494.94        496.01        53.29 o                         
  10  -2   8         39.49         44.22        40.66 o                         
  11  -2   8        359.03        343.56        48.28 o                         
 -11  -1   8        576.24        617.29        78.55 o                         
 -10  -1   8        543.47        582.75        56.47 o                         
  -9  -1   8      14480.02      14487.98       383.80 o                         
  -8  -1   8        146.21        155.74        32.49 o                         
  -7  -1   8        513.54        522.69        47.24 o                         
  -6  -1   8       7512.37       7394.23       169.92 o                         
  -5  -1   8       7416.63       7326.41       166.71 o                         
  -4  -1   8       6641.17       6527.15       126.10 o                         
  -3  -1   8      14148.48      13256.21       245.78 o                         
  -2  -1   8          6.21         16.43         6.37 o                         
  -1  -1   8        252.81        310.15        12.76 o                         
   0  -1   8      18729.77      18697.98       405.68 o                         
   1  -1   8      12240.31      12546.03       257.85 o                         
   2  -1   8       2310.89       2535.65        68.38 o                         
   3  -1   8        179.76        180.53        12.03 o                         
   4  -1   8        918.10        944.15        28.93 o                         
   5  -1   8       1145.29       1125.71        34.57 o                         
   6  -1   8       4196.24       3947.06       117.24 o                         
   7  -1   8       2446.40       2257.34        85.20 o                         
   8  -1   8       1720.79       1684.41        74.43 o                         
   9  -1   8       7430.10       7012.85       203.38 o                         
  10  -1   8       1568.00       1626.67        87.83 o                         
  11  -1   8       2576.90       2329.66        94.04 o                         
 -12   0   8       6722.75       7027.53       264.35 o                         
 -11   0   8          4.25        -21.58        47.33 o                         
 -10   0   8        119.21        113.71        44.99 o                         
  -9   0   8        120.01         93.98        23.31 o                         
  -8   0   8       3944.62       3925.45       107.99 o                         
  -7   0   8        346.57        384.77        21.06 o                         
  -6   0   8      31447.55      31802.98       742.03 o                         
  -5   0   8        421.53        536.06        26.91 o                         
  -4   0   8      67915.12      67897.27      1379.67 o                         
  -3   0   8        590.40        663.46        22.62 o                         
  -2   0   8       7671.62       6969.66       146.13 o                         
  -1   0   8          1.81          4.44         7.54 o                         
   0   0   8      95912.09      93030.27      2131.71 o                         
   1   0   8        102.40        128.15         8.29 o                         
   2   0   8       2148.21       2523.74        51.05 o                         
   3   0   8        527.85        568.12        18.49 o                         
   4   0   8      16884.22      16720.79       343.45 o                         
   5   0   8        179.10        217.01        13.34 o                         
   6   0   8         35.52         15.49        14.73 o                         
   7   0   8        270.00        354.10        28.44 o                         
   8   0   8       6208.08       6103.37       165.22 o                         
   9   0   8        372.65        400.12        48.15 o                         
  10   0   8        632.62        743.04        72.23 o                         
  11   0   8         13.18         77.73        45.75 o                         
 -11   1   8        140.06        172.29        50.68 o                         
 -10   1   8         61.63         13.19        42.26 o                         
  -9   1   8         30.74         14.00        19.31 o                         
  -8   1   8         51.47         83.41        18.45 o                         
  -7   1   8       5342.63       5052.92       157.05 o                         
  -6   1   8        411.36        386.25        28.40 o                         
  -5   1   8       6190.84       6387.72       157.71 o                         
  -4   1   8       4619.82       4699.04       102.73 o                         
  -3   1   8        145.65        221.09        15.52 o                         
  -2   1   8       3888.95       4003.16        78.45 o                         
  -1   1   8      10093.00      10021.98       206.63 o                         
   0   1   8       5513.41       5687.13       122.44 o                         
   1   1   8      27448.22      28346.22       704.77 o                         
   2   1   8       4537.20       4389.01        88.58 o                         
   3   1   8      20635.36      19692.67       427.24 o                         
   4   1   8      20028.27      20301.06       416.20 o                         
   5   1   8      16498.68      16173.74       316.47 o                         
   6   1   8        440.19        511.46        32.57 o                         
   7   1   8       1872.16       2016.78        87.98 o                         
   8   1   8       1526.12       1442.57        63.56 o                         
   9   1   8        215.95        216.10        45.76 o                         
  10   1   8       5607.34       5651.89       176.55 o                         
  11   1   8       7127.44       6763.95       207.54 o                         
 -11   2   8        222.66        240.89        54.01 o                         
 -10   2   8      13307.50      12910.03       386.69 o                         
  -9   2   8         29.12         26.89        45.93 o                         
  -8   2   8       5351.48       5060.94       166.96 o                         
  -7   2   8       1327.28       1248.53        63.69 o                         
  -6   2   8       1148.46       1099.41        48.77 o                         
  -5   2   8       2897.99       2719.61        83.23 o                         
  -4   2   8       9819.28       9629.72       229.15 o                         
  -3   2   8      14156.02      14317.35       313.27 o                         
  -2   2   8          0.07         12.12         6.31 o                         
  -1   2   8       6895.86       6865.52       151.12 o                         
   0   2   8       3588.41       3085.80        71.36 o                         
   1   2   8        583.61        599.37        17.84 o                         
   2   2   8       4602.06       4563.00       124.74 o                         
   3   2   8      18874.12      18848.85       472.33 o                         
   4   2   8      14568.49      14366.59       280.75 o                         
   5   2   8       2139.32       2220.21        59.73 o                         
   6   2   8       3375.23       3320.30        79.91 o                         
   7   2   8      10069.73      10159.59       267.70 o                         
   8   2   8       1685.22       1695.28        77.19 o                         
   9   2   8        501.83        530.12        39.06 o                         
  10   2   8        377.33        484.57        59.42 o                         
  11   2   8       2202.18       2054.82        97.88 o                         
 -11   3   8          3.52         35.18        48.16 o                         
 -10   3   8        324.66        321.10        51.43 o                         
  -9   3   8       1133.50       1241.55        71.94 o                         
  -8   3   8       2084.39       1983.60        89.19 o                         
  -7   3   8          0.73         -7.99        22.93 o                         
  -6   3   8       1191.69       1164.78        50.26 o                         
  -5   3   8      10641.99       9904.26       284.89 o                         
  -4   3   8       2638.72       2493.86        67.01 o                         
  -3   3   8      12303.05      12272.12       268.74 o                         
  -2   3   8       6674.62       6747.81       141.17 o                         
  -1   3   8      63708.22      61858.84      1421.14 o                         
   0   3   8      47708.72      46725.08      1160.37 o                         
   1   3   8        854.71        907.04        28.51 o                         
   2   3   8      14551.90      14278.53       394.86 o                         
   3   3   8       6009.26       5687.91       138.93 o                         
   4   3   8        621.58        707.70        37.12 o                         
   5   3   8      14444.07      14281.78       296.95 o                         
   6   3   8       1462.51       1445.09        45.51 o                         
   7   3   8      13417.37      13240.28       297.04 o                         
   8   3   8       7042.69       7094.41       182.41 o                         
   9   3   8       1018.96       1121.18        61.35 o                         
  10   3   8        122.33         70.00        33.30 o                         
  11   3   8        639.87        681.77        86.72 o                         
 -11   4   8         45.31          3.64        47.76 o                         
 -10   4   8       5527.41       5174.26       182.54 o                         
  -9   4   8       4356.82       4370.93       155.45 o                         
  -8   4   8       1217.93       1343.82        63.87 o                         
  -7   4   8        772.20        787.68        40.45 o                         
  -6   4   8       1293.28       1272.82        49.09 o                         
  -5   4   8         43.15         77.21        14.64 o                         
  -4   4   8        506.15        557.45        22.66 o                         
  -3   4   8        908.69        924.68        30.26 o                         
  -2   4   8      15353.52      14883.87       373.42 o                         
  -1   4   8       9451.86       9280.82       217.58 o                         
   0   4   8        326.62        397.47        21.31 o                         
   1   4   8       1842.23       1786.25        60.00 o                         
   2   4   8       1341.54       1460.36        48.51 o                         
   3   4   8      10345.68       9585.43       247.49 o                         
   4   4   8       7960.32       7547.14       184.17 o                         
   5   4   8         61.40         57.82        20.01 o                         
   6   4   8        503.42        590.20        32.55 o                         
   7   4   8         46.92         42.20        20.38 o                         
   8   4   8         21.72         40.81        32.83 o                         
   9   4   8       2827.67       2917.31       108.09 o                         
  10   4   8       4891.51       5393.02       226.51 o                         
 -10   5   8        885.20        921.48        67.87 o                         
  -9   5   8         86.09         33.48        30.69 o                         
  -8   5   8       2625.86       2597.77        76.76 o                         
  -7   5   8       5110.82       5240.27       141.12 o                         
  -6   5   8       6080.42       5828.55       136.55 o                         
  -5   5   8        985.23        955.56        35.69 o                         
  -4   5   8       5882.02       5638.80       139.46 o                         
  -3   5   8      17121.88      16427.39       452.48 o                         
  -2   5   8        774.43        702.30        29.35 o                         
  -1   5   8        109.42        133.96        18.58 o                         
   0   5   8       4269.37       4073.66       133.02 o                         
   1   5   8      25970.48      24926.38       625.02 o                         
   2   5   8         10.42         29.41        18.86 o                         
   3   5   8       1640.13       1615.88        52.19 o                         
   4   5   8       2399.53       2465.14        72.64 o                         
   5   5   8          1.72         32.00        20.10 o                         
   6   5   8       6394.44       6419.94       161.99 o                         
   7   5   8        427.20        506.53        41.94 o                         
   8   5   8          6.91        -17.07        32.43 o                         
   9   5   8         75.03        118.00        39.55 o                         
  10   5   8       5198.79       5960.22       203.81 o                         
 -10   6   8       1018.07       1132.49        76.03 o                         
  -9   6   8       1383.79       1219.54        59.82 o                         
  -8   6   8         95.33         84.54        19.14 o                         
  -7   6   8         49.26         39.47        23.78 o                         
  -6   6   8       8659.39       8519.21       209.78 o                         
  -5   6   8       2136.49       2037.80        69.63 o                         
  -4   6   8        152.73        160.68        16.37 o                         
  -3   6   8       1167.07       1209.58        45.80 o                         
  -2   6   8         10.33          3.82        20.26 o                         
  -1   6   8      16511.95      16514.11       456.28 o                         
   0   6   8       3586.59       3513.02       104.78 o                         
   1   6   8       1977.08       1776.28        58.25 o                         
   2   6   8      22847.44      22722.71       626.85 o                         
   3   6   8       3677.18       3871.57       121.62 o                         
   4   6   8       1099.21       1047.04        47.19 o                         
   5   6   8       4984.70       4887.01       126.20 o                         
   6   6   8        756.93        694.85        57.80 o                         
   7   6   8       4505.78       4176.80       128.91 o                         
   8   6   8      18923.97      19077.71       491.48 o                         
   9   6   8         41.54        -19.04        72.20 o                         
  10   6   8          3.36         16.52        66.37 o                         
  -9   7   8          4.37         20.95        25.83 o                         
  -8   7   8        660.55        679.55        38.23 o                         
  -7   7   8        576.34        592.47        31.59 o                         
  -6   7   8        565.39        626.33        37.66 o                         
  -5   7   8       1850.67       1778.82        67.90 o                         
  -4   7   8       1579.70       1483.40        56.20 o                         
  -3   7   8        255.25        225.56        28.56 o                         
  -2   7   8       4060.65       3922.13       133.29 o                         
  -1   7   8       5865.14       5528.49       180.31 o                         
   0   7   8       7124.23       7041.49       182.82 o                         
   1   7   8      27817.99      26219.57       609.54 o                         
   2   7   8       6952.02       6720.71       195.76 o                         
   3   7   8       5040.20       4831.33       146.71 o                         
   4   7   8      12480.03      11845.35       376.86 o                         
   5   7   8       2534.33       2567.96       105.58 o                         
   6   7   8        215.90        136.34        29.55 o                         
   7   7   8        117.56        110.81        37.69 o                         
   8   7   8         26.06        -36.35        39.40 o                         
   9   7   8        289.67        238.48        47.28 o                         
  -9   8   8         24.82         26.00        27.25 o                         
  -8   8   8       2279.17       2303.99        98.70 o                         
  -7   8   8       9526.59       9403.12       234.25 o                         
  -6   8   8        406.91        479.49        37.03 o                         
  -5   8   8        990.04       1021.48        53.39 o                         
  -4   8   8       1331.67       1401.45        59.67 o                         
  -3   8   8      25932.66      25580.53       788.16 o                         
  -2   8   8       4229.07       4023.86       138.51 o                         
  -1   8   8       4749.06       4465.18       151.07 o                         
   0   8   8        802.44        776.22        34.79 o                         
   1   8   8        384.13        406.53        26.80 o                         
   2   8   8       1983.48       1740.31        70.65 o                         
   3   8   8       3557.15       3381.23       111.59 o                         
   4   8   8       3381.15       3169.75       113.48 o                         
   5   8   8        260.27        294.37        38.69 o                         
   6   8   8         23.84         -4.20        33.43 o                         
   7   8   8       2400.61       2413.54        94.01 o                         
   8   8   8          3.22         23.39        42.81 o                         
  -8   9   8        147.95        179.56        43.41 o                         
  -7   9   8         99.23         79.20        26.96 o                         
  -6   9   8       2088.34       2009.53        89.17 o                         
  -5   9   8       6298.16       6107.89       217.36 o                         
  -4   9   8       3921.69       3494.95       135.67 o                         
  -3   9   8         55.48         72.67        38.12 o                         
  -2   9   8       1058.48        999.66        79.68 o                         
  -1   9   8        505.27        507.85        42.35 o                         
   0   9   8       1141.00       1204.43        51.32 o                         
   1   9   8       1090.54        965.77        37.66 o                         
   2   9   8        907.64        832.36        56.71 o                         
   3   9   8        546.36        503.82        49.80 o                         
   4   9   8       4148.31       4010.10       166.65 o                         
   5   9   8       1646.82       1535.95        80.52 o                         
   6   9   8          0.40         61.30        39.42 o                         
   7   9   8         50.61         30.03        41.11 o                         
  -7  10   8       2249.08       2542.07       102.06 o                         
  -6  10   8          0.11         20.19        38.34 o                         
  -5  10   8       2991.01       3189.60       201.13 o                         
  -4  10   8        272.82        255.57        42.60 o                         
  -3  10   8        395.85        407.32        45.20 o                         
  -2  10   8        113.19        147.81        62.52 o                         
  -1  10   8       1348.16       1177.27        75.13 o                         
   0  10   8        160.07        138.19        29.72 o                         
   1  10   8        270.81        317.38        31.36 o                         
   2  10   8       1547.88       1359.17        62.90 o                         
   3  10   8       4948.15       5213.63       185.32 o                         
   4  10   8          2.25         37.63        59.16 o                         
   5  10   8        547.23        493.05        66.24 o                         
   6  10   8        117.89         90.98        51.37 o                         
  -5  11   8         94.79        125.59        44.68 o                         
  -4  11   8       3834.70       3603.99       198.46 o                         
  -3  11   8       1050.92       1151.75       126.65 o                         
  -2  11   8        900.53        966.64        62.69 o                         
  -1  11   8       1447.67       1427.94        69.57 o                         
   0  11   8       9223.39       9111.62       244.53 o                         
   1  11   8        521.09        441.17        39.50 o                         
   2  11   8        414.23        390.25        50.66 o                         
   3  11   8        334.93        186.45        59.10 o                         
   4  11   8       1249.97       1316.41        95.43 o                         
  -2  12   8        729.20        721.86        60.36 o                         
  -1  12   8        648.40        652.57        51.12 o                         
   0  12   8        252.73        154.29        43.83 o                         
   1  12   8         55.76         65.53        69.54 o                         
   2  12   8       3634.88       3617.93       174.76 o                         
  -1 -13   9        529.45        594.52        72.92 o                         
   0 -13   9         13.84          1.31        46.57 o                         
   1 -13   9        198.34        224.99        49.58 o                         
  -4 -12   9         31.30         14.74        55.26 o                         
  -3 -12   9       1602.23       1603.48       156.59 o                         
  -2 -12   9        405.47        454.32       125.40 o                         
  -1 -12   9       1314.55       1547.37        83.75 o                         
   0 -12   9        188.63        152.48        43.38 o                         
   1 -12   9        266.25        273.17        39.20 o                         
   2 -12   9        583.90        642.25        52.85 o                         
   3 -12   9         15.38         -2.48        36.24 o                         
   4 -12   9        154.15        150.10        39.03 o                         
  -6 -11   9         85.42         84.38        55.44 o                         
  -5 -11   9        266.71        229.94        52.92 o                         
  -4 -11   9       1167.96       1061.70        68.84 o                         
  -3 -11   9        501.67        415.09        51.44 o                         
  -2 -11   9       1866.92       1798.03        91.23 o                         
  -1 -11   9        585.10        581.44        57.84 o                         
   0 -11   9       1554.46       1628.49       153.42 o                         
   1 -11   9       1361.62       1459.03        74.52 o                         
   2 -11   9       3848.92       4099.25       132.72 o                         
   3 -11   9       1543.74       1713.54        80.21 o                         
   4 -11   9        792.15        719.35        44.71 o                         
   5 -11   9         29.28         44.68        40.10 o                         
   6 -11   9       2760.18       2947.36        93.57 o                         
  -7 -10   9        908.45        981.41        74.56 o                         
  -6 -10   9         34.71         18.46        42.54 o                         
  -5 -10   9       3150.94       3113.20       134.13 o                         
  -4 -10   9         83.11         24.48        40.58 o                         
  -3 -10   9       6849.68       6788.50       230.33 o                         
  -2 -10   9        709.03        653.32        51.21 o                         
  -1 -10   9        100.84        131.23        36.57 o                         
   0 -10   9       1158.34       1184.12        67.63 o                         
   1 -10   9       4057.21       4189.01       163.67 o                         
   2 -10   9        354.60        291.65        33.08 o                         
   3 -10   9        404.25        418.52        29.97 o                         
   4 -10   9          0.96          2.39        28.02 o                         
   5 -10   9       1156.97       1346.80        88.99 o                         
   6 -10   9       2315.72       2300.74        82.06 o                         
   7 -10   9       1480.90       1484.20        72.99 o                         
  -8  -9   9        196.76        166.90        50.23 o                         
  -7  -9   9        203.87        167.66        47.39 o                         
  -6  -9   9        452.89        486.81        51.68 o                         
  -5  -9   9       2020.21       1968.45        94.97 o                         
  -4  -9   9         32.34         41.99        34.44 o                         
  -3  -9   9       7061.65       7096.75       272.87 o                         
  -2  -9   9       7873.69       8023.21       262.30 o                         
  -1  -9   9       1863.48       1917.30        84.43 o                         
   0  -9   9        180.47        153.81        25.22 o                         
   1  -9   9       3307.01       3299.52        96.84 o                         
   2  -9   9       1528.56       1515.78        64.70 o                         
   3  -9   9       6786.04       6449.84       214.95 o                         
   4  -9   9       2845.30       2960.17       102.68 o                         
   5  -9   9        376.13        392.49        36.45 o                         
   6  -9   9       1997.79       2101.41       133.89 o                         
   7  -9   9         36.78         16.77        26.35 o                         
   8  -9   9       1508.67       1521.85        78.11 o                         
  -9  -8   9         51.23         19.14        47.36 o                         
  -8  -8   9        889.77        872.48        63.79 o                         
  -7  -8   9         62.66         48.60        41.17 o                         
  -6  -8   9        213.82        153.58        49.28 o                         
  -5  -8   9       4036.55       4119.14       150.01 o                         
  -4  -8   9       6412.49       6353.17       213.32 o                         
  -3  -8   9       1789.32       1847.99        81.35 o                         
  -2  -8   9       1005.78        986.94        52.49 o                         
  -1  -8   9       1981.40       1903.17        79.54 o                         
   0  -8   9        380.09        372.54        26.00 o                         
   1  -8   9        257.25        286.98        28.23 o                         
   2  -8   9       2795.40       2930.88        87.75 o                         
   3  -8   9      13663.95      14337.45       401.50 o                         
   4  -8   9       9619.05       9595.35       309.51 o                         
   5  -8   9       3955.37       4112.27       118.09 o                         
   6  -8   9         31.56         57.40        40.99 o                         
   7  -8   9       1132.21       1133.85        87.69 o                         
   8  -8   9        423.71        530.55        45.64 o                         
   9  -8   9       3393.96       3506.95       128.83 o                         
 -10  -7   9        169.86        201.94        51.38 o                         
  -9  -7   9       3095.48       3112.77       158.94 o                         
  -8  -7   9       9002.77       8881.06       357.49 o                         
  -7  -7   9       2143.91       2045.11        94.69 o                         
  -6  -7   9        390.03        384.83        40.95 o                         
  -5  -7   9       6899.85       6433.30       190.56 o                         
  -4  -7   9       3701.19       3735.92       133.55 o                         
  -3  -7   9       1129.32       1100.80        56.84 o                         
  -2  -7   9       1126.09       1120.62        56.09 o                         
  -1  -7   9       5219.47       4771.39       140.87 o                         
   0  -7   9      12959.09      12359.88       314.24 o                         
   1  -7   9       5456.60       5090.13       126.77 o                         
   2  -7   9         51.41         67.59        17.79 o                         
   3  -7   9         96.65        118.29        23.44 o                         
   4  -7   9       1302.80       1366.53        51.22 o                         
   5  -7   9       2739.42       2952.47        87.35 o                         
   6  -7   9       3312.82       3499.31       104.48 o                         
   7  -7   9       1398.17       1446.95        66.14 o                         
   8  -7   9       6080.32       5682.39       172.46 o                         
   9  -7   9         65.69         22.89        34.44 o                         
  10  -7   9       1223.83       1134.29        73.04 o                         
 -10  -6   9         46.89         -3.51        34.51 o                         
  -9  -6   9        387.66        380.54        47.03 o                         
  -8  -6   9       1604.59       1536.17        77.26 o                         
  -7  -6   9       2661.94       2659.80       129.86 o                         
  -6  -6   9       8709.20       8532.09       257.07 o                         
  -5  -6   9       2321.65       2226.08        71.58 o                         
  -4  -6   9       3797.29       3501.26        99.48 o                         
  -3  -6   9      14943.61      13722.19       347.97 o                         
  -2  -6   9         43.19         52.00        18.44 o                         
  -1  -6   9          3.28         21.79        17.35 o                         
   0  -6   9        812.83        923.88        35.06 o                         
   1  -6   9         67.24         85.74        17.25 o                         
   2  -6   9        195.61        222.23        16.40 o                         
   3  -6   9      10508.08      10064.94       222.36 o                         
   4  -6   9      11290.50      11372.27       291.69 o                         
   5  -6   9        381.24        384.25        29.93 o                         
   6  -6   9      21259.12      21889.58       479.94 o                         
   7  -6   9        154.11        193.41        31.59 o                         
   8  -6   9       1183.28       1289.57        67.88 o                         
   9  -6   9        367.02        454.41        38.34 o                         
  10  -6   9        345.44        486.83        46.44 o                         
 -11  -5   9        215.19        167.33        44.14 o                         
 -10  -5   9       3890.86       4014.68       130.25 o                         
  -9  -5   9       1022.06       1087.95        57.49 o                         
  -8  -5   9        891.94       1073.18        74.29 o                         
  -7  -5   9        128.93        131.65        24.13 o                         
  -6  -5   9      13272.50      13073.57       377.37 o                         
  -5  -5   9       2748.25       2834.47        81.44 o                         
  -4  -5   9      15126.08      14697.91       378.83 o                         
  -3  -5   9       5870.43       5440.19       158.06 o                         
  -2  -5   9      19158.02      18532.38       511.80 o                         
  -1  -5   9       5440.09       5278.53       152.85 o                         
   0  -5   9       3652.24       3863.05       103.81 o                         
   1  -5   9      15226.87      15570.04       339.61 o                         
   2  -5   9       5475.98       5887.71       132.49 o                         
   3  -5   9       8875.37       8716.39       194.01 o                         
   4  -5   9      14257.34      14101.09       359.29 o                         
   5  -5   9       1181.40       1211.27        59.07 o                         
   6  -5   9        707.34        669.35        33.14 o                         
   7  -5   9          4.41          9.76        28.62 o                         
   8  -5   9      11637.00      11610.06       341.14 o                         
   9  -5   9        186.58        103.75        40.61 o                         
  10  -5   9        135.15        148.07        45.39 o                         
 -11  -4   9        102.89        115.22        39.02 o                         
 -10  -4   9        176.46         95.56        29.35 o                         
  -9  -4   9          1.32         -0.30        28.01 o                         
  -8  -4   9        114.12        129.81        26.43 o                         
  -7  -4   9        400.96        502.06        38.77 o                         
  -6  -4   9      14889.80      15060.40       362.69 o                         
  -5  -4   9       4384.79       3964.70       118.61 o                         
  -4  -4   9      15802.17      15421.23       365.93 o                         
  -3  -4   9       6801.49       6517.77       173.80 o                         
  -2  -4   9      28523.39      28602.88       787.16 o                         
  -1  -4   9       1721.48       1791.87        68.41 o                         
   0  -4   9      37362.02      37182.30      1017.05 o                         
   1  -4   9      35668.45      35404.81       817.80 o                         
   2  -4   9       7821.02       7609.16       169.11 o                         
   3  -4   9       6652.48       6635.19       159.74 o                         
   4  -4   9        545.15        508.27        40.00 o                         
   5  -4   9      20775.12      20838.66       577.46 o                         
   6  -4   9        846.99        970.80        50.65 o                         
   7  -4   9         11.07         64.21        30.16 o                         
   8  -4   9       1265.58       1285.48        60.27 o                         
   9  -4   9        174.34        253.30        41.07 o                         
  10  -4   9       4761.51       4811.61       165.34 o                         
  11  -4   9        189.33        223.30        47.95 o                         
 -11  -3   9       1073.32       1010.56        60.68 o                         
 -10  -3   9         32.50        -11.68        40.88 o                         
  -9  -3   9        194.99        263.01        29.68 o                         
  -8  -3   9        301.58        368.56        26.18 o                         
  -7  -3   9       7541.05       7526.30       187.23 o                         
  -6  -3   9      18884.37      17931.99       429.94 o                         
  -5  -3   9      16654.08      15448.79       367.92 o                         
  -4  -3   9        947.21        995.69        30.60 o                         
  -3  -3   9       2717.11       2733.91        72.60 o                         
  -2  -3   9      11285.27      10880.11       257.64 o                         
  -1  -3   9      18171.21      18212.01       373.27 o                         
   0  -3   9      13275.07      12593.81       260.04 o                         
   1  -3   9        288.50        418.49        16.95 o                         
   2  -3   9       6553.19       6803.04       162.49 o                         
   3  -3   9       4851.00       4749.52       116.69 o                         
   4  -3   9         13.36         36.26        17.42 o                         
   5  -3   9        932.96        940.33        40.05 o                         
   6  -3   9       9051.77       8530.13       211.88 o                         
   7  -3   9       5067.08       4660.70       140.72 o                         
   8  -3   9        422.13        350.56        43.84 o                         
   9  -3   9       4237.19       4109.43       126.96 o                         
  10  -3   9       1024.53       1068.91        61.90 o                         
  11  -3   9        969.61        967.07        66.55 o                         
 -11  -2   9         50.12          5.57        49.63 o                         
 -10  -2   9      17241.29      17123.59       498.56 o                         
  -9  -2   9        138.77        133.16        29.67 o                         
  -8  -2   9       4076.31       3948.58       123.48 o                         
  -7  -2   9        576.62        566.18        30.64 o                         
  -6  -2   9         10.70         40.38        11.11 o                         
  -5  -2   9        191.21        186.45        14.09 o                         
  -4  -2   9       4647.34       4648.57       101.87 o                         
  -3  -2   9      14004.79      13873.30       272.62 o                         
  -2  -2   9       1029.69       1026.48        25.70 o                         
  -1  -2   9       6035.02       5669.90       120.98 o                         
   0  -2   9       6731.22       5957.71       119.17 o                         
   1  -2   9        114.80        116.77        10.41 o                         
   2  -2   9       5587.42       6198.94       205.62 o                         
   3  -2   9      21013.94      21038.32       527.57 o                         
   4  -2   9      23906.06      22723.63       570.31 o                         
   5  -2   9       3938.59       3831.46       101.01 o                         
   6  -2   9        830.78        899.00        44.26 o                         
   7  -2   9       3510.69       3344.72       109.36 o                         
   8  -2   9        347.11        377.98        43.31 o                         
   9  -2   9       1105.91       1123.23        64.89 o                         
  10  -2   9        681.77        711.66        54.66 o                         
  11  -2   9       1863.21       2059.43        90.09 o                         
 -11  -1   9       2044.25       1974.22       103.85 o                         
 -10  -1   9       1885.78       1824.95        94.83 o                         
  -9  -1   9       8971.48       9194.40       231.51 o                         
  -8  -1   9       2318.68       2446.45        86.76 o                         
  -7  -1   9        377.45        353.72        25.96 o                         
  -6  -1   9         14.64         20.30        16.75 o                         
  -5  -1   9       2887.88       2852.10        78.05 o                         
  -4  -1   9      21693.98      20754.88       426.70 o                         
  -3  -1   9      16689.70      15722.19       323.39 o                         
  -2  -1   9      19559.83      18266.33       355.12 o                         
  -1  -1   9       2591.36       2428.82        58.13 o                         
   0  -1   9         74.28         52.09         8.67 o                         
   1  -1   9      43221.44      42779.74       868.06 o                         
   2  -1   9       1631.53       1662.32        42.62 o                         
   3  -1   9      39776.36      36836.14       796.05 o                         
   4  -1   9      22376.67      21499.03       440.99 o                         
   5  -1   9       1993.30       1975.91        49.78 o                         
   6  -1   9        598.84        765.81        52.11 o                         
   7  -1   9      24547.86      22659.05       633.21 o                         
   8  -1   9         24.59         41.20        37.16 o                         
   9  -1   9        146.92        200.67        45.24 o                         
  10  -1   9       3426.66       3510.23       140.21 o                         
  11  -1   9       2850.71       2799.33       108.74 o                         
 -11   0   9          9.87        -72.88        48.59 o                         
 -10   0   9       5829.23       5708.58       195.08 o                         
  -9   0   9         81.55         52.99        19.70 o                         
  -8   0   9       3952.39       3729.37       104.01 o                         
  -7   0   9        160.56        176.77        24.52 o                         
  -6   0   9        178.98        158.48        18.98 o                         
  -5   0   9          9.94         29.58        16.47 o                         
  -4   0   9      43553.76      43052.50       877.67 o                         
  -3   0   9        176.11        238.09        11.95 o                         
  -2   0   9        929.64       1057.63        35.45 o                         
  -1   0   9        138.69        157.88        10.73 o                         
   0   0   9      19544.66      20102.17       444.01 o                         
   1   0   9          0.09          4.83         7.22 o                         
   2   0   9      23137.08      22772.85       440.21 o                         
   3   0   9         10.22         29.16        10.40 o                         
   4   0   9       9796.48       9649.80       227.21 o                         
   5   0   9        585.95        576.88        21.53 o                         
   6   0   9      14364.62      14172.87       313.28 o                         
   7   0   9         73.98         99.03        22.71 o                         
   8   0   9        746.33        723.62        62.14 o                         
   9   0   9        210.16        190.60        45.28 o                         
  10   0   9        820.39        758.78        61.94 o                         
  11   0   9         98.84        147.96        54.06 o                         
 -11   1   9       3038.61       2970.06       150.43 o                         
 -10   1   9       3842.84       3739.18       142.87 o                         
  -9   1   9       1649.05       1824.43       138.35 o                         
  -8   1   9       4378.92       4269.89       148.34 o                         
  -7   1   9      27707.76      26829.38       683.27 o                         
  -6   1   9        105.12        106.29        15.40 o                         
  -5   1   9       2285.11       2252.01        65.11 o                         
  -4   1   9      12415.16      11835.81       262.57 o                         
  -3   1   9       7882.57       7299.85       188.29 o                         
  -2   1   9      30598.55      29647.76       548.95 o                         
  -1   1   9       2132.32       2400.53        55.16 o                         
   0   1   9       1395.84       1344.65        31.77 o                         
   1   1   9      48385.71      46423.52       941.63 o                         
   2   1   9        656.34        654.69        22.23 o                         
   3   1   9      12026.19      11306.51       285.47 o                         
   4   1   9      12737.74      12576.85       276.01 o                         
   5   1   9      12454.34      11975.02       248.54 o                         
   6   1   9         76.92         76.85        16.74 o                         
   7   1   9      11315.83      11232.60       253.25 o                         
   8   1   9        769.77        862.33        45.99 o                         
   9   1   9       3652.87       3589.78       124.56 o                         
  10   1   9          1.10          1.66        44.81 o                         
  11   1   9         47.53         56.48        53.16 o                         
 -11   2   9         56.87         51.14        50.09 o                         
 -10   2   9       3347.20       3221.04       157.24 o                         
  -9   2   9       3326.19       3132.99       123.37 o                         
  -8   2   9        272.82        270.36        50.70 o                         
  -7   2   9        778.85        778.61        46.38 o                         
  -6   2   9       3941.67       4014.58       119.42 o                         
  -5   2   9       5252.06       5004.16       143.04 o                         
  -4   2   9         12.83         40.30        12.56 o                         
  -3   2   9      12119.46      12419.37       346.01 o                         
  -2   2   9      58322.75      60517.25      1391.68 o                         
  -1   2   9      18501.96      18647.94       431.44 o                         
   0   2   9       1040.84       1240.08        33.91 o                         
   1   2   9       5454.63       5803.50       116.54 o                         
   2   2   9       1250.82       1179.76        33.24 o                         
   3   2   9       1085.59       1072.08        30.00 o                         
   4   2   9      36358.49      36951.50       852.40 o                         
   5   2   9        659.45        670.24        29.01 o                         
   6   2   9       3564.60       3639.17       106.62 o                         
   7   2   9          9.74         29.29        23.01 o                         
   8   2   9       3257.82       3306.59       109.48 o                         
   9   2   9         31.65         49.47        28.02 o                         
  10   2   9         26.22         -6.43        53.86 o                         
  11   2   9        393.74        268.51        56.03 o                         
 -11   3   9        169.49        136.86        52.64 o                         
 -10   3   9       1169.13       1095.45        71.48 o                         
  -9   3   9       1630.18       1548.09        80.71 o                         
  -8   3   9       2403.18       2284.51        97.05 o                         
  -7   3   9       3566.42       3591.33       112.02 o                         
  -6   3   9         78.39        135.35        25.20 o                         
  -5   3   9      19191.00      18382.95       514.88 o                         
  -4   3   9       3898.87       3795.74        97.33 o                         
  -3   3   9         80.16         84.16        11.65 o                         
  -2   3   9        595.06        539.50        17.90 o                         
  -1   3   9       3110.92       3042.71        75.87 o                         
   0   3   9      11110.93      10805.40       272.33 o                         
   1   3   9      17500.60      16881.21       367.56 o                         
   2   3   9       2739.76       2642.72        83.38 o                         
   3   3   9       1659.09       1483.86        47.40 o                         
   4   3   9        346.47        407.59        23.83 o                         
   5   3   9      12955.31      12270.34       272.78 o                         
   6   3   9       4105.35       4123.39       106.59 o                         
   7   3   9        294.24        328.10        31.66 o                         
   8   3   9       6105.75       6263.68       243.59 o                         
   9   3   9       4154.57       4284.35       159.44 o                         
  10   3   9        406.06        431.39        47.24 o                         
  11   3   9        219.82        183.90        65.89 o                         
 -11   4   9       1562.78       1609.62        92.74 o                         
 -10   4   9       1772.11       1851.45       104.31 o                         
  -9   4   9       2765.09       2701.99       133.43 o                         
  -8   4   9       9354.99       9051.58       249.15 o                         
  -7   4   9        349.90        360.38        33.55 o                         
  -6   4   9        877.55        831.22        49.06 o                         
  -5   4   9       1536.84       1498.08        54.31 o                         
  -4   4   9      11075.53      11215.81       248.19 o                         
  -3   4   9       1795.13       1753.17        49.49 o                         
  -2   4   9       8938.66       8720.01       192.86 o                         
  -1   4   9      20857.45      20926.59       484.31 o                         
   0   4   9       1962.14       1857.78        54.44 o                         
   1   4   9      35499.21      35800.39       728.20 o                         
   2   4   9      13605.59      13883.47       385.90 o                         
   3   4   9       9714.15      10178.97       242.88 o                         
   4   4   9      12570.39      12024.46       286.34 o                         
   5   4   9       2463.54       2321.56        71.60 o                         
   6   4   9        375.63        389.69        30.38 o                         
   7   4   9       1013.79       1094.66        64.32 o                         
   8   4   9        120.06        147.29        27.02 o                         
   9   4   9         96.85         68.19        37.26 o                         
  10   4   9       1732.21       1819.12        84.62 o                         
 -10   5   9       3598.52       3551.20       143.13 o                         
  -9   5   9       2872.50       2847.46       102.73 o                         
  -8   5   9        651.69        672.31        45.46 o                         
  -7   5   9       5368.28       5189.43       153.26 o                         
  -6   5   9       3092.50       3008.70        77.11 o                         
  -5   5   9       7941.02       7738.99       189.46 o                         
  -4   5   9      14278.36      13809.18       304.27 o                         
  -3   5   9         45.68         36.88        14.23 o                         
  -2   5   9      14554.82      14198.31       390.65 o                         
  -1   5   9      10542.34       9888.00       275.97 o                         
   0   5   9        154.65        198.68        22.26 o                         
   1   5   9       4300.45       4391.39       118.64 o                         
   2   5   9         44.79         54.70        20.47 o                         
   3   5   9      23378.51      21655.40       546.58 o                         
   4   5   9        408.40        457.05        29.41 o                         
   5   5   9       1768.86       1685.49        61.02 o                         
   6   5   9        863.91        863.81        45.78 o                         
   7   5   9        193.57        273.75        35.17 o                         
   8   5   9        328.33        335.75        41.34 o                         
   9   5   9        185.54        146.15        42.01 o                         
  10   5   9       3763.46       4048.00       139.90 o                         
 -10   6   9       2833.72       2839.02       164.03 o                         
  -9   6   9       3170.08       3210.45       113.26 o                         
  -8   6   9       2144.73       2188.62        85.73 o                         
  -7   6   9       4959.45       4770.27       140.45 o                         
  -6   6   9         11.19         23.20        26.98 o                         
  -5   6   9       2485.06       2460.11        72.79 o                         
  -4   6   9      11657.15      11184.46       289.13 o                         
  -3   6   9       2262.65       2379.67        76.06 o                         
  -2   6   9      20013.82      19503.37       694.05 o                         
  -1   6   9        795.90        796.32        38.22 o                         
   0   6   9       6307.96       6356.76       203.71 o                         
   1   6   9        810.75        862.06        65.18 o                         
   2   6   9       1331.33       1155.12        89.79 o                         
   3   6   9       1440.20       1381.07        62.41 o                         
   4   6   9        401.91        435.05        44.50 o                         
   5   6   9       2826.76       2706.77        89.76 o                         
   6   6   9       2068.87       2030.67        85.49 o                         
   7   6   9         55.97        105.42        36.93 o                         
   8   6   9        399.67        420.62        64.94 o                         
   9   6   9        120.04        138.51        54.37 o                         
  -9   7   9        587.44        752.99        71.31 o                         
  -8   7   9         69.64         55.97        27.57 o                         
  -7   7   9       2247.31       2240.30        71.21 o                         
  -6   7   9         37.06         72.06        20.63 o                         
  -5   7   9       1582.26       1441.05        70.95 o                         
  -4   7   9        204.41        195.27        19.98 o                         
  -3   7   9        440.39        396.28        33.60 o                         
  -2   7   9          6.26          1.91        23.69 o                         
  -1   7   9        305.74        362.73        36.37 o                         
   0   7   9       2993.73       2863.43       101.63 o                         
   1   7   9       6063.91       5523.53       149.85 o                         
   2   7   9       7518.70       7290.57       239.08 o                         
   3   7   9         86.50        103.62        33.77 o                         
   4   7   9       8732.69       8498.64       247.47 o                         
   5   7   9       1145.90       1092.22        77.73 o                         
   6   7   9        165.09        161.18        37.06 o                         
   7   7   9        109.36        134.59        37.21 o                         
   8   7   9         69.84         74.45        41.27 o                         
   9   7   9         20.12         -0.70        44.92 o                         
  -8   8   9       3393.59       3346.04       129.61 o                         
  -7   8   9         42.93         54.24        25.65 o                         
  -6   8   9        379.73        454.73        30.84 o                         
  -5   8   9       1452.67       1345.74        64.33 o                         
  -4   8   9        512.13        538.21        72.88 o                         
  -3   8   9       4490.01       4598.87       157.25 o                         
  -2   8   9        830.86        730.81        45.60 o                         
  -1   8   9       1430.20       1431.78        79.31 o                         
   0   8   9         67.76         75.06        23.10 o                         
   1   8   9        140.97        101.16        22.95 o                         
   2   8   9          9.23        -13.52        32.94 o                         
   3   8   9       1412.57       1280.73        72.92 o                         
   4   8   9       1356.27       1350.83        74.78 o                         
   5   8   9       4607.07       4363.54       142.87 o                         
   6   8   9       5624.02       5805.62       212.86 o                         
   7   8   9         16.14         18.49        40.69 o                         
   8   8   9        253.75        232.08        46.22 o                         
  -8   9   9         68.30         80.76        33.36 o                         
  -7   9   9        534.78        547.75        39.03 o                         
  -6   9   9       1595.25       1571.31        64.79 o                         
  -5   9   9        151.03        239.72        39.06 o                         
  -4   9   9       1799.04       1738.12        81.61 o                         
  -3   9   9        451.42        452.57        42.25 o                         
  -2   9   9       7545.70       7596.78       248.46 o                         
  -1   9   9       7025.61       6795.60       223.13 o                         
   0   9   9       1255.15       1210.94        50.88 o                         
   1   9   9        453.69        461.57        43.02 o                         
   2   9   9      12961.11      12351.94       394.93 o                         
   3   9   9        938.46        947.74        80.82 o                         
   4   9   9       1044.97       1075.40       121.12 o                         
   5   9   9       2231.58       2228.03        93.97 o                         
   6   9   9        578.63        610.25        52.58 o                         
   7   9   9        158.70        108.95        44.31 o                         
  -6  10   9        789.95        845.05        50.75 o                         
  -5  10   9       1181.31       1200.12        80.70 o                         
  -4  10   9       1213.36       1164.70        65.11 o                         
  -3  10   9       1012.95        978.27        66.44 o                         
  -2  10   9        380.00        279.68        41.39 o                         
  -1  10   9       1473.27       1491.44        76.64 o                         
   0  10   9       2250.02       2069.09        80.89 o                         
   1  10   9        364.03        302.60        43.29 o                         
   2  10   9        878.76        789.84        57.58 o                         
   3  10   9        298.78        359.77        60.82 o                         
   4  10   9        969.15        846.25        80.34 o                         
   5  10   9        479.61        497.12        57.35 o                         
   6  10   9        834.04        722.90        66.19 o                         
  -5  11   9          3.83         12.18        45.61 o                         
  -4  11   9       3009.20       2908.63       165.94 o                         
  -3  11   9        197.34        166.31        45.36 o                         
  -2  11   9       3677.08       3532.23       136.73 o                         
  -1  11   9        148.07        158.93        40.95 o                         
   0  11   9          1.98        -14.41        44.17 o                         
   1  11   9         76.26         39.44        41.81 o                         
   2  11   9       1633.94       1697.49       106.65 o                         
   3  11   9        253.48         66.22       119.25 o                         
   4  11   9         79.33         84.04        63.93 o                         
  -1  12   9       1593.19       1561.60        78.55 o                         
   0  12   9        259.27        239.72        58.26 o                         
   1  12   9       1466.67       1289.77        94.30 o                         
  -4 -12  10        542.92        582.33        67.95 o                         
  -3 -12  10       3257.27       3476.16       165.42 o                         
  -2 -12  10       1123.71       1108.86       104.88 o                         
  -1 -12  10        334.10        381.10        59.50 o                         
   0 -12  10       2288.95       2357.76       109.28 o                         
   1 -12  10       1447.58       1498.62       142.69 o                         
   2 -12  10       1437.55       1512.51        94.72 o                         
   3 -12  10       2999.99       3253.11       164.55 o                         
   4 -12  10          0.51         37.44        37.51 o                         
  -6 -11  10       3164.95       3022.17       136.59 o                         
  -5 -11  10        872.62        908.51        69.24 o                         
  -4 -11  10       1242.25       1184.19        77.03 o                         
  -3 -11  10        279.81        268.99        48.65 o                         
  -2 -11  10       3928.93       4124.55       210.49 o                         
  -1 -11  10         15.12         45.07        40.47 o                         
   0 -11  10       2454.90       2550.24       152.00 o                         
   1 -11  10        391.42        410.83        47.10 o                         
   2 -11  10        725.46        716.38        45.34 o                         
   3 -11  10         25.70         19.72        30.74 o                         
   4 -11  10        668.26        750.73        46.40 o                         
   5 -11  10        312.42        292.74        38.35 o                         
   6 -11  10       1649.09       1602.14        63.07 o                         
  -7 -10  10       2283.67       2056.73       102.59 o                         
  -6 -10  10        604.86        639.34        60.20 o                         
  -5 -10  10        147.01        222.40        68.22 o                         
  -4 -10  10        224.89        280.63        49.81 o                         
  -3 -10  10      10561.59      10691.54       347.00 o                         
  -2 -10  10        206.85        180.70        39.37 o                         
  -1 -10  10       2839.77       2897.36       122.16 o                         
   0 -10  10          4.25         34.75        35.66 o                         
   1 -10  10          1.34         -0.30        31.46 o                         
   2 -10  10        642.82        655.13        42.13 o                         
   3 -10  10       1692.64       1738.62        74.91 o                         
   4 -10  10          0.02        -29.48        28.63 o                         
   5 -10  10         13.10          4.20        31.16 o                         
   6 -10  10          2.64         46.97        33.90 o                         
   7 -10  10       2075.81       2193.77       135.02 o                         
  -8  -9  10        206.54        149.63        51.80 o                         
  -7  -9  10       1099.23       1049.00        69.93 o                         
  -6  -9  10        436.04        381.98        49.32 o                         
  -5  -9  10        231.74        130.99        39.91 o                         
  -4  -9  10         11.33         18.44        34.80 o                         
  -3  -9  10          5.14          1.88        37.80 o                         
  -2  -9  10         47.95         52.52        33.90 o                         
  -1  -9  10       1452.06       1473.39        73.17 o                         
   0  -9  10      28195.28      28041.90       771.47 o                         
   1  -9  10       2369.42       2261.12        76.88 o                         
   2  -9  10       8584.67       8306.79       269.29 o                         
   3  -9  10        895.64        883.98        62.90 o                         
   4  -9  10       1166.74       1292.05        78.57 o                         
   5  -9  10       2110.59       2291.79        78.44 o                         
   6  -9  10         16.02          2.45        28.92 o                         
   7  -9  10         11.49         11.74        26.67 o                         
   8  -9  10       1058.62       1095.60        69.20 o                         
  -9  -8  10       4083.44       4212.77       165.77 o                         
  -8  -8  10        631.72        624.99        58.85 o                         
  -7  -8  10        178.58        140.98        42.36 o                         
  -6  -8  10       2933.26       2905.99       120.86 o                         
  -5  -8  10        301.98        214.86        36.95 o                         
  -4  -8  10       5568.02       5420.73       199.87 o                         
  -3  -8  10       4802.48       4672.30       162.51 o                         
  -2  -8  10       3001.02       2934.82       110.74 o                         
  -1  -8  10          6.13        -29.42        25.95 o                         
   0  -8  10        464.84        468.75        32.87 o                         
   1  -8  10        143.91        201.48        31.90 o                         
   2  -8  10          9.92          5.62        23.56 o                         
   3  -8  10        754.76        770.29        67.05 o                         
   4  -8  10       3602.96       3855.82       143.13 o                         
   5  -8  10        419.90        465.53        39.95 o                         
   6  -8  10          5.33         48.90        28.78 o                         
   7  -8  10       3449.22       3498.84       110.25 o                         
   8  -8  10        283.44        282.67        49.57 o                         
   9  -8  10        935.87        968.73        68.46 o                         
  -9  -7  10        785.34        921.31        92.49 o                         
  -8  -7  10       2945.75       2873.63       123.14 o                         
  -7  -7  10       1412.96       1367.66        80.06 o                         
  -6  -7  10       5605.81       5019.69       156.33 o                         
  -5  -7  10        506.44        444.93        36.30 o                         
  -4  -7  10        193.74        139.67        30.80 o                         
  -3  -7  10       1167.09       1146.62        58.05 o                         
  -2  -7  10         25.07         37.96        20.83 o                         
  -1  -7  10       5075.85       5082.39       151.10 o                         
   0  -7  10      13055.84      13266.86       337.47 o                         
   1  -7  10       1033.70        883.97        40.77 o                         
   2  -7  10      15840.99      15981.60       404.46 o                         
   3  -7  10       3937.33       4083.73       105.59 o                         
   4  -7  10       2216.75       2359.86        75.22 o                         
   5  -7  10       1635.64       1709.73        71.09 o                         
   6  -7  10       2124.19       2178.77        78.90 o                         
   7  -7  10       4260.25       4264.83       123.13 o                         
   8  -7  10         25.46         30.05        30.92 o                         
   9  -7  10        627.44        626.92        74.23 o                         
 -10  -6  10         80.03         71.19        36.29 o                         
  -9  -6  10        396.75        371.18        47.27 o                         
  -8  -6  10       8442.06       8511.52       290.31 o                         
  -7  -6  10        156.26        161.52        33.89 o                         
  -6  -6  10       5723.10       5588.87       178.93 o                         
  -5  -6  10        405.10        333.83        27.10 o                         
  -4  -6  10      16951.04      15870.01       403.25 o                         
  -3  -6  10       9974.72       9193.62       260.45 o                         
  -2  -6  10       1338.62       1440.93        63.28 o                         
  -1  -6  10         86.62         68.52        19.39 o                         
   0  -6  10       7508.93       7473.25       212.66 o                         
   1  -6  10       1217.12       1057.93        37.77 o                         
   2  -6  10        108.94         99.69        19.48 o                         
   3  -6  10       2776.52       2841.54        71.24 o                         
   4  -6  10       1172.27       1198.90        46.30 o                         
   5  -6  10       3912.65       3931.33       125.38 o                         
   6  -6  10        243.12        234.15        32.15 o                         
   7  -6  10        101.19        102.80        37.14 o                         
   8  -6  10        379.54        305.22        46.77 o                         
   9  -6  10         50.33         65.68        43.91 o                         
  10  -6  10          1.24         -7.99        33.54 o                         
 -10  -5  10       2374.54       2443.04       122.90 o                         
  -9  -5  10        178.55        195.85        54.83 o                         
  -8  -5  10          1.00          4.14        26.09 o                         
  -7  -5  10        527.03        528.32        47.73 o                         
  -6  -5  10      17186.59      17073.54       486.17 o                         
  -5  -5  10          0.47         -1.55        25.86 o                         
  -4  -5  10      16674.72      15845.48       376.20 o                         
  -3  -5  10        391.76        429.26        25.21 o                         
  -2  -5  10       2145.84       2215.97        73.81 o                         
  -1  -5  10      11963.28      11276.71       287.19 o                         
   0  -5  10       3207.75       3071.24        85.55 o                         
   1  -5  10        848.84        829.55        32.20 o                         
   2  -5  10         41.23         35.16        12.27 o                         
   3  -5  10       2510.86       2592.37        70.37 o                         
   4  -5  10        307.81        348.07        28.77 o                         
   5  -5  10        438.63        433.84        29.57 o                         
   6  -5  10       8407.78       8354.69       206.24 o                         
   7  -5  10       4828.92       4970.31       130.04 o                         
   8  -5  10        103.11        179.84        39.38 o                         
   9  -5  10       1643.05       1551.98        92.94 o                         
  10  -5  10        165.78        171.53        47.65 o                         
 -11  -4  10        600.05        453.00        46.51 o                         
 -10  -4  10       2713.86       2812.90       101.28 o                         
  -9  -4  10       5727.57       5768.89       150.57 o                         
  -8  -4  10        318.80        407.00        34.23 o                         
  -7  -4  10        422.35        422.83        29.59 o                         
  -6  -4  10        128.30        126.82        20.50 o                         
  -5  -4  10          5.69         14.18        15.97 o                         
  -4  -4  10       2036.22       2021.79        65.98 o                         
  -3  -4  10       1534.33       1343.28        64.83 o                         
  -2  -4  10      11808.86      11756.12       278.81 o                         
  -1  -4  10       6100.11       6182.72       177.36 o                         
   0  -4  10        482.76        513.72        27.07 o                         
   1  -4  10       8078.09       7545.04       170.15 o                         
   2  -4  10        493.63        625.06        24.32 o                         
   3  -4  10       6715.25       6736.03       162.75 o                         
   4  -4  10       3331.01       3144.11        89.15 o                         
   5  -4  10        985.57        988.24        46.18 o                         
   6  -4  10        826.46        882.06        48.59 o                         
   7  -4  10       1092.91       1071.83        54.99 o                         
   8  -4  10       1091.62        988.95        54.54 o                         
   9  -4  10       2339.76       2330.65        89.65 o                         
  10  -4  10       1940.07       2057.65        86.15 o                         
  11  -4  10          5.32        -51.86        48.10 o                         
 -11  -3  10          3.82         52.68        41.30 o                         
 -10  -3  10         42.39         51.83        45.24 o                         
  -9  -3  10         30.04         41.57        31.32 o                         
  -8  -3  10          6.75         34.83        19.86 o                         
  -7  -3  10       6737.09       6721.58       160.01 o                         
  -6  -3  10       8327.30       7956.98       186.82 o                         
  -5  -3  10       2999.44       2983.65        77.43 o                         
  -4  -3  10          5.19         14.55        10.75 o                         
  -3  -3  10       2904.87       2747.01        59.54 o                         
  -2  -3  10       1109.42       1282.95        42.50 o                         
  -1  -3  10      29443.76      28724.71       622.76 o                         
   0  -3  10      11816.50      13259.90       318.71 o                         
   1  -3  10      13202.34      12497.22       294.23 o                         
   2  -3  10       6388.32       6345.86       152.41 o                         
   3  -3  10       3076.27       2938.68        77.16 o                         
   4  -3  10       1150.80       1201.51        50.32 o                         
   5  -3  10      30989.43      29512.05       812.45 o                         
   6  -3  10       1853.96       1875.78        73.61 o                         
   7  -3  10       9992.38       9631.64       259.72 o                         
   8  -3  10       1676.52       1754.57        78.90 o                         
   9  -3  10       1695.59       1633.14        72.21 o                         
  10  -3  10        933.24        961.15        60.18 o                         
  11  -3  10        289.38        313.20        50.57 o                         
 -11  -2  10          5.40        -49.47        49.89 o                         
 -10  -2  10       2607.93       2681.27       100.31 o                         
  -9  -2  10        942.50       1032.49        67.08 o                         
  -8  -2  10        545.98        510.87        28.54 o                         
  -7  -2  10       1710.16       1754.77        56.67 o                         
  -6  -2  10       1069.08       1163.06        38.60 o                         
  -5  -2  10       1166.62       1094.84        36.90 o                         
  -4  -2  10        896.87        890.55        26.57 o                         
  -3  -2  10       7993.08       7869.91       158.04 o                         
  -2  -2  10      70883.75      69148.04      1489.03 o                         
  -1  -2  10      19008.98      18666.49       468.72 o                         
   0  -2  10         40.97         41.03         9.39 o                         
   1  -2  10       5565.34       5892.00       133.13 o                         
   2  -2  10        470.77        487.18        21.49 o                         
   3  -2  10        185.05        228.65        17.18 o                         
   4  -2  10      45672.67      44075.06      1099.47 o                         
   5  -2  10        112.71        108.48        16.22 o                         
   6  -2  10       4418.04       4194.69       124.48 o                         
   7  -2  10       2761.55       2663.11        95.80 o                         
   8  -2  10       1454.33       1508.26        77.95 o                         
   9  -2  10          0.42        -26.55        41.82 o                         
  10  -2  10          3.23         -3.22        42.22 o                         
  11  -2  10        242.68        332.73        52.54 o                         
 -11  -1  10        240.05        197.68        55.61 o                         
 -10  -1  10        467.05        507.60        39.73 o                         
  -9  -1  10       1053.27       1044.74        47.65 o                         
  -8  -1  10       3681.72       3538.17       100.55 o                         
  -7  -1  10      25565.80      25250.88       644.76 o                         
  -6  -1  10        246.72        246.21        18.16 o                         
  -5  -1  10      16050.74      14916.70       384.68 o                         
  -4  -1  10        535.29        499.46        21.77 o                         
  -3  -1  10         51.58         44.08         7.88 o                         
  -2  -1  10       1544.24       1790.24        64.01 o                         
  -1  -1  10       4172.67       4121.53        98.27 o                         
   0  -1  10      11069.20      11069.98       218.24 o                         
   1  -1  10      35360.30      33630.50       724.81 o                         
   2  -1  10         32.53         39.03        10.14 o
[truncated: 429,303 more chars]
