# Supplementary material for: Crystal structure of trimeth­yl({tris­[(phenyl­sulfan­yl)meth­yl]sil­yl}meth­oxy)silane and Hirshfeld surface analysis of 3-bromo-2,2-bis­(bromo­meth­yl)propan-1-ol
Source: Acta Crystallogr E Crystallogr Commun. 2023 Mar 15;79(Pt 4):323–7. doi: 10.1107/S205698902300227X (PMC10088301; doi:10.1107/S205698902300227X)
Supplement: Supplementary file 3 [file e-79-00323-3sup3.hkl]

data_3                                                                          
_shelx_title ' b1352_0m_a.res in C2/c'                                          
_shelx_refln_list_code          4                                               
_shelx_F_calc_maximum      404.62                                               
_exptl_crystal_F_000      2064.00                                               
_reflns_d_resolution_high  0.6890                                               
                                                                                
loop_                                                                           
 _space_group_symop_operation_xyz                                               
 'x, y, z'                                                                      
 '-x, y, -z+1/2'                                                                
 'x+1/2, y+1/2, z'                                                              
 '-x+1/2, y+1/2, -z+1/2'                                                        
 '-x, -y, -z'                                                                   
 'x, -y, z-1/2'                                                                 
 '-x+1/2, -y+1/2, -z'                                                           
 'x+1/2, -y+1/2, z-1/2'                                                         
                                                                                
_cell_length_a    27.0415                                                       
_cell_length_b     6.9329                                                       
_cell_length_c    27.7963                                                       
_cell_angle_alpha  90.000                                                       
_cell_angle_beta   96.939                                                       
_cell_angle_gamma  90.000                                                       
                                                                                
_shelx_F_squared_multiplier     1.000                                           
                                                                                
loop_                                                                           
 _refln_index_h                                                                 
 _refln_index_k                                                                 
 _refln_index_l                                                                 
 _refln_F_squared_calc                                                          
 _refln_F_squared_meas                                                          
 _refln_F_squared_sigma                                                         
 _refln_observed_status                                                         
   4   0   0       1793.25       1794.59        17.83 o                         
   6   0   0       5347.06       5451.31        42.34 o                         
   8   0   0     114416.83     112428.30      3457.53 o                         
  10   0   0       5272.54       5359.72        51.29 o                         
  12   0   0      18748.08      18678.23       140.35 o                         
  14   0   0        432.92        396.83        13.55 o                         
  16   0   0      12261.70      11895.90       123.13 o                         
  18   0   0          2.49         21.67         7.28 o                         
  20   0   0      78428.20      77735.40       788.37 o                         
  22   0   0      32865.03      32595.54       689.10 o                         
  24   0   0         54.45        157.39        23.24 o                         
  26   0   0       1798.77       1678.26        64.98 o                         
  28   0   0       1913.44       2090.98        76.68 o                         
  30   0   0        102.69         87.18        24.33 o                         
  32   0   0        433.14        464.14        52.31 o                         
  34   0   0         76.60        116.51        30.93 o                         
  36   0   0         92.84         66.73        31.12 o                         
  38   0   0       1190.19       1242.83       119.24 o                         
   1   1   0        540.16        547.56         9.85 o                         
   3   1   0       7868.26       7866.29        54.99 o                         
   5   1   0        149.55        188.46         5.22 o                         
   7   1   0       7267.71       7701.49        57.25 o                         
   9   1   0       3940.28       4008.95        33.47 o                         
  11   1   0       3551.36       3605.46        30.74 o                         
  13   1   0       2071.19       2386.17        28.10 o                         
  15   1   0        135.20         92.05         9.31 o                         
  17   1   0      16967.98      16854.70       121.75 o                         
  19   1   0       5897.63       5864.28        65.93 o                         
  21   1   0       2844.18       2785.77        44.60 o                         
  23   1   0        752.68        725.48        25.42 o                         
  25   1   0       1141.80       1128.74        37.06 o                         
  27   1   0       1776.63       1789.77        69.93 o                         
  29   1   0       7814.62       7945.77       123.92 o                         
  31   1   0        908.65        865.21        44.47 o                         
  33   1   0        152.52        105.85        20.16 o                         
  35   1   0          1.02         11.64        20.04 o                         
  37   1   0       1799.95       1880.49       119.50 o                         
   0   2   0     163713.42     163320.92      2944.64 o                         
   2   2   0       5678.88       5793.45        38.92 o                         
   4   2   0      17359.38      17435.72       163.89 o                         
   6   2   0       6392.71       6326.37        49.82 o                         
   8   2   0       3330.00       3256.77        39.59 o                         
  10   2   0       6851.78       7243.25        58.63 o                         
  12   2   0       3380.38       3844.46        43.71 o                         
  14   2   0        222.24        275.63        13.60 o                         
  16   2   0        738.52        612.96        15.96 o                         
  18   2   0        497.30        487.53        15.68 o                         
  20   2   0       3086.36       2945.45        39.09 o                         
  22   2   0       3325.14       3253.48        48.44 o                         
  24   2   0        588.98        643.47        28.49 o                         
  26   2   0       3756.93       3779.44        55.28 o                         
  28   2   0       1262.61       1373.02        37.15 o                         
  30   2   0          6.85          1.66        11.06 o                         
  32   2   0        266.23        348.76        47.43 o                         
  34   2   0        402.48        384.35        77.59 o                         
  36   2   0        233.29        211.51        44.11 o                         
  38   2   0          4.86         -4.87        29.81 o                         
   1   3   0       8873.89       9056.95        58.10 o                         
   3   3   0       3902.34       3906.49        40.26 o                         
   5   3   0       3212.02       3407.73        30.22 o                         
   7   3   0       4263.85       4205.10        43.56 o                         
   9   3   0       2520.22       2963.58        39.39 o                         
  11   3   0       2228.00       2242.96        38.39 o                         
  13   3   0      14444.72      15005.97       126.92 o                         
  15   3   0        947.78        865.09        24.45 o                         
  17   3   0       1526.58       1456.98        32.17 o                         
  19   3   0        977.50        962.58        31.86 o                         
  21   3   0       1491.43       1400.92        41.23 o                         
  23   3   0        361.35        402.33        35.03 o                         
  25   3   0         53.49         34.39        13.41 o                         
  27   3   0        110.43        157.00        26.70 o                         
  29   3   0        357.54        396.40        45.97 o                         
  31   3   0        358.53        334.93        50.60 o                         
  33   3   0          0.94        -18.49        18.49 o                         
  35   3   0         67.02         54.37        31.36 o                         
   0   4   0      11308.98      12068.36       148.47 o                         
   2   4   0      11023.92      11307.02        92.27 o                         
   4   4   0        188.24        162.22         9.05 o                         
   6   4   0        442.00        609.02        18.25 o                         
   8   4   0       3305.15       3535.12        53.14 o                         
  10   4   0       3490.40       3529.29        46.47 o                         
  12   4   0       5355.85       5191.76        62.05 o                         
  14   4   0       9500.30       9513.30        97.10 o                         
  16   4   0       6793.94       6793.75        99.35 o                         
  18   4   0        158.07        163.51        15.84 o                         
  20   4   0       5941.98       5834.36       109.73 o                         
  22   4   0       7468.15       7699.05       142.78 o                         
  24   4   0       5040.91       5072.42       115.16 o                         
  26   4   0        367.33        344.31        39.36 o                         
  28   4   0        846.35        786.59        56.53 o                         
  30   4   0       1624.47       1633.26        83.00 o                         
  32   4   0       2366.98       2411.00       120.54 o                         
  34   4   0        546.59        476.09        66.13 o                         
   1   5   0         40.78         40.29         8.51 o                         
   3   5   0       1553.82       1452.68        34.69 o                         
   5   5   0       8598.97       8498.01        95.57 o                         
   7   5   0       4540.24       4353.58        63.15 o                         
   9   5   0       1450.76       1415.38        36.02 o                         
  11   5   0         48.98         48.37        10.59 o                         
  13   5   0        196.56        189.72        16.59 o                         
  15   5   0       2598.74       2485.92        47.06 o                         
  17   5   0       5347.04       5377.85        80.54 o                         
  19   5   0       1592.68       1567.43        51.31 o                         
  21   5   0        749.26        728.31        39.89 o                         
  23   5   0        163.99        119.62        18.47 o                         
  25   5   0        706.99        813.51        81.90 o                         
  27   5   0       1972.85       1985.91        99.30 o                         
  29   5   0       2013.98       2059.84       128.51 o                         
  31   5   0       1485.31       1370.99       105.12 o                         
  33   5   0        146.94         92.18        42.76 o                         
   0   6   0       1013.43       1011.49        51.06 o                         
   2   6   0        196.69        147.18        17.44 o                         
   4   6   0         22.51         21.67         9.31 o                         
   6   6   0          1.30         15.71         7.29 o                         
   8   6   0       1030.23        889.30        29.75 o                         
  10   6   0       6089.94       6027.95       102.52 o                         
  12   6   0       1930.44       1873.50        54.08 o                         
  14   6   0        213.47        206.00        21.02 o                         
  16   6   0        512.14        475.71        29.30 o                         
  18   6   0         43.48         42.65        16.03 o                         
  20   6   0          4.61         -4.34        11.44 o                         
  22   6   0         41.81         27.16        16.74 o                         
  24   6   0         63.89         49.55        22.16 o                         
  26   6   0         28.96          9.80        35.80 o                         
  28   6   0        287.78        267.70        54.18 o                         
  30   6   0         79.33        117.11        32.70 o                         
   1   7   0          5.67         23.79         9.42 o                         
   3   7   0       2033.72       1929.14        53.06 o                         
   5   7   0       2212.45       2119.25        55.23 o                         
   7   7   0          6.70         25.86        10.51 o                         
   9   7   0         34.05         45.08        11.39 o                         
  11   7   0        720.45        741.85        50.55 o                         
  13   7   0        382.41        348.27        31.56 o                         
  15   7   0         56.44         53.78        17.30 o                         
  17   7   0         56.05         51.55        16.59 o                         
  19   7   0       1910.19       1997.31        71.41 o                         
  21   7   0       1846.83       1830.70       134.01 o                         
  23   7   0        273.62        313.33        56.14 o                         
  25   7   0         79.68         81.21        27.95 o                         
  27   7   0        171.96        126.88        31.45 o                         
   0   8   0       4293.23       4322.69       156.95 o                         
   2   8   0        981.32        943.93        40.59 o                         
   4   8   0        309.29        260.28        27.07 o                         
   6   8   0        291.02        284.70        24.90 o                         
   8   8   0       1774.25       1648.39        51.45 o                         
  10   8   0         36.43         -1.73        14.85 o                         
  12   8   0        739.17        728.20        41.42 o                         
  14   8   0        133.23        109.45        24.50 o                         
  16   8   0         41.90          2.48        29.44 o                         
  18   8   0         36.20         17.31        24.73 o                         
  20   8   0        588.29        649.02        66.21 o                         
  22   8   0         49.37         11.15        24.32 o                         
   1   9   0        251.70        246.03        26.43 o                         
   3   9   0       2814.78       2785.37        72.91 o                         
   5   9   0       3945.96       3781.33        93.53 o                         
   7   9   0       1664.10       1693.80        66.95 o                         
   9   9   0        241.15        227.54        28.08 o                         
  11   9   0          5.19        -14.24        16.57 o                         
  13   9   0        256.56        216.65        52.50 o                         
  15   9   0       1421.53       1349.03        88.46 o                         
  17   9   0       1623.13       1683.51        97.00 o                         
   0  10   0         42.63         22.77        27.87 o                         
   2  10   0         73.50         10.32        20.25 o                         
   4  10   0          0.14        -14.18        22.50 o                         
 -37   1   1        591.21        605.55        58.16 o                         
 -35   1   1          4.22         18.75        33.24 o                         
 -33   1   1       1014.68        990.65        58.70 o                         
 -31   1   1        359.33        387.50        33.59 o                         
 -29   1   1        616.95        660.87        43.90 o                         
 -27   1   1          2.89        -11.21        11.21 o                         
 -25   1   1          0.76         -4.93         8.17 o                         
 -23   1   1        138.17        115.60        17.60 o                         
 -21   1   1      15798.39      15872.38       133.93 o                         
 -19   1   1        156.94        145.83        12.04 o                         
 -17   1   1        338.79        393.19        13.05 o                         
 -15   1   1       6682.65       7323.42        60.68 o                         
 -13   1   1         39.78         72.85         4.87 o                         
 -11   1   1          0.34         17.20         3.01 o                         
  -9   1   1       2394.74       2491.86        23.95 o                         
  -7   1   1       2423.35       2479.21        21.83 o                         
  -5   1   1       8836.25       8802.54        68.95 o                         
  -3   1   1       3647.47       3667.91        29.98 o                         
  -1   1   1      28123.43      26340.13       303.57 o                         
   1   1   1       4753.79       4676.24        29.07 o                         
   3   1   1       5878.66       6092.81        44.92 o                         
   5   1   1          2.39         10.84         1.82 o                         
   7   1   1       2703.63       2744.62        23.68 o                         
   9   1   1       2354.58       2904.50        26.05 o                         
  11   1   1      34007.80      34676.22       166.32 o                         
  13   1   1       4431.97       3938.14        42.07 o                         
  15   1   1       2857.30       2968.81        34.20 o                         
  17   1   1        734.38        815.85        18.02 o                         
  19   1   1      18522.19      18527.65       128.35 o                         
  21   1   1        567.15        560.80        19.59 o                         
  23   1   1       1538.42       1458.42        35.22 o                         
  25   1   1       1050.21       1027.91        37.38 o                         
  27   1   1       4383.44       4303.29        77.42 o                         
  29   1   1        167.99        167.33        20.57 o                         
  31   1   1       4736.07       5081.18       104.68 o                         
  33   1   1       1130.76       1092.77        50.71 o                         
  35   1   1        531.57        618.43        81.47 o                         
  37   1   1        862.80        826.30        63.15 o                         
 -38   2   1         53.36         21.23        53.08 o                         
 -36   2   1          8.56         74.63        29.76 o                         
 -34   2   1         50.65        119.18        33.48 o                         
 -32   2   1       2966.80       3078.36        91.30 o                         
 -30   2   1         60.34         78.11        16.01 o                         
 -28   2   1          8.83          5.63        13.29 o                         
 -26   2   1         19.67         25.26        11.09 o                         
 -24   2   1       1939.83       1889.35        40.28 o                         
 -22   2   1        190.64        205.64        15.53 o                         
 -20   2   1       2555.44       2470.69        41.01 o                         
 -18   2   1       1814.84       1948.05        31.12 o                         
 -16   2   1       2415.92       2420.14        32.68 o                         
 -14   2   1       7822.90       7970.99        89.08 o                         
 -12   2   1      12050.02      12391.08       105.23 o                         
 -10   2   1       1364.71       1510.79        24.14 o                         
  -8   2   1       3572.95       3571.85        35.05 o                         
  -6   2   1      10780.79      10695.04        70.71 o                         
  -4   2   1        174.07        127.72         5.58 o                         
  -2   2   1      34659.51      35726.22       169.50 o                         
   0   2   1      16090.49      16153.87       120.60 o                         
   2   2   1      69339.38      67775.51       354.80 o                         
   4   2   1       5512.84       5540.63        35.25 o                         
   6   2   1       4502.79       4656.37        36.78 o                         
   8   2   1       2138.81       2451.75        28.64 o                         
  10   2   1         25.29         76.18         5.44 o                         
  12   2   1        203.64        188.88         9.13 o                         
  14   2   1       1234.75       1191.07        20.70 o                         
  16   2   1        260.15        256.16        10.08 o                         
  18   2   1      12685.18      12053.59        95.65 o                         
  20   2   1        156.22        172.43         9.27 o                         
  22   2   1        312.43        316.66        15.97 o                         
  24   2   1       1574.86       1512.22        31.85 o                         
  26   2   1       1895.18       1920.89        49.14 o                         
  28   2   1         62.01         61.00        11.00 o                         
  30   2   1        545.56        579.39        32.07 o                         
  32   2   1       1272.21       1319.92        70.76 o                         
  34   2   1        281.05        309.47        47.04 o                         
  36   2   1         18.49         52.51        26.68 o                         
  38   2   1          6.46         20.37        90.65 o                         
 -37   3   1        382.74        434.41        94.56 o                         
 -35   3   1         10.18         50.89        28.98 o                         
 -33   3   1         89.60         81.81        30.02 o                         
 -31   3   1         55.00          1.74        15.63 o                         
 -29   3   1        688.35        573.74        46.50 o                         
 -27   3   1        858.92        745.07        55.14 o                         
 -25   3   1       4043.48       3780.57        62.84 o                         
 -23   3   1        144.59        145.59        14.64 o                         
 -21   3   1       9945.82       9240.55       104.09 o                         
 -19   3   1       4256.87       4035.33        52.94 o                         
 -17   3   1       3598.71       3458.44        54.34 o                         
 -15   3   1       2432.77       2442.97        43.89 o                         
 -13   3   1       1186.32       1089.98        27.55 o                         
 -11   3   1       3852.82       3871.60        52.00 o                         
  -9   3   1       5965.22       5958.14        60.06 o                         
  -7   3   1        828.92        752.53        19.86 o                         
  -5   3   1         59.66         52.60         4.49 o                         
  -3   3   1       3702.81       3956.54        34.80 o                         
  -1   3   1      40703.98      42121.57       228.30 o                         
   1   3   1      27444.68      28540.05       142.84 o                         
   3   3   1         93.33        116.18         6.38 o                         
   5   3   1        346.08        431.25        10.82 o                         
   7   3   1       1023.91        989.67        16.92 o                         
   9   3   1       1356.82       1380.95        24.49 o                         
  11   3   1       2425.03       2282.12        35.52 o                         
  13   3   1        360.21        302.16        17.29 o                         
  15   3   1         57.61         71.46        12.05 o                         
  17   3   1          0.44         19.28         8.13 o                         
  19   3   1       5782.06       5273.43        81.69 o                         
  21   3   1       2082.81       1922.90        47.51 o                         
  23   3   1         28.51         67.29        11.35 o                         
  25   3   1        345.20        331.17        37.53 o                         
  27   3   1         95.87         77.68        16.19 o                         
  29   3   1         50.76         50.14        16.97 o                         
  31   3   1         68.18         79.07        22.87 o                         
  33   3   1        803.36        714.17        69.49 o                         
  35   3   1         54.33         55.75        28.40 o                         
 -34   4   1         59.92         80.26        32.96 o                         
 -32   4   1        497.83        509.29        52.70 o                         
 -30   4   1         24.59         -7.82        17.62 o                         
 -28   4   1        246.76        236.82        36.19 o                         
 -26   4   1         45.61         63.11        25.10 o                         
 -24   4   1        644.99        678.13        46.31 o                         
 -22   4   1        307.73        302.11        31.81 o                         
 -20   4   1       1085.94       1217.59        51.29 o                         
 -18   4   1        387.13        285.65        21.55 o                         
 -16   4   1        753.76        711.88        24.84 o                         
 -14   4   1        391.37        391.72        19.90 o                         
 -12   4   1       1204.63       1144.68        31.48 o                         
 -10   4   1       1133.86       1141.04        26.22 o                         
  -8   4   1         75.65         55.97         7.27 o                         
  -6   4   1       8033.72       7688.83        71.78 o                         
  -4   4   1       4348.70       4057.62        58.46 o                         
  -2   4   1        156.87        179.05        16.99 o                         
   0   4   1        660.05        707.39        20.57 o                         
   2   4   1       3607.96       3829.91        41.50 o                         
   4   4   1          2.40         23.53         4.45 o                         
   6   4   1       1272.65       1438.30        24.62 o                         
   8   4   1       3104.46       3338.09        37.77 o                         
  10   4   1        596.34        699.62        26.86 o                         
  12   4   1        934.37        863.85        22.21 o                         
  14   4   1          6.76         18.60         5.48 o                         
  16   4   1       5320.80       5565.27       110.57 o                         
  18   4   1         92.50         67.78        11.00 o                         
  20   4   1       1561.22       1427.42        40.81 o                         
  22   4   1         42.25          7.97        11.13 o                         
  24   4   1       1978.02       1809.44        61.10 o                         
  26   4   1        228.14        215.12        40.08 o                         
  28   4   1        288.63        333.88        31.66 o                         
  30   4   1       1765.84       1768.51        91.13 o                         
  32   4   1       1068.48        976.00       115.89 o                         
  34   4   1        250.30        194.92        43.67 o                         
 -33   5   1        117.82         69.03        80.04 o                         
 -31   5   1        378.01        449.45        75.95 o                         
 -29   5   1         56.54         18.21        27.65 o                         
 -27   5   1       1026.96        968.85        65.44 o                         
 -25   5   1       1287.83       1330.12       104.16 o                         
 -23   5   1         21.85          5.39        13.58 o                         
 -21   5   1        899.79        842.92        56.95 o                         
 -19   5   1       3573.63       3555.09        70.21 o                         
 -17   5   1       5786.38       5580.60        85.35 o                         
 -15   5   1        999.55       1026.16        30.39 o                         
 -13   5   1        317.42        311.41        24.72 o                         
 -11   5   1        204.75        214.68        13.95 o                         
  -9   5   1        576.83        551.23        20.59 o                         
  -7   5   1         12.52          8.67         8.40 o                         
  -5   5   1        698.43        745.98        32.54 o                         
  -3   5   1       4719.73       4812.49        74.47 o                         
  -1   5   1       2695.47       2618.24        52.63 o                         
   1   5   1        652.53        674.16        26.35 o                         
   3   5   1        335.08        306.72        16.11 o                         
   5   5   1       1485.36       1488.15        29.60 o                         
   7   5   1       1471.53       1508.00        34.21 o                         
   9   5   1          4.46         -0.45         5.31 o                         
  11   5   1        747.52        757.83        32.46 o                         
  13   5   1        770.93        751.78        23.02 o                         
  15   5   1        702.51        679.43        21.45 o                         
  17   5   1        243.24        206.71        18.75 o                         
  19   5   1         54.96         36.24         8.65 o                         
  21   5   1        723.26        711.12        37.85 o                         
  23   5   1        157.69        113.39        17.60 o                         
  25   5   1         17.26        -12.49        23.10 o                         
  27   5   1         43.34         57.12        22.42 o                         
  29   5   1        122.98        179.13        32.22 o                         
  31   5   1        147.11        181.05        61.25 o                         
  33   5   1         56.42          3.00        29.36 o                         
 -30   6   1        184.20        215.90        48.23 o                         
 -28   6   1        174.49        228.41        82.49 o                         
 -26   6   1        218.37        222.48        37.83 o                         
 -24   6   1          1.08         38.11        25.81 o                         
 -22   6   1        125.77         78.97        19.16 o                         
 -20   6   1        227.56        187.83        40.31 o                         
 -18   6   1        581.17        506.06        30.39 o                         
 -16   6   1        178.68        153.04        24.55 o                         
 -14   6   1        396.04        394.34        28.14 o                         
 -12   6   1       1770.60       1785.24        53.07 o                         
 -10   6   1       3624.20       3667.96        78.32 o                         
  -8   6   1       4442.30       4537.90        68.82 o                         
  -6   6   1        444.67        429.83        22.15 o                         
  -4   6   1        267.18        205.59        18.51 o                         
  -2   6   1        271.80        256.73        21.05 o                         
   0   6   1        966.77       1121.60        37.50 o                         
   2   6   1        690.76        773.76        30.96 o                         
   4   6   1        111.38        180.30        16.65 o                         
   6   6   1        856.95        743.91        26.87 o                         
   8   6   1        105.04        107.02        13.20 o                         
  10   6   1       1003.53        961.07        37.89 o                         
  12   6   1       4651.06       4620.68        96.06 o                         
  14   6   1        298.21        264.30        21.45 o                         
  16   6   1       3835.64       3790.99        67.40 o                         
  18   6   1       1414.70       1404.91        49.56 o                         
  20   6   1        248.85        193.29        23.91 o                         
  22   6   1        525.96        527.41        54.30 o                         
  24   6   1        975.76        877.26        66.69 o                         
  26   6   1        373.86        372.50        47.80 o                         
  28   6   1         10.44         15.79        27.77 o                         
  30   6   1          1.94        -14.81        21.18 o                         
 -27   7   1         75.63         69.77        31.84 o                         
 -25   7   1         88.70         69.68        25.10 o                         
 -23   7   1         87.77         45.71        26.57 o                         
 -21   7   1        296.15        267.13        43.96 o                         
 -19   7   1        604.63        532.43        41.76 o                         
 -17   7   1        749.90        819.29        39.76 o                         
 -15   7   1          0.10         12.37        13.16 o                         
 -13   7   1        249.62        262.27        25.26 o                         
 -11   7   1        612.65        631.45        38.56 o                         
  -9   7   1        773.85        808.89        33.29 o                         
  -7   7   1         57.18         66.97        12.92 o                         
  -5   7   1       1367.31       1451.75        45.64 o                         
  -3   7   1       1560.89       1618.44        48.60 o                         
  -1   7   1        984.76       1127.81        40.80 o                         
   1   7   1        172.46        176.97        18.69 o                         
   3   7   1          5.39          2.29        10.37 o                         
   5   7   1          0.02         15.04         9.13 o                         
   7   7   1        528.61        606.74        30.36 o                         
   9   7   1       1108.64       1237.56        44.48 o                         
  11   7   1        688.66        645.87        38.47 o                         
  13   7   1          0.93         -8.23        14.87 o                         
  15   7   1        216.19        176.57        21.71 o                         
  17   7   1        252.32        263.86        23.03 o                         
  19   7   1        385.57        395.39        47.46 o                         
  21   7   1         21.44         15.12        21.87 o                         
  23   7   1          9.30         17.72        23.17 o                         
  25   7   1          0.11        -20.05        24.53 o                         
  27   7   1        178.34        139.38        42.86 o                         
 -22   8   1         55.97         30.42        30.27 o                         
 -20   8   1        105.75         79.28        30.69 o                         
 -18   8   1          0.05        -12.20        27.94 o                         
 -16   8   1         11.14         17.86        18.96 o                         
 -14   8   1        184.37        194.64        24.70 o                         
 -12   8   1        339.91        372.20        35.10 o                         
 -10   8   1        143.42        140.76        23.76 o                         
  -8   8   1        205.24        175.88        21.12 o                         
  -6   8   1          6.02        -11.97        11.97 o                         
  -4   8   1         55.89         34.78        18.08 o                         
  -2   8   1        210.57        235.71        24.06 o                         
   0   8   1        319.49        353.40        31.65 o                         
   2   8   1         40.43         29.33        14.37 o                         
   4   8   1          9.74        -13.27        13.27 o                         
   6   8   1       1275.44       1307.22        46.17 o                         
   8   8   1       1479.82       1579.73        49.40 o                         
  10   8   1        751.16        922.13        44.62 o                         
  12   8   1        602.83        572.30        35.39 o                         
  14   8   1        219.53        230.60        25.64 o                         
  16   8   1       1555.81       1508.55        84.18 o                         
  18   8   1       2259.31       2223.08       105.73 o                         
  20   8   1        616.55        622.81        66.99 o                         
  22   8   1         95.75        122.87        33.26 o                         
 -17   9   1          0.45         -5.10        36.24 o                         
 -15   9   1         95.75         53.23        27.29 o                         
 -13   9   1        173.52        204.95        54.63 o                         
 -11   9   1       4166.98       4522.15       103.25 o                         
  -9   9   1        105.93        123.71        23.57 o                         
  -7   9   1         76.17         30.69        24.60 o                         
  -5   9   1         61.89         83.37        18.60 o                         
  -3   9   1       1923.13       2015.32        62.36 o                         
  -1   9   1        966.44        918.48        43.86 o                         
   1   9   1       1567.93       1629.31        59.50 o                         
   3   9   1        183.20        157.49        31.19 o                         
   5   9   1       1752.85       1689.38        59.08 o                         
   7   9   1        277.66        240.34        29.91 o                         
   9   9   1       1921.53       2059.24        67.41 o                         
  11   9   1         13.69         11.45        18.42 o                         
  13   9   1        532.18        487.58        73.35 o                         
  15   9   1        223.31        153.69        35.08 o                         
  17   9   1        112.32         34.64        27.97 o                         
  -4  10   1        264.29        269.05        35.99 o                         
  -2  10   1          1.09         17.23        18.08 o                         
   0  10   1          6.23         13.55        19.14 o                         
   2  10   1        200.69        169.67        28.32 o                         
   4  10   1        172.48        184.93        29.56 o                         
 -38   0   2       1915.91       1662.61       143.74 o                         
 -36   0   2         31.00         64.86        31.62 o                         
 -34   0   2       2367.11       2745.66       145.37 o                         
 -32   0   2         27.13         54.21        24.65 o                         
 -30   0   2       6861.14       7015.26       181.95 o                         
 -28   0   2        669.30        683.26        51.82 o                         
 -26   0   2         10.97         11.92        14.08 o                         
 -24   0   2       6701.10       6579.56       252.36 o                         
 -22   0   2      58733.59      58040.36       530.84 o                         
 -20   0   2      25371.75      24600.43       257.70 o                         
 -18   0   2        635.61        776.93        29.75 o                         
 -16   0   2        359.05        359.34        17.32 o                         
 -14   0   2      48589.70      49608.36       381.63 o                         
 -12   0   2      32907.60      35106.68       492.77 o                         
 -10   0   2      49112.21      50794.69       327.87 o                         
  -8   0   2       4887.55       4771.59        45.60 o                         
  -6   0   2      41670.94      41510.38       398.83 o                         
  -4   0   2      15351.82      14625.89       128.94 o                         
   2   0   2        219.64        192.24         9.36 o                         
   4   0   2       3570.05       3399.13        32.86 o                         
   6   0   2      52460.78      50761.36       483.81 o                         
   8   0   2        133.99        177.18         7.57 o                         
  10   0   2      39526.23      40689.90       265.96 o                         
  12   0   2        447.96        293.39        12.29 o                         
  14   0   2          0.52          0.93         4.00 o                         
  16   0   2      21078.58      20711.17       209.33 o                         
  18   0   2        141.49        110.94        13.91 o                         
  20   0   2       1115.94       1115.91        43.95 o                         
  22   0   2       2085.46       2052.10        63.83 o                         
  24   0   2       6161.39       6386.18       127.83 o                         
  26   0   2        388.09        431.41        38.81 o                         
  28   0   2       3381.81       3580.38        99.66 o                         
  30   0   2       1200.32       1327.62        61.80 o                         
  32   0   2       4149.44       4263.89       120.77 o                         
  34   0   2       1147.68       1149.19        74.65 o                         
  36   0   2       3797.21       3957.57       144.78 o                         
  38   0   2        485.00        579.85        84.94 o                         
 -37   1   2          0.18          5.82        24.01 o                         
 -35   1   2        586.91        609.53        49.84 o                         
 -33   1   2       1055.59       1024.47        53.27 o                         
 -31   1   2       1077.14       1028.63        48.43 o                         
 -29   1   2        652.58        706.31        39.70 o                         
 -27   1   2        108.01         99.71        14.59 o                         
 -25   1   2       1368.69       1374.71        39.72 o                         
 -23   1   2       1442.79       1507.51        41.40 o                         
 -21   1   2        382.67        345.27        19.43 o                         
 -19   1   2       3681.68       3552.33        54.21 o                         
 -17   1   2         41.63         22.21         4.79 o                         
 -15   1   2        807.35        843.04        18.02 o                         
 -13   1   2         66.91         72.01         6.05 o                         
 -11   1   2        281.17        275.44         7.82 o                         
  -9   1   2       2776.69       2888.23        30.97 o                         
  -7   1   2        711.41        815.53        11.81 o                         
  -5   1   2       4731.54       4888.09        53.91 o                         
  -3   1   2       5596.95       5710.18        51.32 o                         
  -1   1   2      41395.99      40871.96       481.04 o                         
   1   1   2       2174.50       2193.13        16.50 o                         
   3   1   2       3970.96       4312.50        28.32 o                         
   5   1   2        154.84        114.46         5.34 o                         
   7   1   2      24941.37      24996.92       130.78 o                         
   9   1   2       7479.28       7486.98        48.58 o                         
  11   1   2         15.42         12.87         2.10 o                         
  13   1   2       3212.16       3395.13        32.87 o                         
  15   1   2      15902.57      16124.88       109.68 o                         
  17   1   2       8677.72       8776.50        80.67 o                         
  19   1   2       4663.02       4602.73        49.49 o                         
  21   1   2        374.90        430.53        17.74 o                         
  23   1   2       3601.13       3638.43        62.70 o                         
  25   1   2        180.77        209.35        16.93 o                         
  27   1   2       3009.56       2967.18        62.68 o                         
  29   1   2        362.36        353.55        27.89 o                         
  31   1   2         64.22         49.26        16.08 o                         
  33   1   2          4.61         12.21        15.77 o                         
  35   1   2       1268.02       1279.87        80.34 o                         
  37   1   2        493.16        476.13        72.69 o                         
 -38   2   2       3243.33       3415.89       154.59 o                         
 -36   2   2       1986.80       2021.40       110.26 o                         
 -34   2   2        162.98        157.68        38.46 o                         
 -32   2   2        829.35        798.69        50.38 o                         
 -30   2   2        979.67        913.33        36.37 o                         
 -28   2   2       3165.04       3203.77        62.30 o                         
 -26   2   2       5002.61       4971.15        77.17 o                         
 -24   2   2       7890.88       7896.79        99.39 o                         
 -22   2   2       2181.31       2059.69        43.33 o                         
 -20   2   2       6400.67       6246.63        73.20 o                         
 -18   2   2       8754.07       8737.45        87.17 o                         
 -16   2   2      21437.12      22095.96       168.76 o                         
 -14   2   2        696.39        634.22        19.82 o                         
 -12   2   2        603.66        469.60        15.82 o                         
 -10   2   2       1552.57       1632.95        26.65 o                         
  -8   2   2       5760.44       5866.59        48.61 o                         
  -6   2   2       7375.94       7207.58        53.29 o                         
  -4   2   2       6308.28       6462.88        55.85 o                         
  -2   2   2      25305.70      26437.19       146.78 o                         
   0   2   2       2328.16       2335.46        22.71 o                         
   2   2   2      13840.13      14106.64        83.06 o                         
   4   2   2      31403.64      31412.10       142.62 o                         
   6   2   2       8400.31       8363.40        49.79 o                         
   8   2   2        310.10        212.17         8.02 o                         
  10   2   2        797.95        762.56        20.70 o                         
  12   2   2       1099.09       1203.63        24.04 o                         
  14   2   2          3.81         22.33         5.33 o                         
  16   2   2       4250.27       4292.53        53.82 o                         
  18   2   2       2137.87       2102.45        32.89 o                         
  20   2   2       6542.51       6433.77        57.88 o                         
  22   2   2       5535.21       5166.17        56.86 o                         
  24   2   2        415.13        441.13        16.19 o                         
  26   2   2        241.03        289.23        16.85 o                         
  28   2   2        632.91        690.64        33.66 o                         
  30   2   2        151.94        124.44        19.92 o                         
  32   2   2         15.87         36.18        20.37 o                         
  34   2   2        175.49        247.64        80.85 o                         
  36   2   2        104.05         39.37        27.65 o                         
 -37   3   2         14.30         38.31        35.93 o                         
 -35   3   2        122.66         93.16        33.73 o                         
 -33   3   2        167.59        108.72        28.30 o                         
 -31   3   2       1253.96       1332.75        68.49 o                         
 -29   3   2       1577.97       1628.47        82.43 o                         
 -27   3   2        103.00        127.01        19.58 o                         
 -25   3   2         92.90         67.29        17.40 o                         
 -23   3   2        166.89        139.57        17.73 o                         
 -21   3   2      16128.55      15724.75       154.57 o                         
 -19   3   2       8138.19       7618.67       128.52 o                         
 -17   3   2       4755.41       4742.28        82.87 o                         
 -15   3   2       2637.97       2412.58        44.62 o                         
 -13   3   2       3234.87       2853.21        45.16 o                         
 -11   3   2       7084.66       6870.05        81.37 o                         
  -9   3   2      32834.67      33244.07       219.44 o                         
  -7   3   2       8444.38       8386.18        71.39 o                         
  -5   3   2       1844.36       1755.90        22.77 o                         
  -3   3   2       1129.90       1273.53        19.26 o                         
  -1   3   2      29839.61      30063.46       162.70 o                         
   1   3   2      47214.52      48956.54       272.23 o                         
   3   3   2        636.85        760.91        14.31 o                         
   5   3   2       4742.84       5221.62        46.13 o                         
   7   3   2       1032.32        893.13        14.88 o                         
   9   3   2       4772.38       4665.34        43.94 o                         
  11   3   2       4544.89       4669.87        57.71 o                         
  13   3   2        172.33        143.28        12.60 o                         
  15   3   2       2925.42       2931.20        50.93 o                         
  17   3   2       1787.52       1649.14        36.89 o                         
  19   3   2         15.53         23.36         6.48 o                         
  21   3   2       1240.33       1225.99        32.99 o                         
  23   3   2        204.90        228.70        17.50 o                         
  25   3   2        669.08        656.71        29.57 o                         
  27   3   2        223.32        233.61        27.44 o                         
  29   3   2       2606.58       2538.90        96.58 o                         
  31   3   2         48.86         57.60        22.59 o                         
  33   3   2        135.38        123.12        34.38 o                         
  35   3   2        241.73        165.31        41.07 o                         
 -34   4   2        158.82        152.11        57.17 o                         
 -32   4   2          0.75        -15.30        15.30 o                         
 -30   4   2         37.94         11.12        29.95 o                         
 -28   4   2        104.13         56.42        23.25 o                         
 -26   4   2         56.35         23.48        19.76 o                         
 -24   4   2        841.24        888.64        53.61 o                         
 -22   4   2       2484.70       2359.16        49.47 o                         
 -20   4   2       3046.29       2976.05        93.34 o                         
 -18   4   2       2738.00       2786.90        62.92 o                         
 -16   4   2       1106.80       1177.64        38.85 o                         
 -14   4   2          0.25          8.54         6.21 o                         
 -12   4   2       1186.70       1210.54        29.21 o                         
 -10   4   2       2596.49       2515.03        39.04 o                         
  -8   4   2       1814.25       1643.61        26.81 o                         
  -6   4   2       6784.73       6612.87        68.90 o                         
  -4   4   2         15.39         50.11         7.30 o                         
  -2   4   2      11340.29      11646.68       119.94 o                         
   0   4   2      11967.80      12287.91       102.55 o                         
   2   4   2      24474.19      24995.91       157.29 o                         
   4   4   2      14135.62      14294.94       108.14 o                         
   6   4   2         11.02         23.09         4.58 o                         
   8   4   2      11780.30      11865.68        93.00 o                         
  10   4   2      18713.41      18035.49       147.67 o                         
  12   4   2       3697.34       3563.32        46.80 o                         
  14   4   2        329.01        276.36        14.35 o                         
  16   4   2         37.78         64.99         8.89 o                         
  18   4   2       6325.31       6130.34        90.37 o                         
  20   4   2       3621.81       3516.49        75.64 o                         
  22   4   2        737.39        717.22        39.63 o                         
  24   4   2        356.30        360.40        31.66 o                         
  26   4   2        152.29        197.63        35.83 o                         
  28   4   2        751.80        794.03        42.89 o                         
  30   4   2       2183.35       2370.97        84.72 o                         
  32   4   2        222.51        173.44        41.93 o                         
  34   4   2          0.34         -8.17        29.40 o                         
 -33   5   2         21.50        -19.25        37.57 o                         
 -31   5   2          0.35         25.23        25.51 o                         
 -29   5   2        222.37        176.25        43.76 o                         
 -27   5   2       1430.25       1447.78        75.50 o                         
 -25   5   2        390.87        407.90        44.74 o                         
 -23   5   2          5.14         35.35        17.19 o                         
 -21   5   2        277.32        225.23        36.62 o                         
 -19   5   2         13.84         22.96        11.44 o                         
 -17   5   2       1550.04       1479.39        51.93 o                         
 -15   5   2       1311.97       1239.20        36.17 o                         
 -13   5   2       5386.58       5101.56       111.61 o                         
 -11   5   2       1450.80       1365.69        35.00 o                         
  -9   5   2       1178.26       1196.63        30.48 o                         
  -7   5   2       1929.79       1866.02        44.75 o                         
  -5   5   2       3332.00       3348.50        53.12 o                         
  -3   5   2       1278.29       1146.56        34.42 o                         
  -1   5   2        544.28        586.76        24.70 o                         
   1   5   2       1384.56       1447.59        38.75 o                         
   3   5   2       2882.93       2894.23        40.89 o                         
   5   5   2       4505.15       4361.43        58.43 o                         
   7   5   2       5245.58       5245.24        84.19 o                         
   9   5   2      15922.67      15845.58       131.19 o                         
  11   5   2        902.58        896.35        25.95 o                         
  13   5   2       1867.53       1850.02        34.87 o                         
  15   5   2       1404.66       1312.15        39.77 o                         
  17   5   2       1408.56       1501.31        41.62 o                         
  19   5   2       2339.21       2266.75        73.47 o                         
  21   5   2       1713.43       1696.12        76.17 o                         
  23   5   2         14.38          6.03        12.79 o                         
  25   5   2       2958.22       2839.83       147.35 o                         
  27   5   2       2663.15       2856.83        94.12 o                         
  29   5   2       2169.52       2274.86       122.10 o                         
  31   5   2       1447.32       1548.23        98.50 o                         
  33   5   2          3.08         24.86        30.17 o                         
 -30   6   2        130.99         46.64        34.54 o                         
 -28   6   2        272.00        223.77        70.24 o                         
 -26   6   2       1848.79       1779.05        88.82 o                         
 -24   6   2       1453.03       1484.05        62.67 o                         
 -22   6   2        603.05        612.87        56.58 o                         
 -20   6   2        116.63        100.53        16.30 o                         
 -18   6   2        675.24        625.61        33.67 o                         
 -16   6   2       1309.23       1224.07        41.79 o                         
 -14   6   2       4144.74       4073.38        83.69 o                         
 -12   6   2       6911.82       6701.61       111.28 o                         
 -10   6   2       2583.43       2575.80        65.44 o                         
  -8   6   2        348.56        368.37        21.62 o                         
  -6   6   2      11538.65      11476.14       147.81 o                         
  -4   6   2       9236.61       8697.10       134.23 o                         
  -2   6   2       2268.42       2052.73        51.11 o                         
   0   6   2        313.75        324.97        25.01 o                         
   2   6   2        346.98        329.18        23.27 o                         
   4   6   2       1294.11       1248.08        34.09 o                         
   6   6   2        651.83        630.80        21.69 o                         
   8   6   2       1734.73       1642.41        36.02 o                         
  10   6   2        824.80        871.80        31.19 o                         
  12   6   2         64.20         73.11        13.39 o                         
  14   6   2        312.59        307.14        20.32 o                         
  16   6   2        912.65        913.60        38.89 o                         
  18   6   2        120.38        107.39        19.48 o                         
  20   6   2         10.67         17.46        12.08 o                         
  22   6   2        617.11        657.08        54.12 o                         
  24   6   2        326.61        322.14        44.07 o                         
  26   6   2        295.17        268.37        41.62 o                         
  28   6   2         92.31        180.94        43.73 o                         
  30   6   2        186.21        113.15        34.73 o                         
 -27   7   2          2.21         -3.84        47.10 o                         
 -25   7   2        775.36        846.41        82.62 o                         
 -23   7   2        866.29        969.73        69.11 o                         
 -21   7   2       1012.28       1092.69        79.19 o                         
 -19   7   2         99.86        110.22        24.27 o                         
 -17   7   2        144.24        119.01        18.77 o                         
 -15   7   2        307.29        338.80        28.98 o                         
 -13   7   2       2380.11       2424.25        69.14 o                         
 -11   7   2       1271.07       1280.09        50.89 o                         
  -9   7   2        840.51        938.64        38.45 o                         
  -7   7   2       1736.76       1815.85        50.82 o                         
  -5   7   2        982.77        946.00        37.29 o                         
  -3   7   2        892.58        896.27        36.86 o                         
  -1   7   2          0.71         11.33        10.12 o                         
   1   7   2        259.87        304.88        33.52 o                         
   3   7   2       1591.31       1680.88        65.74 o                         
   5   7   2       3557.81       3642.25        72.66 o                         
   7   7   2       1496.03       1484.78        42.58 o                         
   9   7   2        786.43        825.39        33.04 o                         
  11   7   2       3376.65       3533.79       123.60 o                         
  13   7   2       2095.42       2178.41        58.44 o                         
  15   7   2       4545.68       4576.48        99.50 o                         
  17   7   2       1737.41       1835.17        63.46 o                         
  19   7   2         32.48         24.35        20.64 o                         
  21   7   2        910.73        903.72        68.40 o                         
  23   7   2       2296.80       2523.35       108.13 o                         
  25   7   2        605.13        708.71        73.15 o                         
  27   7   2        282.05        355.36        50.64 o                         
 -22   8   2       1657.64       1819.71       109.02 o                         
 -20   8   2        739.64        738.41        93.49 o                         
 -18   8   2          0.74          4.39        25.67 o                         
 -16   8   2        141.62        129.28        23.43 o                         
 -14   8   2       1663.70       1638.61        58.38 o                         
 -12   8   2        209.54        225.50        25.93 o                         
 -10   8   2        332.93        383.50        32.06 o                         
  -8   8   2        100.46         74.81        16.32 o                         
  -6   8   2        595.84        619.18        36.50 o                         
  -4   8   2        217.07        224.48        26.31 o                         
  -2   8   2       2335.33       2466.76        64.69 o                         
   0   8   2       1513.28       1486.84        50.43 o                         
   2   8   2         85.43         31.35        13.82 o                         
   4   8   2        155.76        112.36        19.11 o                         
   6   8   2       1633.93       1707.35        52.42 o                         
   8   8   2         31.43         30.88        16.34 o                         
  10   8   2         85.04         43.93        15.66 o                         
  12   8   2        876.75        969.35        43.04 o                         
  14   8   2         16.34         -6.99        18.96 o                         
  16   8   2         70.22         77.39        26.97 o                         
  18   8   2         12.83         44.05        26.07 o                         
  20   8   2        257.82        257.10        76.00 o                         
  22   8   2        471.69        438.14        86.91 o                         
 -17   9   2       1485.35       1513.33        91.83 o                         
 -15   9   2        702.97        697.93        88.24 o                         
 -13   9   2        155.09        113.61        31.47 o                         
 -11   9   2          7.33         46.81        20.26 o                         
  -9   9   2         26.92         -2.43        16.39 o                         
  -7   9   2        160.01        177.49        36.31 o                         
  -5   9   2        538.43        494.90        35.50 o                         
  -3   9   2         89.27         87.94        24.47 o                         
  -1   9   2         56.62         35.05        21.18 o                         
   1   9   2        287.54        283.04        27.05 o                         
   3   9   2        867.59        869.54        46.16 o                         
   5   9   2        570.45        572.30        36.48 o                         
   7   9   2        422.25        367.07        34.58 o                         
   9   9   2        459.91        457.79        38.34 o                         
  11   9   2        225.26        177.24        52.93 o                         
  13   9   2          0.06        -25.72        40.33 o                         
  15   9   2         73.23        125.21        35.18 o                         
  17   9   2        156.63         98.71        42.55 o                         
  -4  10   2         72.72         39.42        48.09 o                         
  -2  10   2         25.44        -16.23        20.31 o                         
   0  10   2        675.41        708.38        46.54 o                         
   2  10   2        719.50        845.88        66.47 o                         
 -37   1   3       3082.47       2885.14       109.15 o                         
 -35   1   3        604.42        544.20        48.05 o                         
 -33   1   3        968.72        975.60        49.79 o                         
 -31   1   3          5.31         16.77        17.99 o                         
 -29   1   3       1265.76       1125.36        41.83 o                         
 -27   1   3        131.49        138.38        16.57 o                         
 -25   1   3        281.81        339.51        26.63 o                         
 -23   1   3        845.08        838.43        51.82 o                         
 -21   1   3       3226.41       3084.25        57.12 o                         
 -19   1   3       4854.58       4583.90        61.28 o                         
 -17   1   3      26287.57      25579.50       192.90 o                         
 -15   1   3       2052.18       2356.98        32.14 o                         
 -13   1   3       8453.81       8224.61        64.05 o                         
 -11   1   3      17112.94      18163.42       104.98 o                         
  -9   1   3       4435.81       4238.21        36.73 o                         
  -7   1   3      11642.69      11982.45        76.85 o                         
  -5   1   3      19147.91      19390.70       117.53 o                         
  -3   1   3     101087.85      96842.55      1356.38 o                         
  -1   1   3       8120.71       7600.00        58.86 o                         
   1   1   3      13459.27      13062.61        73.17 o                         
   5   1   3        329.86        304.03         8.61 o                         
   7   1   3       1024.23       1019.09        14.12 o                         
   9   1   3      23532.17      24796.53       127.98 o                         
  11   1   3      13390.55      13425.70        72.93 o                         
  13   1   3       4562.50       5108.78        41.34 o                         
  15   1   3       1399.01       1221.17        20.92 o                         
  17   1   3         19.69         26.12         4.41 o                         
  19   1   3         73.69         76.18         7.53 o                         
  21   1   3      13628.26      13504.00       127.26 o                         
  23   1   3        507.62        548.57        21.22 o                         
  25   1   3       1441.29       1359.83        35.47 o                         
  27   1   3       2310.82       2158.55        52.67 o                         
  29   1   3        577.55        618.19        37.49 o                         
  31   1   3          0.60          6.45        11.99 o                         
  33   1   3        266.05        217.29        24.01 o                         
  35   1   3         44.20        -13.34        33.04 o                         
  37   1   3        199.20        198.00        54.72 o                         
 -38   2   3          9.02        -30.61        30.61 o                         
 -36   2   3         59.18         68.36        29.61 o                         
 -34   2   3       1352.16       1403.38        89.07 o                         
 -32   2   3         56.13         45.82        20.13 o                         
 -30   2   3        157.98        129.89        18.37 o                         
 -28   2   3         78.94         62.98        17.92 o                         
 -26   2   3       2991.61       3112.04        65.46 o                         
 -24   2   3        388.91        401.71        27.18 o                         
 -22   2   3       1040.17       1012.27        31.89 o                         
 -20   2   3          0.26          3.98         5.62 o                         
 -18   2   3       2771.54       2774.08        48.50 o                         
 -16   2   3       6470.74       6744.47        71.36 o                         
 -14   2   3        265.36        282.45        14.71 o                         
 -12   2   3         56.41        114.04         9.23 o                         
 -10   2   3        165.81        217.95        10.61 o                         
  -8   2   3         53.23        150.97         8.34 o                         
  -6   2   3       4874.44       4705.65        45.48 o                         
  -4   2   3       6483.95       6206.99        65.67 o                         
  -2   2   3        151.18        163.19         6.60 o                         
   0   2   3      97139.01      97794.48      1185.67 o                         
   2   2   3        730.59        718.99        10.49 o                         
   4   2   3       1478.65       1400.94        15.53 o                         
   6   2   3       9728.91       9753.79        54.78 o                         
   8   2   3          1.16          6.19         5.58 o                         
  10   2   3      13390.43      14012.76        99.57 o                         
  12   2   3       3857.64       3402.02        36.20 o                         
  14   2   3         12.75         -2.22         2.73 o                         
  16   2   3        660.18        695.10        18.69 o                         
  18   2   3        368.08        389.42        16.18 o                         
  20   2   3      14315.84      13877.65       121.04 o                         
  22   2   3       5853.65       5607.48        64.57 o                         
  24   2   3        371.62        419.96        22.00 o                         
  26   2   3       4631.86       4740.61        73.18 o                         
  28   2   3         11.89         -4.38         9.33 o                         
  30   2   3        580.36        525.32        36.65 o                         
  32   2   3        322.81        301.20        38.65 o                         
  34   2   3        730.98        720.46        57.23 o                         
  36   2   3          2.02         14.49        49.00 o                         
 -37   3   3       1375.34       1110.55       136.39 o                         
 -35   3   3        156.99        197.78        42.60 o                         
 -33   3   3         74.36         48.13        23.61 o                         
 -31   3   3        757.06        831.77        57.76 o                         
 -29   3   3        171.99        161.26        23.40 o                         
 -27   3   3         43.81         65.69        29.73 o                         
 -25   3   3        149.90        112.65        15.86 o                         
 -23   3   3       1354.32       1222.55        42.44 o                         
 -21   3   3        178.77        146.66        15.39 o                         
 -19   3   3        102.56        115.79        18.86 o                         
 -17   3   3          7.46         -3.90         8.23 o                         
 -15   3   3         35.22         13.41         7.06 o                         
 -13   3   3       1178.45       1242.68        28.88 o                         
 -11   3   3       7315.99       7543.51        85.72 o                         
  -9   3   3        174.03        165.84        11.15 o                         
  -7   3   3        405.42        517.79        13.96 o                         
  -5   3   3        439.61        361.63        12.91 o                         
  -3   3   3       4559.74       5247.65        44.10 o                         
  -1   3   3          0.17         17.09         7.67 o                         
   1   3   3      14841.78      15422.93        94.51 o                         
   3   3   3        568.96        792.36        16.37 o                         
   5   3   3         81.00        141.20         6.44 o                         
   7   3   3        654.28        841.73        14.06 o                         
   9   3   3        247.91        369.34        10.47 o                         
  11   3   3       6005.14       6272.09        65.97 o                         
  13   3   3        176.48        196.46        13.26 o                         
  15   3   3       3864.08       3634.58        55.54 o                         
  17   3   3       3171.48       3156.63        49.25 o                         
  19   3   3        685.81        689.84        22.61 o                         
  21   3   3       2169.32       2206.23        60.06 o                         
  23   3   3        124.99         98.76        15.90 o                         
  25   3   3       1056.88       1038.80        43.32 o                         
  27   3   3       1464.12       1433.80        59.10 o                         
  29   3   3          0.03        -12.60        12.60 o                         
  31   3   3        489.76        400.60        46.22 o                         
  33   3   3        143.20        212.53        35.91 o                         
  35   3   3        561.92        549.57        80.04 o                         
 -34   4   3        173.62        134.80        39.27 o                         
 -32   4   3        140.59        160.91        37.73 o                         
 -30   4   3        653.63        703.82        86.97 o                         
 -28   4   3         44.12         19.06        21.91 o                         
 -26   4   3         47.94         30.10        24.50 o                         
 -24   4   3          4.39         14.46        11.17 o                         
 -22   4   3       1249.67       1098.51        43.94 o                         
 -20   4   3        950.20        935.08        40.06 o                         
 -18   4   3       3435.54       3375.67        76.53 o                         
 -16   4   3       1045.14       1059.53        48.80 o                         
 -14   4   3        234.08        253.96        18.27 o                         
 -12   4   3        450.23        499.72        26.19 o                         
 -10   4   3       1272.11       1119.50        27.19 o                         
  -8   4   3       2092.00       2045.99        30.79 o                         
  -6   4   3       1072.85       1182.98        21.07 o                         
  -4   4   3       2742.44       2659.02        41.96 o                         
  -2   4   3       7545.88       8100.06        94.34 o                         
   0   4   3       8569.17       8945.10        73.67 o                         
   2   4   3       6058.92       6909.10        59.53 o                         
   4   4   3        474.67        625.02        16.18 o                         
   6   4   3        115.59        107.06         7.68 o                         
   8   4   3        720.26        715.90        15.42 o                         
  10   4   3       3899.27       3916.72        53.28 o                         
  12   4   3       3176.79       2967.98        50.25 o                         
  14   4   3         19.32         20.37         5.57 o                         
  16   4   3        314.57        311.04        16.93 o                         
  18   4   3       1518.96       1524.77        37.91 o                         
  20   4   3       8185.05       7964.02       101.25 o                         
  22   4   3        474.93        420.86        36.56 o                         
  24   4   3         10.12         17.47        15.09 o                         
  26   4   3       1922.91       1997.48        73.37 o                         
  28   4   3        674.70        710.39        41.46 o                         
  30   4   3        259.77        255.89        32.67 o                         
  32   4   3        186.19        169.58        34.13 o                         
  34   4   3        280.56        237.90        50.95 o                         
 -33   5   3          2.10        -23.88        23.88 o                         
 -31   5   3        670.80        578.29        83.30 o                         
 -29   5   3        595.65        647.29        77.17 o                         
 -27   5   3        250.54        260.68        47.49 o                         
 -25   5   3          4.65         18.76        15.65 o                         
 -23   5   3        348.31        322.88        31.46 o                         
 -21   5   3        254.71        243.98        26.31 o                         
 -19   5   3        424.80        426.73        31.77 o                         
 -17   5   3          3.83          6.14        10.21 o                         
 -15   5   3        239.84        196.33        17.11 o                         
 -13   5   3         23.48          5.72         7.44 o                         
 -11   5   3        253.01        263.64        17.84 o                         
  -9   5   3        317.75        313.09        14.39 o                         
  -7   5   3         32.53         62.18         9.07 o                         
  -5   5   3        240.87        243.93        15.63 o                         
  -3   5   3       2616.78       2643.47        53.49 o                         
  -1   5   3       5090.13       5323.27        79.21 o                         
   1   5   3       3626.79       3867.22        54.47 o                         
   3   5   3        388.34        437.85        15.84 o                         
   5   5   3       3662.21       3707.03        48.03 o                         
   7   5   3       2743.58       2628.93        37.16 o                         
   9   5   3       1163.89       1137.86        25.73 o                         
  11   5   3        630.98        664.63        21.84 o                         
  13   5   3       4044.86       4005.39        57.10 o                         
  15   5   3       1966.13       1875.98        43.10 o                         
  17   5   3       2307.99       2287.36        55.51 o                         
  19   5   3       4345.43       4323.97       105.48 o                         
  21   5   3         12.92         15.15        13.54 o                         
  23   5   3        189.21        161.79        22.53 o                         
  25   5   3       1278.81       1384.93        64.03 o                         
  27   5   3       1046.38       1080.83        60.11 o                         
  29   5   3        113.81         71.86        24.99 o                         
  31   5   3        220.04        175.05        39.63 o                         
  33   5   3        442.94        386.90        62.79 o                         
 -30   6   3       2107.47       2417.36       141.21 o                         
 -26   6   3         90.05         29.12        32.79 o                         
 -24   6   3        393.71        416.33        44.51 o                         
 -22   6   3       1200.54       1231.25        45.93 o                         
 -20   6   3        630.17        586.67        34.16 o                         
 -18   6   3        674.05        575.60        33.92 o                         
 -16   6   3         12.01          3.98        16.73 o                         
 -14   6   3        345.56        319.31        19.40 o                         
 -12   6   3       1994.99       1975.42        57.73 o                         
 -10   6   3       8573.21       8573.25       109.23 o                         
  -8   6   3       1735.88       1801.55        43.35 o                         
  -6   6   3        171.99        172.89        15.80 o                         
  -4   6   3        774.05        684.20        31.11 o                         
  -2   6   3       5939.31       6173.81        93.45 o                         
   0   6   3       1237.12       1423.18        42.70 o                         
   2   6   3        129.58         90.83        13.95 o                         
   4   6   3       1231.45       1133.82        28.33 o                         
   6   6   3        530.45        583.43        21.61 o                         
   8   6   3          0.13         -4.63         8.19 o                         
  10   6   3        441.38        431.33        24.67 o                         
  12   6   3        523.36        555.74        23.01 o                         
  14   6   3         12.37         25.22         8.65 o                         
  16   6   3        368.97        355.90        27.18 o                         
  18   6   3         22.49          5.07        12.83 o                         
  20   6   3        783.28        763.25        51.58 o                         
  22   6   3        509.78        447.60        41.18 o                         
  24   6   3         77.39         56.65        31.74 o                         
  26   6   3        352.84        382.71        54.93 o                         
  28   6   3         26.57         25.41        26.04 o                         
  30   6   3          4.51        -10.18        21.91 o                         
 -27   7   3        304.55        354.54        84.94 o                         
 -25   7   3        118.64        191.42        36.33 o                         
 -23   7   3        254.94        305.27        44.14 o                         
 -21   7   3         12.45         52.91        17.81 o                         
 -19   7   3        241.27        252.32        25.98 o                         
 -17   7   3         36.49         35.41        14.04 o                         
 -15   7   3         10.36         28.86        12.73 o                         
 -13   7   3          0.08         13.67        13.83 o                         
 -11   7   3       1728.14       1742.52        59.99 o                         
  -9   7   3       1114.98       1003.81        37.35 o                         
  -7   7   3        293.83        259.83        22.62 o                         
  -5   7   3        262.52        335.05        25.80 o                         
  -3   7   3        188.91        200.04        20.29 o                         
  -1   7   3        134.08        141.41        22.63 o                         
   1   7   3         46.47         44.68        12.82 o                         
   3   7   3          1.56         15.99        10.10 o                         
   5   7   3         32.89         54.65        12.86 o                         
   7   7   3          7.36         12.97        10.60 o                         
   9   7   3        931.72        950.88        35.49 o                         
  11   7   3       1389.01       1417.93        51.97 o                         
  13   7   3         34.86         27.86        11.77 o                         
  15   7   3         39.90         33.70        11.82 o                         
  17   7   3          0.22         16.78        19.03 o                         
  19   7   3         42.42         44.05        24.83 o                         
  21   7   3        104.54         96.11        29.91 o                         
  23   7   3        106.44         26.65        23.26 o                         
  25   7   3         88.29         78.11        32.02 o                         
  27   7   3         80.22        132.84        32.53 o                         
 -22   8   3        110.57        161.57        36.16 o                         
 -20   8   3        213.30        193.44        40.18 o                         
 -18   8   3        411.42        371.39        57.70 o                         
 -16   8   3         56.15         53.87        19.68 o                         
 -14   8   3       1051.94       1127.31        50.21 o                         
 -12   8   3       2733.35       2824.36        78.39 o                         
 -10   8   3       1545.07       1576.06        59.14 o                         
  -8   8   3          0.30        -11.96        14.92 o                         
  -6   8   3        723.76        735.67        43.94 o                         
  -4   8   3       1903.08       1968.14        59.08 o                         
  -2   8   3       2850.60       2864.70        70.32 o                         
   0   8   3        257.01        321.83        27.06 o                         
   2   8   3        211.21        213.07        25.65 o                         
   4   8   3       1005.84       1077.24        64.07 o                         
   6   8   3       3507.38       3545.49        75.47 o                         
   8   8   3       1973.63       2085.10        62.74 o                         
  10   8   3         95.26        107.32        24.62 o                         
  12   8   3        692.11        751.02        45.26 o                         
  14   8   3        525.06        490.61        55.24 o                         
  16   8   3        283.82        293.98        46.66 o                         
  18   8   3        375.04        317.37        73.80 o                         
  20   8   3        183.22        148.62        36.63 o                         
  22   8   3          6.69         23.05        27.90 o                         
 -17   9   3       1362.34       1427.46        89.41 o                         
 -15   9   3        258.84        218.97        41.57 o                         
 -13   9   3       1644.64       1678.64        70.90 o                         
 -11   9   3         54.25         52.03        23.93 o                         
  -9   9   3        756.07        840.51        49.11 o                         
  -7   9   3        267.39        240.85        28.53 o                         
  -5   9   3       1032.15       1088.37        47.61 o                         
  -3   9   3        280.02        261.12        26.89 o                         
  -1   9   3        103.82        109.89        30.19 o                         
   1   9   3        588.23        564.50        37.83 o                         
   3   9   3       1026.00       1015.05        45.72 o                         
   5   9   3        729.46        637.22        39.36 o                         
   7   9   3         40.48         39.96        16.60 o                         
   9   9   3        186.98        214.08        28.13 o                         
  11   9   3        234.94        253.19        53.70 o                         
  13   9   3        279.66        244.65        53.81 o                         
  15   9   3         15.84          5.20        25.03 o                         
  -2  10   3         86.22         84.75        24.32 o                         
   0  10   3          3.85          5.39        31.09 o                         
   2  10   3          0.17         -4.13        28.04 o                         
 -38   0   4        403.84        375.68        83.30 o                         
 -36   0   4        606.16        551.52        65.83 o                         
 -34   0   4          4.57         81.67        40.83 o                         
 -32   0   4        280.31        303.77        79.22 o                         
 -30   0   4         25.52         14.19        16.48 o                         
 -28   0   4       1978.71       1939.57       165.79 o                         
 -26   0   4       1193.30       1272.31        50.76 o                         
 -24   0   4       6849.53       7027.17       128.24 o                         
 -22   0   4       1188.17       1215.06        55.82 o                         
 -20   0   4      20383.15      20152.96       315.19 o                         
 -18   0   4         14.76         48.18        13.29 o                         
 -16   0   4      14250.97      13624.08       276.02 o                         
 -14   0   4       5882.59       5547.97        72.34 o                         
 -12   0   4         20.65         30.99         9.13 o                         
 -10   0   4       2869.43       3241.45        48.05 o                         
  -8   0   4      13586.57      13701.23       340.15 o                         
  -6   0   4       2465.40       2297.80        51.45 o                         
  -4   0   4      14732.58      14448.82       134.86 o                         
  -2   0   4       2875.72       2683.00        53.62 o                         
   2   0   4      13209.11      13325.26       128.49 o                         
   4   0   4      46717.67      45094.46       337.65 o                         
   6   0   4      28030.79      28869.66       206.89 o                         
   8   0   4         95.47        166.22         8.49 o                         
  10   0   4        937.11       1289.69        22.53 o                         
  12   0   4       1532.53       1591.98        28.85 o                         
  14   0   4      25954.94      27151.00       213.92 o                         
  16   0   4        305.34        438.46        17.12 o                         
  18   0   4        321.93        280.84        16.38 o                         
  20   0   4        161.19        172.87        17.46 o                         
  22   0   4       6828.43       6831.73       154.38 o                         
  24   0   4        150.40        205.50        25.36 o                         
  26   0   4        723.17        738.57        43.90 o                         
  28   0   4        116.94         97.16        26.38 o                         
  30   0   4        740.38        721.80        50.08 o                         
  32   0   4       1204.04       1161.52        61.43 o                         
  34   0   4       3043.88       3112.39       106.15 o                         
  36   0   4        531.94        575.38        73.50 o                         
 -39   1   4          0.01          6.66        30.75 o                         
 -37   1   4        840.22        896.76        68.31 o                         
 -35   1   4         85.30        108.36        25.63 o                         
 -33   1   4        376.88        320.62        32.65 o                         
 -31   1   4        148.06        173.14        26.17 o                         
 -29   1   4         48.23         47.27        30.65 o                         
 -27   1   4          0.49         -7.34         8.25 o                         
 -25   1   4        261.37        238.82        24.98 o                         
 -23   1   4        409.08        405.15        28.57 o                         
 -21   1   4         13.65          8.05        11.45 o                         
 -19   1   4       4090.06       3875.82        65.06 o                         
 -17   1   4       1501.79       1534.10        28.63 o                         
 -15   1   4       6208.90       6386.01        72.11 o                         
 -13   1   4        530.06        662.55        17.27 o                         
 -11   1   4       3416.18       3819.91        38.79 o                         
  -9   1   4       4330.79       4502.09        42.18 o                         
  -7   1   4       6438.50       6262.72        59.40 o                         
  -5   1   4      16316.79      16420.26       103.75 o                         
  -3   1   4       8686.13       8704.13        69.05 o                         
  -1   1   4       8433.10       8887.08        61.38 o                         
   1   1   4      74927.55      76168.02       722.53 o                         
   3   1   4      21348.76      22064.04       123.03 o                         
   5   1   4      53824.15      53677.73       288.76 o                         
   7   1   4       3090.53       2985.61        34.66 o                         
   9   1   4       2203.47       2101.12        23.15 o                         
  11   1   4       2161.64       2033.51        21.83 o                         
  13   1   4       7971.84       7711.97        55.77 o                         
  15   1   4        832.38        813.03        16.98 o                         
  17   1   4        204.11        208.38        10.58 o                         
  19   1   4         60.90         61.55         8.95 o                         
  21   1   4       9768.48       9355.02       131.72 o                         
  23   1   4        525.48        513.10        32.43 o                         
  25   1   4        658.50        643.80        25.23 o                         
  27   1   4       2278.94       2255.72        48.62 o                         
  29   1   4          1.66          8.11         9.60 o                         
  31   1   4        167.45        192.70        20.75 o                         
  33   1   4        116.30        120.01        17.73 o                         
  35   1   4        217.52        209.03        30.43 o                         
  37   1   4        142.36        121.69        35.95 o                         
 -38   2   4       3485.78       3565.84       261.34 o                         
 -36   2   4       1653.13       1473.87        96.87 o                         
 -34   2   4       1211.60       1277.41        86.70 o                         
 -32   2   4         96.21         52.95        18.01 o                         
 -30   2   4        957.38       1048.98        50.52 o                         
 -28   2   4       3465.26       3510.08        74.56 o                         
 -26   2   4       3231.13       3314.81        68.64 o                         
 -24   2   4       1028.79       1031.31        35.57 o                         
 -22   2   4      10673.60      10298.55       131.59 o                         
 -20   2   4       9523.68       9160.93        96.20 o                         
 -18   2   4       7968.21       7946.89        94.33 o                         
 -16   2   4       8187.25       8518.92        87.73 o                         
 -14   2   4       9945.06       9747.70        85.80 o                         
 -12   2   4      10314.65      10390.29        98.06 o                         
 -10   2   4         27.75         30.11         4.21 o                         
  -8   2   4       7425.17       7632.84        60.79 o                         
  -6   2   4      22193.68      21804.00       139.26 o                         
  -4   2   4      18070.21      17948.21       125.93 o                         
  -2   2   4      20770.22      20834.21       124.67 o                         
   0   2   4     115254.75     116160.90      1327.32 o                         
   2   2   4      14479.34      15215.16        77.17 o                         
   4   2   4       4629.25       4666.08        33.93 o                         
   6   2   4       8500.74       8263.77        65.27 o                         
   8   2   4      16132.12      16125.57       115.87 o                         
  10   2   4      10115.54      10716.00        97.61 o                         
  12   2   4         78.30         33.79         4.92 o                         
  14   2   4       4032.09       4175.51        48.46 o                         
  16   2   4       2633.70       2588.13        39.66 o                         
  18   2   4       7208.36       7018.34        77.57 o                         
  20   2   4      16369.43      15376.92       122.21 o                         
  22   2   4        143.79        163.32        12.96 o                         
  24   2   4        148.53        234.45        14.99 o                         
  26   2   4        349.42        386.64        23.05 o                         
  28   2   4       2799.04       2731.55        68.50 o                         
  30   2   4       1741.41       1745.64        56.21 o                         
  32   2   4       3432.09       3498.70       114.08 o                         
  34   2   4         18.46         24.72        22.06 o                         
  36   2   4        145.17        118.62        32.18 o                         
 -37   3   4        900.31        874.79        87.02 o                         
 -35   3   4       1451.56       1475.07        99.19 o                         
 -33   3   4       1761.74       1892.47        84.01 o                         
 -31   3   4       5824.71       6037.07       126.60 o                         
 -29   3   4       6727.25       7083.75       147.66 o                         
 -27   3   4          6.40        -16.72        16.72 o                         
 -25   3   4          0.07        -10.46        10.46 o                         
 -23   3   4       3132.47       3085.10        67.29 o                         
 -21   3   4      12970.18      12820.25       198.66 o                         
 -19   3   4       1009.08        918.96        58.68 o                         
 -17   3   4       1030.70       1067.72        45.50 o                         
 -15   3   4       2696.58       2574.28        63.39 o                         
 -13   3   4       4761.54       4776.39        70.55 o                         
 -11   3   4      23068.26      23210.70       194.93 o                         
  -9   3   4      12042.03      12056.27       107.58 o                         
  -7   3   4          0.49          9.92         8.49 o                         
  -5   3   4        535.55        561.81        14.09 o                         
  -3   3   4        855.39        946.13        17.86 o                         
  -1   3   4        508.88        476.69        10.74 o                         
   1   3   4          2.51          9.30         2.90 o                         
   3   3   4       6290.05       6353.01        51.72 o                         
   5   3   4       1122.52       1282.48        17.89 o                         
   7   3   4       9124.08       8995.97        60.45 o                         
   9   3   4        963.69        950.58        17.53 o                         
  11   3   4      11836.92      12054.29       123.46 o                         
  13   3   4       1003.12       1118.39        32.09 o                         
  15   3   4      11231.99      11174.50       234.33 o                         
  17   3   4      10746.76      10247.09       122.96 o                         
  19   3   4          3.68         -2.57         5.49 o                         
  21   3   4        465.03        398.23        20.01 o                         
  23   3   4       9515.36       9449.80       109.39 o                         
  25   3   4       4149.68       4269.25        91.36 o                         
  27   3   4       1138.22       1254.52        50.86 o                         
  29   3   4        882.02        969.27        52.68 o                         
  31   3   4       1285.74       1267.87        89.96 o                         
  33   3   4        711.51        700.43        58.04 o                         
  35   3   4       1048.97       1054.06        72.54 o                         
 -34   4   4        234.79        288.62        61.59 o                         
 -32   4   4         23.46         26.62        25.68 o                         
 -30   4   4         11.23        -24.72        37.57 o                         
 -28   4   4         76.51         33.65        25.26 o                         
 -26   4   4          0.99         19.35        14.53 o                         
 -24   4   4        235.84        252.85        30.32 o                         
 -22   4   4       1166.45       1137.42        46.59 o                         
 -20   4   4        127.59        167.07        20.84 o                         
 -18   4   4         38.63         24.26        15.80 o                         
 -16   4   4        262.34        237.71        23.20 o                         
 -14   4   4        775.00        829.74        35.97 o                         
 -12   4   4       9024.50       8827.72       112.49 o                         
 -10   4   4       4932.63       5081.03        64.27 o                         
  -8   4   4        198.15        224.58        11.41 o                         
  -6   4   4       2628.54       2891.72        41.50 o                         
  -4   4   4       9926.27      10098.49        89.13 o                         
  -2   4   4       2153.49       1993.01        41.08 o                         
   0   4   4       1600.36       1943.49        29.83 o                         
   2   4   4       9421.46       9767.06        75.78 o                         
   4   4   4       2231.18       2223.75        31.83 o                         
   6   4   4       2617.04       2438.36        39.30 o                         
   8   4   4       8379.08       8257.84        64.33 o                         
  10   4   4       1588.54       1597.82        30.54 o                         
  12   4   4       3809.73       3673.72        47.39 o                         
  14   4   4       1719.96       1598.48        52.17 o                         
  16   4   4       1064.46       1082.86        39.83 o                         
  18   4   4        139.28        130.70        20.58 o                         
  20   4   4        746.67        694.82        36.30 o                         
  22   4   4        191.85        146.95        20.12 o                         
  24   4   4        183.12        176.63        24.35 o                         
  26   4   4        759.82        758.38        47.16 o                         
  28   4   4        219.38        180.28        38.43 o                         
  30   4   4         97.41        140.94        29.23 o                         
  32   4   4          1.33        -31.35        34.57 o                         
  34   4   4          3.98         -0.28        26.63 o                         
 -33   5   4        400.92        415.98       142.92 o                         
 -31   5   4         45.04         77.04        34.87 o                         
 -29   5   4          7.51         21.23        24.84 o                         
 -27   5   4        306.11        383.72       103.72 o                         
 -25   5   4        774.96        657.73       124.87 o                         
 -23   5   4        893.59        832.45        41.97 o                         
 -21   5   4          4.18         37.39        13.71 o                         
 -19   5   4         18.39         18.86        11.55 o                         
 -17   5   4        409.99        431.11        49.74 o                         
 -15   5   4       1530.46       1564.01        80.86 o                         
 -13   5   4       1871.39       1809.72        43.90 o                         
 -11   5   4        560.72        514.44        23.26 o                         
  -9   5   4       3094.91       3026.91        44.03 o                         
  -7   5   4        107.63        110.31        11.75 o                         
  -5   5   4       1017.04       1105.12        28.75 o                         
  -3   5   4        442.52        480.89        24.07 o                         
  -1   5   4        162.26        162.01        15.36 o                         
   1   5   4        716.33        810.53        22.98 o                         
   3   5   4          7.63          0.73         6.34 o                         
   5   5   4        107.55         95.38        12.86 o                         
   7   5   4        501.66        447.26        15.44 o                         
   9   5   4        980.86        892.00        20.82 o                         
  11   5   4        873.28        754.10        27.69 o                         
  13   5   4       4949.76       4702.38        64.09 o                         
  15   5   4        751.55        813.29        30.45 o                         
  17   5   4        332.87        328.10        30.32 o                         
  19   5   4        681.79        786.29        63.61 o                         
  21   5   4         44.19         36.54        16.38 o                         
  23   5   4         87.11         74.85        16.76 o                         
  25   5   4        339.07        332.00        36.31 o                         
  27   5   4        932.43        840.41        54.39 o                         
  29   5   4        307.86        339.36        47.86 o                         
  31   5   4        175.19        130.74        33.71 o                         
  33   5   4        725.34        762.17       177.14 o                         
 -30   6   4         44.35         82.98        53.08 o                         
 -28   6   4       1615.06       2466.07       406.71 o                         
 -26   6   4       2910.75       3155.95       146.52 o                         
 -24   6   4       1598.91       1568.13        66.94 o                         
 -22   6   4        247.38        248.64        24.95 o                         
 -20   6   4       2305.92       2301.14        71.28 o                         
 -18   6   4       3889.06       3743.20        87.80 o                         
 -16   6   4       5621.10       5487.66       103.85 o                         
 -14   6   4       2802.27       2804.35        70.73 o                         
 -12   6   4        123.48        140.45        24.50 o                         
 -10   6   4        666.16        639.45        29.79 o                         
  -8   6   4       1091.23        982.46        34.89 o                         
  -6   6   4        694.91        624.40        30.59 o                         
  -4   6   4        257.27        243.55        20.82 o                         
  -2   6   4        228.55        301.05        32.87 o                         
   0   6   4          2.77         -1.60         9.98 o                         
   2   6   4         15.35         14.49         8.46 o                         
   4   6   4         20.37          2.81         7.33 o                         
   6   6   4         80.24         93.91        21.58 o                         
   8   6   4         40.42         47.79         7.80 o                         
  10   6   4        304.32        343.21        20.68 o                         
  12   6   4       1722.75       1673.91        49.18 o                         
  14   6   4        480.68        508.29        35.23 o                         
  16   6   4         28.89         34.18        19.99 o                         
  18   6   4       1065.13       1008.84        52.46 o                         
  20   6   4       1743.38       1676.42        70.01 o                         
  22   6   4       1209.70       1234.61        61.42 o                         
  24   6   4        980.48       1011.22        73.30 o                         
  26   6   4         41.33         14.86        19.69 o                         
  28   6   4        821.00        730.54        68.77 o                         
  30   6   4        320.66        320.21        46.48 o                         
 -27   7   4        446.97        545.04        72.57 o                         
 -25   7   4         84.23         66.24        41.75 o                         
 -23   7   4        125.10         83.93        26.97 o                         
 -21   7   4        949.72        945.97        55.53 o                         
 -19   7   4       2540.16       2740.34        73.28 o                         
 -17   7   4       3389.00       3348.55        82.28 o                         
 -15   7   4       1833.24       1792.94        65.07 o                         
 -13   7   4        656.93        642.36        38.55 o                         
 -11   7   4       3645.52       3723.76        89.90 o                         
  -9   7   4        809.00        841.27        34.76 o                         
  -7   7   4       4170.17       4317.47        80.90 o                         
  -5   7   4       7101.27       6924.76       106.63 o                         
  -3   7   4          0.22          8.07        12.18 o                         
  -1   7   4       2896.97       3058.08        67.84 o                         
   1   7   4      12536.49      13033.38       155.94 o                         
   3   7   4       9660.47       9394.32       126.30 o                         
   5   7   4       2125.10       2171.36        55.40 o                         
   7   7   4          1.45         -6.85        11.13 o                         
   9   7   4       6719.97       6787.96        89.95 o                         
  11   7   4       1962.44       2038.55        49.57 o                         
  13   7   4        259.53        288.45        27.39 o                         
  15   7   4        828.89        862.56        48.61 o                         
  17   7   4          4.68         -2.12        20.51 o                         
  19   7   4        228.08        245.18        32.83 o                         
  21   7   4       1571.89       1654.82        84.40 o                         
  23   7   4       1277.35       1211.21        89.13 o                         
  25   7   4        339.00        285.02        50.24 o                         
  27   7   4         91.07         40.54        31.75 o                         
 -22   8   4        151.07        104.50        34.61 o                         
 -20   8   4         12.78         40.95        23.06 o                         
 -18   8   4        288.11        274.31        35.86 o                         
 -16   8   4       2373.46       2120.53        69.39 o                         
 -14   8   4        441.51        464.72        37.13 o                         
 -12   8   4        317.21        367.00        32.57 o                         
 -10   8   4        705.01        759.04        46.88 o                         
  -8   8   4        662.55        659.08        58.31 o                         
  -6   8   4        145.68         91.43        20.01 o                         
  -4   8   4         61.98         67.78        15.83 o                         
  -2   8   4         22.98         17.15        12.59 o                         
   0   8   4         39.88         17.56        13.11 o                         
   2   8   4        418.93        409.68        30.61 o                         
   4   8   4        816.97        913.04        39.18 o                         
   6   8   4        999.97        956.14        39.69 o                         
   8   8   4        744.25        723.21        34.79 o                         
  10   8   4       1886.92       1889.60        58.18 o                         
  12   8   4        441.41        404.93        31.57 o                         
  14   8   4         81.04        116.88        30.42 o                         
  16   8   4        402.07        353.45        49.37 o                         
  18   8   4        465.39        387.52        82.53 o                         
  20   8   4        606.23        518.48        58.79 o                         
  22   8   4        884.76        870.96       144.03 o                         
 -17   9   4        115.71         68.85        30.95 o                         
 -15   9   4         63.89        121.44        32.61 o                         
 -13   9   4         16.37         34.35        30.55 o                         
 -11   9   4         45.96          7.43        27.19 o                         
  -9   9   4        234.53        194.85        33.27 o                         
  -7   9   4        189.77        210.25        27.86 o                         
  -5   9   4        153.30         92.98        19.63 o                         
  -3   9   4        482.68        506.72        42.30 o                         
  -1   9   4         52.95         68.55        17.17 o                         
   1   9   4          6.35         15.85        14.90 o                         
   3   9   4        260.41        219.61        28.31 o                         
   5   9   4         28.04          4.02        18.87 o                         
   7   9   4         28.67         36.53        17.04 o                         
   9   9   4         10.11         -9.74        18.90 o                         
  11   9   4         45.06         76.92        36.62 o                         
  13   9   4        714.46        648.02        65.98 o                         
  15   9   4        438.18        470.12        80.53 o                         
  -2  10   4       1373.93       1434.96        72.61 o                         
   0  10   4        453.48        352.64        37.49 o                         
 -39   1   5        995.69       1163.98        78.42 o                         
 -37   1   5          7.68        -10.86        26.10 o                         
 -35   1   5       2666.45       2478.18        92.49 o                         
 -33   1   5         35.18         45.49        19.13 o                         
 -31   1   5        775.45        899.35        40.38 o                         
 -29   1   5        175.46        141.48        19.91 o                         
 -27   1   5       5720.74       5791.93        99.05 o                         
 -25   1   5       2575.64       2450.99        67.40 o                         
 -23   1   5         39.72         43.83        12.05 o                         
 -21   1   5      28371.26      27251.36       254.50 o                         
 -19   1   5       4133.71       4214.95        64.15 o                         
 -17   1   5         60.02         93.65        12.08 o                         
 -15   1   5        266.65        286.12        16.97 o                         
 -13   1   5        872.22       1105.62        25.27 o                         
 -11   1   5      20030.43      20845.14       124.51 o                         
  -9   1   5         33.32         29.82         3.55 o                         
  -7   1   5        166.24        142.22         6.87 o                         
  -5   1   5       3496.91       3587.12        34.63 o                         
  -3   1   5       3917.42       4125.03        44.45 o                         
   1   1   5      98686.20      99455.90      1644.64 o                         
   3   1   5      10396.50      10214.22        66.22 o                         
   5   1   5        725.59        786.53        13.68 o                         
   7   1   5       2293.63       2039.51        30.01 o                         
   9   1   5      10399.59      10767.60        73.62 o                         
  11   1   5      17500.03      16991.87       121.54 o                         
  13   1   5         88.88        163.60         7.33 o                         
  15   1   5        160.81        251.89        10.06 o                         
  17   1   5       1487.10       1541.23        29.15 o                         
  19   1   5      30645.65      29797.46       195.93 o                         
  21   1   5      12862.04      12535.05       125.56 o                         
  23   1   5       1542.83       1543.56        38.15 o                         
  25   1   5       1085.69       1090.90        29.17 o                         
  27   1   5       4774.90       4689.44        71.62 o                         
  29   1   5       1669.69       1662.13        60.26 o                         
  31   1   5       5469.37       5458.03        94.21 o                         
  33   1   5          1.57         15.11        13.80 o                         
  35   1   5        528.96        471.85        45.12 o                         
  37   1   5         48.48         10.77        26.32 o                         
 -38   2   5        461.25        500.36       144.55 o                         
 -36   2   5         11.80         52.09        26.68 o                         
 -34   2   5          0.11        -21.70        21.70 o                         
 -32   2   5        108.00        108.61        27.12 o                         
 -30   2   5         28.69         11.77        12.70 o                         
 -28   2   5        165.88        160.42        20.72 o                         
 -26   2   5       2071.29       2110.40        59.83 o                         
 -24   2   5       2478.27       2656.00        65.49 o                         
 -22   2   5        105.64         83.24        13.47 o                         
 -20   2   5       1125.12       1064.87        34.46 o                         
 -18   2   5       8333.52       8031.47       186.87 o                         
 -16   2   5        390.52        347.48        16.07 o                         
 -14   2   5         88.30         95.88         8.69 o                         
 -12   2   5       5727.39       6252.13        65.33 o                         
 -10   2   5       4204.87       3754.80        45.29 o                         
  -8   2   5        421.90        323.64        11.21 o                         
  -6   2   5       2594.45       2337.21        28.61 o                         
  -4   2   5       7192.28       7242.76        78.05 o                         
  -2   2   5       1721.30       1681.33        24.51 o                         
   0   2   5      11548.33      11728.66        71.71 o                         
   2   2   5      35113.57      35049.12       178.81 o                         
   4   2   5        176.55        190.65         6.27 o                         
   6   2   5       9926.21      10044.18        83.44 o                         
   8   2   5       1828.74       1749.58        27.22 o                         
  10   2   5       1812.70       1710.56        30.07 o                         
  12   2   5       5284.49       5803.72        63.74 o                         
  14   2   5       1726.73       1824.80        37.31 o                         
  16   2   5          0.25          1.52         5.65 o                         
  18   2   5         82.27         85.26        10.36 o                         
  20   2   5       1054.82       1036.96        29.70 o                         
  22   2   5        461.26        413.83        21.30 o                         
  24   2   5         24.94         17.91         6.96 o                         
  26   2   5          7.55          3.22         9.15 o                         
  28   2   5       1022.14        964.29        37.19 o                         
  30   2   5         26.15         11.27        17.30 o                         
  32   2   5       1272.38       1293.39        62.27 o                         
  34   2   5         26.68        -18.79        18.79 o                         
  36   2   5        296.01        149.40        34.98 o                         
 -37   3   5          0.81          6.56        30.22 o                         
 -35   3   5        152.54        164.45        45.55 o                         
 -33   3   5          0.34          0.73        19.34 o                         
 -31   3   5         17.33          2.12        15.76 o                         
 -29   3   5        495.13        547.87        45.44 o                         
 -27   3   5        140.42        157.60        26.23 o                         
 -25   3   5          4.90         -3.54        22.87 o                         
 -23   3   5        874.06        927.01        47.93 o                         
 -21   3   5       3767.35       3776.43        95.71 o                         
 -19   3   5       1871.30       1684.79        68.69 o                         
 -17   3   5          0.98          2.72         9.50 o                         
 -15   3   5       2309.60       2276.37        74.82 o                         
 -13   3   5       3806.16       3950.47        88.62 o                         
 -11   3   5        568.29        508.80        19.97 o                         
  -9   3   5        414.61        388.22        12.56 o                         
  -7   3   5          0.64          3.88         4.82 o                         
  -5   3   5        652.67        621.10        14.37 o                         
  -3   3   5      10717.60      10525.93        71.03 o                         
  -1   3   5       5219.30       5107.13        40.91 o                         
   1   3   5        690.24        829.23        16.00 o                         
   3   3   5         57.87         79.37         5.54 o                         
   5   3   5      10378.19      10611.68        70.97 o                         
   7   3   5      11011.43      11687.34        78.12 o                         
   9   3   5       3706.62       3763.51        49.81 o                         
  11   3   5       1276.96       1125.13        26.17 o                         
  13   3   5        674.07        654.19        30.56 o                         
  15   3   5        196.12        198.12        18.50 o                         
  17   3   5        538.09        549.30        26.25 o                         
  19   3   5       2618.16       2508.19        56.65 o                         
  21   3   5        108.14         95.21        15.53 o                         
  23   3   5        591.79        582.19        34.35 o                         
  25   3   5         82.20         74.62        16.45 o                         
  27   3   5       1354.84       1343.07        56.50 o                         
  29   3   5       1308.79       1500.42        62.28 o                         
  31   3   5       2163.66       2190.96        92.82 o                         
  33   3   5        126.98         98.45        28.75 o                         
  35   3   5         12.27         46.55        34.65 o                         
 -34   4   5          2.66         65.33        50.63 o                         
 -32   4   5          5.07        -18.28        18.28 o                         
 -30   4   5          8.30        -18.05        37.57 o                         
 -28   4   5        470.53        441.43        62.27 o                         
 -26   4   5       2633.93       2538.81        82.90 o                         
 -24   4   5         79.43         72.36        17.77 o                         
 -22   4   5       1989.78       1983.32        70.92 o                         
 -20   4   5        788.42        801.73        39.12 o                         
 -18   4   5       5288.39       5282.33       102.67 o                         
 -16   4   5        459.52        379.18        39.61 o                         
 -14   4   5          2.42          0.51         6.50 o                         
 -12   4   5        427.85        518.59        24.33 o                         
 -10   4   5       1728.50       1679.52        36.49 o                         
  -8   4   5         51.69        129.69        11.31 o                         
  -6   4   5        822.85        755.40        23.83 o                         
  -4   4   5        175.15        220.12        12.31 o                         
  -2   4   5      13598.31      13691.74       123.74 o                         
   0   4   5        981.25        897.65        20.40 o                         
   2   4   5      12128.30      11695.29        86.71 o                         
   4   4   5       2418.61       2468.62        35.93 o                         
   6   4   5       3842.16       3979.43        45.38 o                         
   8   4   5       1289.26       1379.20        20.82 o                         
  10   4   5         54.21         53.73         5.27 o                         
  12   4   5       2534.28       2649.98        48.46 o                         
  14   4   5        112.89        128.66        12.98 o                         
  16   4   5         13.81          7.36         8.41 o                         
  18   4   5       1089.31       1135.28        42.73 o                         
  20   4   5       1398.08       1253.83        42.73 o                         
  22   4   5          0.10         12.90        12.81 o                         
  24   4   5        253.28        249.91        26.39 o                         
  26   4   5        179.44        197.13        30.22 o                         
  28   4   5         37.44         45.68        17.00 o                         
  30   4   5          2.47         38.85        17.20 o                         
  32   4   5        917.03        874.24        55.53 o                         
  34   4   5          5.66        -11.59        24.13 o                         
 -33   5   5         38.62         40.66        31.99 o                         
 -31   5   5          0.38         18.51        26.58 o                         
 -29   5   5         76.42        104.44        61.25 o                         
 -27   5   5          9.18         29.07        21.74 o                         
 -25   5   5        318.82        330.77        36.39 o                         
 -23   5   5       1448.89       1460.46        56.21 o                         
 -21   5   5        292.57        253.26        28.86 o                         
 -19   5   5        373.57        368.98        31.98 o                         
 -17   5   5        798.11        764.44        40.27 o                         
 -15   5   5       2591.00       2518.64        76.19 o                         
 -13   5   5       2099.20       2050.96        54.35 o                         
 -11   5   5        801.51        789.91        28.08 o                         
  -9   5   5       1494.47       1485.16        30.97 o                         
  -7   5   5       1018.81        839.32        21.87 o                         
  -5   5   5       1597.54       1661.05        31.89 o                         
  -3   5   5      12646.11      13166.40       124.77 o                         
  -1   5   5        317.75        392.66        19.95 o                         
   1   5   5       1525.42       1542.77        31.64 o                         
   3   5   5       2710.50       2689.64        43.43 o                         
   5   5   5       3871.80       3762.84        49.27 o                         
   7   5   5        493.35        591.15        18.03 o                         
   9   5   5          2.43         -0.06         4.10 o                         
  11   5   5       1114.44       1071.91        26.06 o                         
  13   5   5        591.05        636.67        22.57 o                         
  15   5   5       1599.86       1435.28        44.17 o                         
  17   5   5        119.15         79.84        31.22 o                         
  19   5   5        196.79        145.04        22.43 o                         
  21   5   5          5.35         -9.94        19.84 o                         
  23   5   5        147.61        182.58        25.12 o                         
  25   5   5        275.75        280.58        33.79 o                         
  27   5   5         89.73        122.32        25.87 o                         
  29   5   5        969.60        975.11        61.46 o                         
  31   5   5        319.12        296.37        44.99 o                         
 -30   6   5        508.21        492.88        68.25 o                         
 -28   6   5        287.10        468.78       191.10 o                         
 -26   6   5        366.80        343.01        45.09 o                         
 -24   6   5        453.98        397.24        42.90 o                         
 -22   6   5       1030.26       1054.43        44.70 o                         
 -20   6   5        519.57        497.77        37.36 o                         
 -18   6   5         17.27         12.49        17.09 o                         
 -16   6   5        729.11        751.80        33.97 o                         
 -14   6   5        217.13        211.86        17.91 o                         
 -12   6   5          1.40         20.80        12.13 o                         
 -10   6   5        476.40        600.97        34.71 o                         
  -8   6   5        235.65        217.71        31.48 o                         
  -6   6   5       1247.90       1289.18        40.26 o                         
  -4   6   5       2254.08       2135.90        52.23 o                         
  -2   6   5         73.86         66.93        14.73 o                         
   0   6   5        437.56        558.08        32.68 o                         
   2   6   5       2308.20       2511.48        46.71 o                         
   4   6   5       4783.58       4721.71        64.75 o                         
   6   6   5        933.90        890.64        30.36 o                         
   8   6   5         10.39          7.19         7.49 o                         
  10   6   5        136.06        112.96        10.87 o                         
  12   6   5       2606.07       2627.48        45.80 o                         
  14   6   5       3840.84       3735.68        75.21 o                         
  16   6   5       2708.29       2739.90       100.09 o                         
  18   6   5        428.11        361.11        35.85 o                         
  20   6   5        997.87       1130.40        57.23 o                         
  22   6   5       1322.16       1232.60        64.00 o                         
  24   6   5       2441.00       2507.89        90.15 o                         
  26   6   5       2328.50       2455.80        90.94 o                         
  28   6   5         75.85         37.30        26.78 o                         
  30   6   5        227.57        360.70        56.04 o                         
 -27   7   5        157.66        144.13        38.38 o                         
 -25   7   5          7.25         37.71        61.25 o                         
 -23   7   5          8.97        -14.86        17.56 o                         
 -21   7   5         12.45         19.28        21.07 o                         
 -19   7   5         18.48         21.84        20.81 o                         
 -17   7   5        192.07        162.77        26.08 o                         
 -15   7   5         89.55         79.55        17.23 o                         
 -13   7   5        445.72        399.19        33.51 o                         
 -11   7   5       1279.91       1419.19        55.32 o                         
  -9   7   5        100.21        115.12        15.75 o                         
  -7   7   5       1006.58       1028.36        39.12 o                         
  -5   7   5        286.10        288.70        29.34 o                         
  -3   7   5          8.70         14.32        10.25 o                         
  -1   7   5        430.04        470.43        29.98 o                         
   1   7   5        161.39        145.46        17.60 o                         
   3   7   5        146.49        146.30        18.57 o                         
   5   7   5         28.60         -2.89        11.45 o                         
   7   7   5          0.70          9.80         8.08 o                         
   9   7   5       2591.27       2578.54        68.68 o                         
  11   7   5         18.86          2.39        10.96 o                         
  13   7   5        613.39        631.39        32.03 o                         
  15   7   5        151.38        156.87        19.14 o                         
  17   7   5         97.12         93.84        22.95 o                         
  19   7   5         38.07         29.48        22.40 o                         
  21   7   5         18.46         17.41        18.94 o                         
  23   7   5         25.69          8.65        31.12 o                         
  25   7   5         15.86        -19.58        20.40 o                         
 -22   8   5         40.19         13.04        27.00 o                         
 -20   8   5        230.62        191.92        36.95 o                         
 -18   8   5        226.80        177.12        38.43 o                         
 -16   8   5        884.37        942.22        48.41 o                         
 -14   8   5        707.01        665.82        44.55 o                         
 -12   8   5         51.79         69.05        18.40 o                         
 -10   8   5        859.63        939.15        47.49 o                         
  -8   8   5        504.91        474.85        33.22 o                         
  -6   8   5        384.31        358.22        29.87 o                         
  -4   8   5       1039.77        913.80        40.55 o                         
  -2   8   5        667.22        707.14        39.07 o                         
   0   8   5        481.39        442.88        36.39 o                         
   2   8   5         15.67         15.91        11.27 o                         
   4   8   5        210.06        169.41        20.63 o                         
   6   8   5         44.58         15.37        17.77 o                         
   8   8   5        159.88        193.82        20.82 o                         
  10   8   5       2301.48       2292.96        79.11 o                         
  12   8   5        121.31        167.34        33.87 o                         
  14   8   5       1152.69       1272.39        79.34 o                         
  16   8   5       1074.79       1104.83        75.03 o                         
  18   8   5        593.47        498.04        66.78 o                         
  20   8   5         65.18         38.43        29.79 o                         
  22   8   5        194.67        119.55        40.73 o                         
 -17   9   5         78.31        108.79        33.66 o                         
 -15   9   5         40.82         15.90        29.71 o                         
 -13   9   5        707.62        766.08        49.37 o                         
 -11   9   5       1778.84       1760.01       114.23 o                         
  -9   9   5         31.42         23.75        21.31 o                         
  -7   9   5        492.73        532.03        41.10 o                         
  -5   9   5        378.70        430.86        32.85 o                         
  -3   9   5        328.30        325.89        29.07 o                         
  -1   9   5        195.51        171.11        22.64 o                         
   1   9   5         15.09          6.72        18.44 o                         
   3   9   5        449.01        544.68        37.68 o                         
   5   9   5         11.35         26.00        18.26 o                         
   7   9   5         19.52         22.33        16.93 o                         
   9   9   5        213.58        256.52        40.44 o                         
  11   9   5        595.35        654.81        74.17 o                         
  13   9   5         26.08         29.92        64.94 o                         
  15   9   5          7.25         36.71        27.46 o                         
 -38   0   6       4700.53       4921.20       205.14 o                         
 -36   0   6        710.08        768.42        75.07 o                         
 -34   0   6       1035.70       1186.33        80.11 o                         
 -32   0   6       3565.61       3714.13       139.69 o                         
 -30   0   6      11998.64      12733.25       495.65 o                         
 -28   0   6       3606.48       3658.39        94.75 o                         
 -26   0   6        147.78        153.91        21.75 o                         
 -24   0   6       1719.96       1981.35       131.49 o                         
 -22   0   6       7024.49       7398.90       173.47 o                         
 -20   0   6       6081.36       6189.23       288.29 o                         
 -18   0   6      32819.16      32757.88       460.40 o                         
 -16   0   6       4749.99       5369.12       101.34 o                         
 -14   0   6        216.43        272.07        17.25 o                         
 -12   0   6      11371.17      13718.22       195.66 o                         
 -10   0   6      82947.83      85924.84      1002.76 o                         
  -8   0   6       7038.50       7572.66        91.28 o                         
  -6   0   6      38668.47      39777.71       345.10 o                         
  -4   0   6      20053.73      20250.32       190.36 o                         
  -2   0   6      18613.65      18474.09       169.77 o                         
   0   0   6      95396.85      92655.18      1541.74 o                         
   2   0   6      18557.31      17851.11       495.54 o                         
   4   0   6      11149.24      10988.94       105.52 o                         
   6   0   6      28237.14      28404.91       308.81 o                         
   8   0   6      29259.09      27568.20       207.75 o                         
  10   0   6      89235.43      94114.70       588.49 o                         
  12   0   6       1655.79       1839.32        30.18 o                         
  14   0   6       2118.05       1917.06        48.38 o                         
  16   0   6      16906.84      16974.76       149.67 o                         
  18   0   6          0.86         20.23         9.01 o                         
  20   0   6       1092.54       1090.34        31.58 o                         
  22   0   6          3.41         22.78         9.68 o                         
  24   0   6       1449.52       1497.37        57.62 o                         
  26   0   6        239.31        270.44        44.88 o                         
  28   0   6       2658.19       2907.30       100.15 o                         
  30   0   6       3642.80       3603.83       102.26 o                         
  32   0   6       3241.23       3321.77       115.84 o                         
  34   0   6         29.16         20.58        20.17 o                         
  36   0   6        237.10        174.86        52.38 o                         
 -39   1   6         63.52         73.86        45.92 o                         
 -37   1   6          0.25          3.83        34.13 o                         
 -35   1   6        386.87        374.23        38.32 o                         
 -33   1   6        305.60        340.60        35.51 o                         
 -31   1   6        722.49        745.43        52.97 o                         
 -29   1   6        432.98        506.77        33.36 o                         
 -27   1   6        218.11        230.21        26.15 o                         
 -25   1   6         21.42         48.39        21.28 o                         
 -23   1   6       1519.32       1517.04        73.08 o                         
 -21   1   6       8801.38       8647.62       109.32 o                         
 -19   1   6        829.03        835.45        33.69 o                         
 -17   1   6        480.47        559.14        24.55 o                         
 -15   1   6        415.57        371.92        18.38 o                         
 -13   1   6      19857.77      20392.67       169.31 o                         
 -11   1   6      37949.86      39546.39       261.48 o                         
  -9   1   6      19970.15      20559.62       134.35 o                         
  -7   1   6          6.51         11.67         3.58 o                         
  -5   1   6         13.46          8.72         3.16 o                         
  -3   1   6          8.76         10.78         3.41 o                         
  -1   1   6      37529.07      36180.66       507.10 o                         
   1   1   6      20487.19      20646.60       137.00 o                         
   3   1   6      24555.21      24861.97       147.25 o                         
   5   1   6        310.74        344.37        10.82 o                         
   7   1   6       7095.84       7278.79        59.63 o                         
   9   1   6      11771.15      12534.98        86.74 o                         
  11   1   6      12790.20      13517.21        82.47 o                         
  13   1   6         53.97         38.94         4.60 o                         
  15   1   6          3.84          2.22         4.02 o                         
  17   1   6       2422.44       2301.77        37.12 o                         
  19   1   6         32.36         44.19         6.35 o                         
  21   1   6       2249.40       2066.36        34.39 o                         
  23   1   6         88.89         94.94        11.81 o                         
  25   1   6         50.77         46.89         8.73 o                         
  27   1   6         81.93         71.36        13.76 o                         
  29   1   6        182.35        146.76        17.20 o                         
  31   1   6       1168.81       1152.27        48.43 o                         
  33   1   6        336.88        301.87        28.17 o                         
  35   1   6        407.77        325.01        39.89 o                         
  37   1   6        873.77       1062.68        84.97 o                         
 -38   2   6         35.97        -40.83        57.17 o                         
 -36   2   6         62.63         56.23        29.96 o                         
 -34   2   6       1117.77       1103.80        58.32 o                         
 -32   2   6        106.08        124.48        28.53 o                         
 -30   2   6          4.44        -14.45        23.81 o                         
 -28   2   6       1564.66       1577.40        59.65 o                         
 -26   2   6       1989.03       1961.94        64.36 o                         
 -24   2   6        762.79        759.48        29.64 o                         
 -22   2   6       1641.84       1510.50        41.30 o                         
 -20   2   6        107.99        137.75        14.04 o                         
 -18   2   6        107.01        120.79        13.04 o                         
 -16   2   6         59.20         23.66        11.08 o                         
 -14   2   6       1601.76       1420.16        32.13 o                         
 -12   2   6      10305.65      11373.04       109.50 o                         
 -10   2   6      10002.32      10610.66       102.46 o                         
  -8   2   6       7977.10       7948.35        68.18 o                         
  -6   2   6       1014.92       1093.07        21.41 o                         
  -4   2   6        451.17        501.35        14.45 o                         
  -2   2   6      28628.11      28675.00       206.24 o                         
   0   2   6      23700.06      23802.48       143.62 o                         
   2   2   6      14439.91      14942.90        91.82 o                         
   4   2   6       5115.02       5601.46        39.24 o                         
   6   2   6        598.36        525.48        13.80 o                         
   8   2   6       1130.89       1232.54        23.90 o                         
  10   2   6      35203.35      35909.04       240.47 o                         
  12   2   6       5809.73       5661.58        79.74 o                         
  14   2   6        648.37        691.23        22.88 o                         
  16   2   6        271.39        211.35        18.97 o                         
  18   2   6      12353.11      12283.05       116.33 o                         
  20   2   6       5456.86       5152.33        75.57 o                         
  22   2   6         22.29         27.06        11.19 o                         
  24   2   6        161.30        204.58        14.98 o                         
  26   2   6        442.74        436.10        26.29 o                         
  28   2   6        903.47        901.19        35.77 o                         
  30   2   6       7437.08       7398.92       127.81 o                         
  32   2   6       4372.55       4594.95       117.92 o                         
  34   2   6        481.19        412.35        43.29 o                         
  36   2   6         47.15         48.16        39.07 o                         
 -37   3   6        982.17       1174.40        77.00 o                         
 -35   3   6        520.18        409.22        47.94 o                         
 -33   3   6        176.53        119.09        29.30 o                         
 -31   3   6        653.43        694.94        51.22 o                         
 -29   3   6        286.65        292.67        35.49 o                         
 -27   3   6         13.83         17.90        16.22 o                         
 -25   3   6        880.77        896.95        64.35 o                         
 -23   3   6        491.45        527.15        46.10 o                         
 -21   3   6        602.35        519.01        37.44 o                         
 -19   3   6       5510.11       5411.25       144.42 o                         
 -17   3   6        248.88        307.40        33.19 o                         
 -15   3   6       1335.28       1267.86        52.83 o                         
 -13   3   6       6762.16       6960.93       139.53 o                         
 -11   3   6          1.00          5.90         4.77 o                         
  -9   3   6          2.36          9.39         3.99 o                         
  -7   3   6       8461.88       8218.56        90.19 o                         
  -5   3   6       9306.54       8864.46        75.14 o                         
  -3   3   6       1201.10       1417.59        24.19 o                         
  -1   3   6       5112.79       5327.44        43.64 o                         
   1   3   6      19576.08      19237.74       109.55 o                         
   3   3   6      65108.17      65027.89       521.92 o                         
   5   3   6       3978.03       3718.68        35.18 o                         
   7   3   6       3405.05       3163.16        31.16 o                         
   9   3   6       2268.97       1880.06        33.03 o                         
  11   3   6       2720.76       2530.19        40.92 o                         
  13   3   6      12255.22      12100.82       124.89 o                         
  15   3   6      11039.17      10749.85       102.61 o                         
  17   3   6        418.44        338.19        18.19 o                         
  19   3   6       1209.53       1360.17        41.56 o                         
  21   3   6       2665.53       2788.49        68.79 o                         
  23   3   6       5846.27       5619.52       104.71 o                         
  25   3   6       3438.16       3252.09        78.97 o                         
  27   3   6        855.08        941.77        44.22 o                         
  29   3   6       1048.73       1072.21        51.04 o                         
  31   3   6         78.16         84.02        31.12 o                         
  33   3   6        809.30        816.75        63.58 o                         
  35   3   6        453.36        406.08        85.75 o                         
 -34   4   6          4.82         51.67        33.73 o                         
 -32   4   6         26.62         30.65        42.47 o                         
 -30   4   6        184.02        140.81        35.30 o                         
 -28   4   6        549.33        511.02        49.61 o                         
 -26   4   6       3457.30       3336.85        98.68 o                         
 -24   4   6        472.29        487.64        41.06 o                         
 -22   4   6          0.32          0.09        26.20 o                         
 -20   4   6       2916.99       2794.05       128.28 o                         
 -18   4   6      15875.89      15790.39       221.28 o                         
 -16   4   6      12421.06      12092.42       169.36 o                         
 -14   4   6       7506.31       7554.46       123.02 o                         
 -12   4   6         11.85         16.66        10.32 o                         
 -10   4   6       8462.12       8561.67        84.98 o                         
  -8   4   6      10992.22      10623.76       103.11 o                         
  -6   4   6       9281.55       9450.08        99.19 o                         
  -4   4   6       3066.60       3205.16        44.46 o                         
  -2   4   6       1035.48       1109.24        21.70 o                         
   0   4   6       1867.22       1815.36        29.73 o                         
   2   4   6      10312.03       9772.45        76.58 o                         
   4   4   6      15571.26      15833.87       103.45 o                         
   6   4   6       2156.48       2413.53        31.51 o                         
   8   4   6         36.14         43.79         5.91 o                         
  10   4   6       1962.84       1861.10        37.78 o                         
  12   4   6       5865.77       5854.79        77.62 o                         
  14   4   6        172.08        161.84        17.93 o                         
  16   4   6        639.60        623.74        31.50 o                         
  18   4   6        248.16        222.60        20.79 o                         
  20   4   6         48.75         68.65        14.15 o                         
  22   4   6        288.34        269.00        24.61 o                         
  24   4   6       1041.63       1043.71        75.62 o                         
  26   4   6        653.45        632.87        47.15 o                         
  28   4   6         31.59          8.50        17.45 o                         
  30   4   6         82.56         75.53        32.30 o                         
  32   4   6        179.42        175.41        30.41 o                         
  34   4   6        166.18        138.52        42.48 o                         
 -33   5   6         60.93         35.67        49.00 o                         
 -31   5   6        589.02        571.35       105.35 o                         
 -29   5   6         98.73        174.77        83.30 o                         
 -27   5   6        763.00       1004.78        82.49 o                         
 -25   5   6       1203.83       1229.77        60.24 o                         
 -23   5   6       1885.71       1888.48        73.39 o                         
 -21   5   6       1177.34       1363.84        76.64 o                         
 -19   5   6         60.96         61.87        16.28 o                         
 -17   5   6        215.47        236.92        25.23 o                         
 -15   5   6         21.94         19.37        12.97 o                         
 -13   5   6        158.33        176.47        24.98 o                         
 -11   5   6       4121.83       4052.82        63.37 o                         
  -9   5   6       7934.12       7637.10        92.85 o                         
  -7   5   6        234.67        281.63        16.66 o                         
  -5   5   6        377.44        357.82        15.77 o                         
  -3   5   6        755.78        700.37        24.00 o                         
  -1   5   6      10713.82      11372.59       114.05 o                         
   1   5   6       4505.18       4424.27        70.06 o                         
   3   5   6        329.57        357.10        17.03 o                         
   5   5   6        402.98        539.21        19.88 o                         
   7   5   6         46.99         53.39         7.92 o                         
   9   5   6       2929.17       2804.19        44.88 o                         
  11   5   6      10552.16      10359.68        97.23 o                         
  13   5   6       2819.33       2667.90        68.37 o                         
  15   5   6        452.19        443.41        28.15 o                         
  17   5   6        231.19        223.65        23.87 o                         
  19   5   6       2700.49       2700.06        83.64 o                         
  21   5   6       3009.25       2848.01        82.51 o                         
  23   5   6        343.04        344.96        33.42 o                         
  25   5   6          0.31         -9.95        13.45 o                         
  27   5   6         71.51         90.26        25.93 o                         
  29   5   6        173.32        208.47        32.84 o                         
  31   5   6        408.31        276.98        51.65 o                         
 -30   6   6       1298.69       1244.18       102.90 o                         
 -26   6   6        126.94         86.47        32.57 o                         
 -24   6   6        116.81         55.10        25.33 o                         
 -22   6   6        182.83        171.44        23.84 o                         
 -20   6   6          1.87         22.47        33.59 o                         
 -18   6   6        739.74        754.24        39.01 o                         
 -16   6   6        368.52        351.71        29.58 o                         
 -14   6   6        669.00        653.46        26.88 o                         
 -12   6   6          5.96         25.74         8.63 o                         
 -10   6   6        356.59        346.95        18.55 o                         
  -8   6   6        309.22        294.35        22.85 o                         
  -6   6   6       1252.27       1306.94        41.34 o                         
  -4   6   6       2051.97       2261.82        58.67 o                         
  -2   6   6       1478.05       1509.90        46.53 o                         
   0   6   6       1750.74       1910.40        55.03 o                         
   2   6   6       2788.98       2907.10        53.86 o                         
   4   6   6        882.76        857.95        26.33 o                         
   6   6   6       1239.12       1332.36        34.15 o                         
   8   6   6       4572.53       4618.24        60.61 o                         
  10   6   6       4587.29       4479.88        53.73 o                         
  12   6   6        914.07        893.06        27.77 o                         
  14   6   6        517.30        463.72        34.34 o                         
  16   6   6       3961.23       3960.10       104.82 o                         
  18   6   6       3435.89       3443.04        99.35 o                         
  20   6   6        662.67        763.65        51.02 o                         
  22   6   6        209.33        240.81        37.34 o                         
  24   6   6         12.79         18.41        18.03 o                         
  26   6   6        382.09        299.95        38.33 o                         
  28   6   6       1631.95       1765.21        84.17 o                         
  30   6   6       1623.03       1659.95        88.12 o                         
 -27   7   6        827.51        874.53        86.70 o                         
 -25   7   6         22.87          6.21        35.12 o                         
 -23   7   6         17.66          6.33        28.44 o                         
 -21   7   6       1492.28       1729.16        62.50 o                         
 -19   7   6       2257.57       2618.76        74.79 o                         
 -17   7   6       1425.64       1361.19        54.19 o                         
 -15   7   6        490.73        576.36        39.67 o                         
 -13   7   6       2733.28       2779.69        75.59 o                         
 -11   7   6       2324.12       2394.45        65.84 o                         
  -9   7   6        674.36        688.39        33.27 o                         
  -7   7   6       1109.35       1135.42        55.27 o                         
  -5   7   6       1165.67       1170.57        41.82 o                         
  -3   7   6       1099.67       1250.47        47.70 o                         
  -1   7   6       1691.57       1549.98        47.37 o                         
   1   7   6       1741.69       1629.19        48.94 o                         
   3   7   6         22.95         39.40        10.93 o                         
   5   7   6       1272.90       1227.62        39.51 o                         
   7   7   6         29.51         38.26         9.60 o                         
   9   7   6         50.78         52.85         9.98 o                         
  11   7   6        144.24        104.46        15.92 o                         
  13   7   6        284.15        271.95        21.96 o                         
  15   7   6        164.66        149.52        23.91 o                         
  17   7   6        366.35        399.87        44.94 o                         
  19   7   6        305.69        314.58        37.70 o                         
  21   7   6          2.80         -5.08        16.57 o                         
  23   7   6        427.73        374.74        63.74 o                         
  25   7   6       1885.54       2070.42        87.25 o                         
 -22   8   6          9.08         20.85        30.51 o                         
 -20   8   6         28.04         73.95        25.70 o                         
 -18   8   6        680.05        740.64        46.43 o                         
 -16   8   6        446.62        400.36        36.26 o                         
 -14   8   6         52.28         35.73        17.77 o                         
 -12   8   6        730.85        746.14        57.10 o                         
 -10   8   6        116.94         90.60        19.70 o                         
  -8   8   6         10.27         -0.55        12.14 o                         
  -6   8   6        601.65        630.41        44.46 o                         
  -4   8   6       2607.38       2490.34        65.48 o                         
  -2   8   6       1733.33       1684.86        59.03 o                         
   0   8   6       2647.66       2662.22        67.06 o                         
   2   8   6        152.03        105.23        17.29 o                         
   4   8   6       1626.53       1610.38        50.67 o                         
   6   8   6       1183.85       1283.29        71.34 o                         
   8   8   6       2558.92       2717.71        80.59 o                         
  10   8   6          8.76         -1.65        18.86 o                         
  12   8   6         44.52         24.04        22.77 o                         
  14   8   6        946.12       1054.04        74.48 o                         
  16   8   6       2022.05       1878.19        96.91 o                         
  18   8   6        563.40        613.98        69.63 o                         
  20   8   6        944.55       1005.32        79.33 o                         
  22   8   6         12.22          1.63        60.43 o                         
 -17   9   6        201.58        123.87        35.48 o                         
 -15   9   6        702.16        776.28        57.45 o                         
 -13   9   6       1041.44        998.43        60.92 o                         
 -11   9   6         87.40         20.73        19.16 o                         
  -9   9   6        155.40        144.22        26.02 o                         
  -7   9   6         95.37         78.86        24.78 o                         
  -5   9   6          9.25         15.46        14.70 o                         
  -3   9   6         14.68         32.60        18.27 o                         
  -1   9   6        706.13        807.38        43.15 o                         
   1   9   6        711.17        682.94        42.46 o                         
   3   9   6        171.49        186.29        22.90 o                         
   5   9   6          1.93         29.66        14.61 o                         
   7   9   6        544.46        596.52        40.35 o                         
   9   9   6        182.80        158.19        40.97 o                         
  11   9   6        312.34        336.86        49.40 o                         
  13   9   6        330.96        272.79        54.52 o                         
  15   9   6        124.70        101.42        33.97 o                         
 -37   1   7       1159.63       1125.33        77.07 o                         
 -35   1   7         12.73         56.95        21.39 o                         
 -33   1   7        243.82        222.30        25.77 o                         
 -31   1   7       1461.42       1460.47        62.13 o                         
 -29   1   7        544.25        563.65        41.07 o                         
 -27   1   7       1616.02       1816.33        61.90 o                         
 -25   1   7        925.56       1035.18        45.09 o                         
 -23   1   7       5084.48       4786.90        78.89 o                         
 -21   1   7       1046.82       1021.51        41.55 o                         
 -19   1   7       8457.14       8568.21       111.81 o                         
 -17   1   7      13727.80      14065.40       151.47 o                         
 -15   1   7        438.12        384.58        21.75 o                         
 -13   1   7       1382.10       1731.16        55.40 o                         
 -11   1   7      68942.54      70806.98       490.19 o                         
  -9   1   7      14985.60      15053.92       106.46 o                         
  -7   1   7       8244.71       8314.05        73.52 o                         
  -5   1   7       3116.94       3100.37        54.91 o                         
  -3   1   7       6819.46       6950.27        61.23 o                         
  -1   1   7      21223.46      21242.09       190.30 o                         
   1   1   7       5975.98       5584.11        68.98 o                         
   3   1   7       4496.59       4450.65        44.39 o                         
   5   1   7       3324.66       3199.87        43.65 o                         
   7   1   7       6353.89       7211.58        67.52 o                         
   9   1   7      41311.45      42837.52       219.07 o                         
  11   1   7       8490.77       8898.15        66.32 o                         
  13   1   7       2727.20       3166.96        31.91 o                         
  15   1   7          8.00         10.25         3.05 o                         
  17   1   7       1156.50       1256.47        23.63 o                         
  19   1   7       1372.13       1312.50        26.58 o                         
  21   1   7        544.93        476.46        16.85 o                         
  23   1   7       1078.49        991.29        27.55 o                         
  25   1   7         90.26         81.10        10.76 o                         
  27   1   7        839.32        849.09        33.43 o                         
  29   1   7        729.86        697.75        32.29 o                         
  31   1   7        313.09        387.85        34.92 o                         
  33   1   7        106.76         63.88        22.79 o                         
  35   1   7       1683.93       1737.56        78.04 o                         
  37   1   7         12.39         31.60        23.17 o                         
 -38   2   7        101.47         85.59        43.02 o                         
 -36   2   7          9.38        -11.13        28.94 o                         
 -34   2   7         82.89         14.86        19.05 o                         
 -32   2   7        834.71        893.31        49.80 o                         
 -30   2   7         20.46         22.98        16.74 o                         
 -28   2   7       1542.34       1588.92        56.48 o                         
 -26   2   7         23.78         48.26        11.67 o                         
 -24   2   7       1995.53       2016.45        53.84 o                         
 -22   2   7         12.84         25.01         9.10 o                         
 -20   2   7       1216.40       1270.08        36.57 o                         
 -18   2   7       2336.73       2409.24        48.54 o                         
 -16   2   7       2801.67       2723.87        49.84 o                         
 -14   2   7       1336.52       1472.76        49.29 o                         
 -12   2   7       2806.29       2738.17        54.25 o                         
 -10   2   7       1688.41       1816.47        35.03 o                         
  -8   2   7          6.15          7.41         5.97 o                         
  -6   2   7        602.71        640.81        15.32 o                         
  -4   2   7       2434.36       2412.15        32.16 o                         
  -2   2   7        301.87        337.05        12.92 o                         
   0   2   7       8600.74       9297.75        72.59 o                         
   2   2   7       3003.10       3183.87        31.62 o                         
   4   2   7       6729.54       6849.69        49.61 o                         
   6   2   7       6648.38       6322.13        56.46 o                         
   8   2   7        412.74        340.14        16.29 o                         
  10   2   7      10212.61      10270.18       101.25 o                         
  12   2   7         12.83          9.99         4.78 o                         
  14   2   7       4900.41       4851.62        70.87 o                         
  16   2   7        466.00        450.78        30.56 o                         
  18   2   7       7634.08       7759.03        98.51 o                         
  20   2   7       2022.34       2062.98        49.03 o                         
  22   2   7        121.97        105.49        11.22 o                         
  24   2   7        446.43        422.73        27.57 o                         
  26   2   7       2770.46       2794.22        74.29 o                         
  28   2   7        153.95        129.59        17.14 o                         
  30   2   7        140.83        165.98        24.60 o                         
  32   2   7         13.21        -12.94        18.15 o                         
  34   2   7       2561.10       2487.84        95.03 o                         
  36   2   7        290.24        215.13        64.79 o                         
 -37   3   7        372.17        258.88        47.93 o                         
 -35   3   7         27.07        -16.21        28.52 o                         
 -33   3   7        343.13        268.62        40.12 o                         
 -31   3   7        696.95        684.32        52.93 o                         
 -29   3   7        481.47        469.84        44.33 o                         
 -27   3   7        880.51        715.09        64.05 o                         
 -25   3   7        781.02        815.87        88.32 o                         
 -23   3   7       1124.23       1104.46        75.95 o                         
 -21   3   7          6.18         12.43        11.45 o                         
 -19   3   7       3668.12       3292.09        89.21 o                         
 -17   3   7       3872.82       3752.62        93.30 o                         
 -15   3   7        712.31        748.65        38.70 o                         
 -13   3   7        852.34        876.12        29.46 o                         
 -11   3   7       2688.16       2819.42        51.36 o                         
  -9   3   7        192.53        265.28        13.57 o                         
  -7   3   7       2864.13       2785.84        44.39 o                         
  -5   3   7       8795.82       8786.55       157.37 o                         
  -3   3   7        199.67        168.78        13.30 o                         
  -1   3   7        148.85        197.18         9.18 o                         
   1   3   7      12704.05      13510.55        88.26 o                         
   3   3   7      26299.42      26952.01       145.37 o                         
   5   3   7      15822.57      16066.30       119.53 o                         
   7   3   7         63.43         43.92         5.50 o                         
   9   3   7      14011.56      13929.12       126.67 o                         
  11   3   7       3999.11       3973.84        57.27 o                         
  13   3   7       2157.51       2276.05        48.26 o                         
  15   3   7       4102.81       3946.80        61.59 o                         
  17   3   7         20.35         23.50         6.26 o                         
  19   3   7        745.29        599.44        22.52 o                         
  21   3   7       2283.10       2253.38        43.66 o                         
  23   3   7       5113.34       5040.75        98.92 o                         
  25   3   7        279.19        273.53        26.78 o                         
  27   3   7        669.28        701.62        39.86 o                         
  29   3   7       1839.11       1799.65        62.74 o                         
  31   3   7       1218.88       1255.87        54.56 o                         
  33   3   7          7.18         10.62        26.58 o                         
  35   3   7        159.89         93.80        67.59 o                         
 -34   4   7        285.90        210.36        50.11 o                         
 -32   4   7         22.64         13.34        25.96 o                         
 -30   4   7          0.21        -11.35        33.09 o                         
 -28   4   7        754.34        690.70        60.88 o                         
 -26   4   7        190.10        139.17        25.27 o                         
 -24   4   7        472.90        380.07        48.77 o                         
 -22   4   7       2675.73       2481.89        82.85 o                         
 -20   4   7       1704.76       1586.46        64.37 o                         
 -18   4   7        202.61        276.75        31.90 o                         
 -16   4   7        141.56        193.80        22.40 o                         
 -14   4   7         13.35         -7.31         7.31 o                         
 -12   4   7       1746.23       1688.14        40.25 o                         
 -10   4   7       3676.89       3413.56        54.59 o                         
  -8   4   7        544.97        568.91        20.45 o                         
  -6   4   7        237.12        268.95        14.56 o                         
  -4   4   7        939.97        945.40        23.63 o                         
  -2   4   7       7985.15       8080.28        77.05 o                         
   0   4   7      25743.64      27424.48       175.41 o                         
   2   4   7      14339.05      14581.80        98.35 o                         
   4   4   7        249.28        350.04        12.85 o                         
   6   4   7       9696.91       9998.03        74.85 o                         
   8   4   7       3226.38       3019.85        35.92 o                         
  10   4   7      16188.28      15651.65       147.38 o                         
  12   4   7         27.33         27.15         6.35 o                         
  14   4   7       3350.78       3296.40        65.26 o                         
  16   4   7          5.42          6.54         9.50 o                         
  18   4   7       5612.74       5677.72        92.83 o                         
  20   4   7       5476.28       5231.90       102.00 o                         
  22   4   7       1471.05       1501.88        53.32 o                         
  24   4   7         92.74         78.23        21.74 o                         
  26   4   7       4080.36       4104.73        96.23 o                         
  28   4   7       1113.07       1145.42        64.19 o                         
  30   4   7       1688.89       1919.01        76.78 o                         
  32   4   7          7.12         25.79        19.76 o                         
  34   4   7       1607.46       1563.23       107.21 o                         
 -33   5   7         89.16        136.94        44.30 o                         
 -31   5   7        128.90        -25.42        40.74 o                         
 -29   5   7        555.34        588.24        71.31 o                         
 -27   5   7         12.88         19.29        17.91 o                         
 -25   5   7        647.01        649.11        79.92 o                         
 -23   5   7        204.95        290.70        35.12 o                         
 -21   5   7        287.32        482.76       128.22 o                         
 -19   5   7        469.19        444.66        35.78 o                         
 -17   5   7       1151.74       1104.42        48.75 o                         
 -15   5   7         34.49         12.74        20.10 o                         
 -13   5   7        137.98        148.82        18.12 o                         
 -11   5   7       1178.29       1123.74        28.78 o                         
  -9   5   7       2684.92       2634.59        45.09 o                         
  -7   5   7       1030.82       1024.21        35.51 o                         
  -5   5   7       6537.13       6560.96        73.73 o                         
  -3   5   7       4076.23       3888.83        60.21 o                         
  -1   5   7        441.09        353.74        19.85 o                         
   1   5   7         40.05         41.42         7.53 o                         
   3   5   7       2474.18       2258.73        40.51 o                         
   5   5   7       8966.24       8931.38       113.04 o                         
   7   5   7        194.51        245.28        12.28 o                         
   9   5   7       4622.72       4648.08        58.20 o                         
  11   5   7       1616.19       1498.79        31.03 o                         
  13   5   7       4031.70       3949.80        75.31 o                         
  15   5   7       4239.76       4139.60        89.58 o                         
  17   5   7        451.81        539.49        37.66 o                         
  19   5   7        131.73        128.92        25.70 o                         
  21   5   7       3059.54       2977.20        81.67 o                         
  23   5   7        822.96        852.64        58.94 o                         
  25   5   7       1050.46       1165.86        59.95 o                         
  27   5   7         76.55         70.11        28.53 o                         
  29   5   7       3364.65       3414.33       109.12 o                         
  31   5   7       1841.33       1698.77        84.16 o                         
 -30   6   7          0.10         70.84        36.55 o                         
 -28   6   7         85.17         31.34        40.10 o                         
 -26   6   7          0.68         -4.59        22.18 o                         
 -24   6   7        187.22        179.73        31.69 o                         
 -22   6   7        368.43        306.89        36.32 o                         
 -20   6   7         59.23         17.87        20.30 o                         
 -18   6   7       1597.07       1650.87        58.85 o                         
 -16   6   7       2468.02       2341.55        82.75 o                         
 -14   6   7       2600.95       2579.41        54.44 o                         
 -12   6   7       5374.73       5289.87        77.07 o                         
 -10   6   7        103.16        124.69        11.98 o                         
  -8   6   7       3353.89       3469.39        54.01 o                         
  -6   6   7        524.05        484.07        27.07 o                         
  -4   6   7        325.72        321.71        23.43 o                         
  -2   6   7          4.77         10.61         6.75 o                         
   0   6   7         64.81         71.89        17.41 o                         
   2   6   7        798.34        844.73        27.81 o                         
   4   6   7       8839.85       8702.90        94.00 o                         
   6   6   7       2664.76       2686.21        49.36 o                         
   8   6   7        780.21        714.77        26.98 o                         
  10   6   7        122.55        144.44        11.79 o                         
  12   6   7       2144.06       2014.44        50.24 o                         
  14   6   7        106.31         85.86        18.21 o                         
  16   6   7        107.50         90.75        20.39 o                         
  18   6   7        311.91        326.84        35.72 o                         
  20   6   7         13.48         14.14        16.74 o                         
  22   6   7        647.93        643.48        61.77 o                         
  24   6   7          9.29          5.51        30.18 o                         
  26   6   7        389.86        321.62        40.54 o                         
  28   6   7        896.86        957.92        63.07 o                         
 -27   7   7        206.40        214.47        49.55 o                         
 -25   7   7        153.27         76.03        60.43 o                         
 -23   7   7         39.85        -15.96        21.65 o                         
 -21   7   7        364.74        338.18        37.83 o                         
 -19   7   7        451.40        383.96        48.50 o                         
 -17   7   7         13.93         14.08        18.56 o                         
 -15   7   7        224.13        190.03        24.82 o                         
 -13   7   7        552.32        510.81        37.92 o                         
 -11   7   7         52.82         51.70        14.51 o                         
  -9   7   7        363.14        398.45        28.90 o                         
  -7   7   7        549.15        546.89        31.49 o                         
  -5   7   7       1508.85       1500.48        47.34 o                         
  -3   7   7        623.05        577.30        32.44 o                         
  -1   7   7          6.82         32.65        10.05 o                         
   1   7   7        678.47        576.06        31.31 o                         
   3   7   7        745.86        775.79        30.19 o                         
   5   7   7        146.39        147.73        15.17 o                         
   7   7   7         15.00         28.14         9.81 o                         
   9   7   7          6.27         19.19         9.71 o                         
  11   7   7        264.16        312.48        37.78 o                         
  13   7   7        537.13        600.96        46.48 o                         
  15   7   7        627.61        624.45        50.45 o                         
  17   7   7        394.23        322.64        37.10 o                         
  19   7   7        690.11        680.63        52.99 o                         
  21   7   7         19.92         -6.28        17.26 o                         
  23   7   7        158.84        167.84        30.53 o                         
  25   7   7         30.98         65.88        26.88 o                         
 -22   8   7        463.73        616.19        75.82 o                         
 -20   8   7         11.85         47.64        26.37 o                         
 -18   8   7       1092.76       1027.19        54.10 o                         
 -16   8   7       2068.24       2148.33        96.14 o                         
 -14   8   7       2196.03       2282.44        74.02 o                         
 -12   8   7       3384.09       3211.55        87.19 o                         
 -10   8   7       2099.06       2021.76        67.85 o                         
  -8   8   7        129.06         85.36        21.91 o                         
  -6   8   7        409.30        500.50        33.33 o                         
  -4   8   7        646.82        659.25        40.47 o                         
  -2   8   7        505.60        511.02        34.49 o                         
   0   8   7         24.77         45.85        13.67 o                         
   2   8   7        411.88        350.49        28.09 o                         
   4   8   7       2924.57       2986.93        68.83 o                         
   6   8   7       1173.05       1118.13        45.71 o                         
   8   8   7        838.17        868.44        69.05 o                         
  10   8   7        872.96        969.42        50.55 o                         
  12   8   7         20.16         21.09        16.74 o                         
  14   8   7          8.78         27.49        17.34 o                         
  16   8   7         15.20        -13.30        18.51 o                         
  18   8   7         13.54        -12.08        21.22 o                         
  20   8   7        198.40        141.40        31.18 o                         
 -15   9   7         14.67         46.66        23.78 o                         
 -13   9   7        903.80        880.44        61.20 o                         
 -11   9   7        209.83        209.42        30.86 o                         
  -9   9   7          7.10         14.10        20.64 o                         
  -7   9   7         60.78         58.99        26.61 o                         
  -5   9   7         66.32         39.27        23.24 o                         
  -3   9   7        176.59        107.35        19.73 o                         
  -1   9   7          2.63          0.29        14.22 o                         
   1   9   7        920.28        968.39        47.17 o                         
   3   9   7        151.09        111.34        21.89 o                         
   5   9   7        610.31        503.29        42.65 o                         
   7   9   7        113.24         95.02        32.67 o                         
   9   9   7        251.32        374.77        64.26 o                         
  11   9   7          3.74         30.75        33.95 o                         
  13   9   7        234.38        206.62        42.72 o                         
  15   9   7        112.40         10.13        38.35 o                         
 -38   0   8       1780.02       1824.31       169.87 o                         
 -36   0   8        293.62        309.46        51.94 o                         
 -34   0   8        125.13        184.16        42.38 o                         
 -32   0   8       6637.12       7021.66       287.47 o                         
 -30   0   8        347.65        409.70        35.46 o                         
 -28   0   8       4462.66       4584.81       111.70 o                         
 -26   0   8        352.86        307.06        43.71 o                         
 -24   0   8       4959.93       5148.25       148.78 o                         
 -22   0   8      12655.04      12112.88       253.09 o                         
 -20   0   8        385.72        311.84        38.58 o                         
 -18   0   8      22018.95      20563.27       724.32 o                         
 -16   0   8       2596.83       2406.38        82.28 o                         
 -14   0   8      44702.24      44251.09       532.53 o                         
 -12   0   8       5166.47       5433.55       157.76 o                         
 -10   0   8       7015.70       7435.98       125.14 o                         
  -8   0   8      27996.67      27751.51       261.97 o                         
  -6   0   8      43417.02      41527.23       883.16 o                         
  -4   0   8       3831.20       3690.03        87.75 o                         
  -2   0   8      30309.28      30074.18       281.15 o                         
   0   0   8       4475.07       4646.82        81.81 o                         
   2   0   8      60770.15      59829.11       835.19 o                         
   4   0   8      32231.81      32106.56       304.57 o                         
   6   0   8      26271.98      26599.66       251.85 o                         
   8   0   8        987.74       1033.96        29.58 o                         
  10   0   8       3396.84       3391.94        62.85 o                         
  12   0   8      10902.94      11266.80       119.21 o                         
  14   0   8      17077.53      15937.96       131.87 o                         
  16   0   8        136.59         52.46         7.86 o                         
  18   0   8       2067.66       1977.66        42.37 o                         
  20   0   8        416.93        274.80        18.59 o                         
  22   0   8       8032.69       8009.18       115.78 o                         
  24   0   8       4807.48       4662.49       119.28 o                         
  26   0   8       3873.88       3872.37        96.96 o                         
  28   0   8         41.89         46.40        15.13 o                         
  30   0   8         27.50         -9.58        14.98 o                         
  32   0   8        858.51        886.77        72.34 o                         
  34   0   8        522.52        486.47        46.77 o                         
  36   0   8          4.85        -28.14        28.14 o                         
 -37   1   8         88.30         44.94        29.71 o                         
 -35   1   8       1281.77       1382.67        65.14 o                         
 -33   1   8       1724.85       1772.58        71.91 o                         
 -31   1   8       1394.72       1446.24        53.13 o                         
 -29   1   8         31.20         67.10        17.22 o                         
 -27   1   8        695.22        837.99        43.12 o                         
 -25   1   8        968.61       1028.57        35.10 o                         
 -23   1   8       2723.67       3036.88        77.01 o                         
 -21   1   8       9753.41       9739.20       147.28 o                         
 -19   1   8          1.13          3.43         7.10 o                         
 -17   1   8       3558.82       3582.52        90.25 o                         
 -15   1   8       3255.08       3182.70        58.45 o                         
 -13   1   8       5312.40       5710.23        80.01 o                         
 -11   1   8      11568.86      12384.74       136.07 o                         
  -9   1   8       1116.22       1271.86        25.57 o                         
  -7   1   8       1309.84       1299.74        25.97 o                         
  -5   1   8        376.32        362.81        13.59 o                         
  -3   1   8        992.86       1013.44        20.61 o                         
  -1   1   8      52946.09      52123.80       724.17 o                         
   1   1   8      31018.25      31386.54       256.78 o                         
   3   1   8        905.14        847.79        19.51 o                         
   5   1   8        259.73        332.64        10.11 o                         
   7   1   8          5.78          3.43         2.59 o                         
   9   1   8       7309.77       7481.94        61.14 o                         
  11   1   8       5596.62       5432.42        46.09 o                         
  13   1   8         14.41          0.26         2.98 o                         
  15   1   8       3003.72       2981.13        34.35 o                         
  17   1   8          7.28          7.23         4.18 o                         
  19   1   8       4816.70       4985.82        75.37 o                         
  21   1   8       9292.62       9266.96        84.81 o                         
  23   1   8       5599.34       5425.25        82.34 o                         
  25   1   8          0.76         25.60         8.16 o                         
  27   1   8          5.98         13.96         7.52 o                         
  29   1   8        980.94        910.51        34.88 o                         
  31   1   8       2433.93       2411.03        60.08 o                         
  33   1   8         60.63         73.41        18.86 o                         
  35   1   8        331.01        342.40        45.49 o                         
  37   1   8          7.45          7.15        32.48 o                         
 -38   2   8        270.01        316.04        59.53 o                         
 -36   2   8        973.62        997.37        84.59 o                         
 -34   2   8       1485.55       1579.77        90.06 o                         
 -32   2   8        167.34        189.11        32.52 o                         
 -30   2   8        993.42        997.27        48.54 o                         
 -28   2   8         64.36         69.07        18.76 o                         
 -26   2   8        823.80        858.86        51.35 o                         
 -24   2   8       1773.86       1676.21        52.54 o                         
 -22   2   8       4497.16       4643.67        97.72 o                         
 -20   2   8       7133.22       6817.86       137.21 o                         
 -18   2   8        559.22        595.41        26.62 o                         
 -16   2   8        484.88        492.02        27.31 o                         
 -14   2   8       9025.38       9590.83       110.62 o                         
 -12   2   8        312.70        380.18        20.89 o                         
 -10   2   8       1569.49       1658.13        41.63 o                         
  -8   2   8         52.88         66.51         8.97 o                         
  -6   2   8       5916.94       5767.23        58.99 o                         
  -4   2   8       3434.47       3467.07        43.32 o                         
  -2   2   8       2826.76       2976.68        33.95 o                         
   0   2   8       4733.29       5067.98        46.77 o                         
   2   2   8       1894.28       1758.70        22.42 o                         
   4   2   8         46.23         56.26         5.44 o                         
   6   2   8         23.85         43.15         5.29 o                         
   8   2   8       9243.77       9430.86        96.19 o                         
  10   2   8       5201.77       5372.90        68.87 o                         
  12   2   8        855.03        988.63        29.64 o                         
  14   2   8       3933.74       3717.15        66.20 o                         
  16   2   8       3523.33       3486.89        56.23 o                         
  18   2   8       5131.85       5210.00        82.51 o                         
  20   2   8        139.74        161.67        17.37 o                         
  22   2   8       2077.88       2076.09        49.92 o                         
  24   2   8         92.98         92.96        13.57 o                         
  26   2   8          3.02         23.43         9.68 o                         
  28   2   8       3837.13       3818.77        77.27 o                         
  30   2   8       2219.84       2363.93        60.54 o                         
  32   2   8         10.08         -3.06        14.83 o                         
  34   2   8        467.64        493.84        47.47 o                         
  36   2   8        169.64        138.43        29.71 o                         
 -37   3   8       1067.01       1276.97        89.02 o                         
 -35   3   8        354.93        389.99        79.22 o                         
 -33   3   8         90.52        133.96        31.38 o                         
 -31   3   8        658.37        656.66        52.42 o                         
 -29   3   8          0.21         -9.86        40.02 o                         
 -27   3   8        157.02        150.55        26.97 o                         
 -25   3   8       1908.58       1902.53        74.29 o                         
 -23   3   8        332.35        297.31        38.10 o                         
 -21   3   8        166.16        161.84        29.23 o                         
 -19   3   8       2966.23       2665.53        81.10 o                         
 -17   3   8        751.88        788.49        36.52 o                         
 -15   3   8       1817.26       1743.80        44.73 o                         
 -13   3   8       1765.96       1681.20        43.99 o                         
 -11   3   8       1205.51       1209.69        37.11 o                         
  -9   3   8       9020.57       9026.52       107.33 o                         
  -7   3   8       2930.55       2774.23        53.56 o                         
  -5   3   8      11868.22      12221.06       152.00 o                         
  -3   3   8      12869.73      13968.72       131.46 o                         
  -1   3   8       3829.40       3569.38        57.18 o                         
   1   3   8       6666.99       6535.09        64.19 o                         
   3   3   8         83.07        121.43         7.87 o                         
   5   3   8       2733.14       2822.80        30.59 o                         
   7   3   8       5874.63       5893.71        83.23 o                         
   9   3   8       2749.48       2687.21        46.28 o                         
  11   3   8       3003.87       2913.09        49.52 o                         
  13   3   8       2406.21       2367.49        48.45 o                         
  15   3   8       3737.00       3822.85        65.00 o                         
  17   3   8        734.21        698.51        23.31 o                         
  19   3   8        190.52        161.56        16.49 o                         
  21   3   8         54.07         68.44        12.25 o                         
  23   3   8        912.63        931.48        35.89 o                         
  25   3   8       1461.89       1407.59        47.55 o                         
  27   3   8         51.01          2.13        15.24 o                         
  29   3   8        368.45        353.46        31.94 o                         
  31   3   8        127.10        111.25        25.66 o                         
  33   3   8        804.41        949.43        60.19 o                         
  35   3   8        161.01        145.86        40.74 o                         
 -34   4   8         85.15         57.86        36.47 o                         
 -32   4   8       2326.13       2240.21       151.90 o                         
 -30   4   8       4474.95       4905.83       133.85 o                         
 -28   4   8       4242.19       4507.39       138.27 o                         
 -26   4   8       2206.19       2367.76        86.64 o                         
 -24   4   8        270.24        246.49        39.08 o                         
 -22   4   8       1369.67       1376.27        84.81 o                         
 -20   4   8       2592.15       2833.86        88.76 o                         
 -18   4   8       3438.78       3267.74        93.78 o                         
 -16   4   8       5594.82       5541.93       169.06 o                         
 -14   4   8          0.18         -5.53         8.38 o                         
 -12   4   8       2671.16       2604.38        47.46 o                         
 -10   4   8      18514.40      18705.11       189.40 o                         
  -8   4   8      17769.09      17422.71       150.47 o                         
  -6   4   8        435.10        442.20        18.74 o                         
  -4   4   8          2.84         15.67         5.38 o                         
  -2   4   8          7.47          2.43         4.86 o                         
   0   4   8        690.38        599.16        16.94 o                         
   2   4   8       3191.72       3421.52        47.23 o                         
   4   4   8        114.21         79.15         6.73 o                         
   6   4   8       1228.01       1213.98        23.93 o                         
   8   4   8        325.64        269.54        13.35 o                         
  10   4   8        279.30        268.01        16.03 o                         
  12   4   8       5472.71       5428.61        68.18 o                         
  14   4   8       5017.02       4880.57        76.29 o                         
  16   4   8       1920.95       1788.81        48.39 o                         
  18   4   8       6649.47       6353.71       109.90 o                         
  20   4   8       1171.17       1180.55        46.40 o                         
  22   4   8         12.44         21.53        16.30 o                         
  24   4   8       1320.49       1204.54        53.46 o                         
  26   4   8       3376.53       3459.53        88.52 o                         
  28   4   8       1017.74       1008.92        50.96 o                         
  30   4   8        508.84        479.73        67.29 o                         
  32   4   8        674.10        629.16        53.47 o                         
 -33   5   8       1187.08       1128.64       138.02 o                         
 -31   5   8       1477.16       1700.50       143.43 o                         
 -29   5   8          6.01        -11.53        17.21 o                         
 -27   5   8        113.54        148.66        29.79 o                         
 -25   5   8        204.65        205.76        30.50 o                         
 -23   5   8       4232.44       4049.23       114.75 o                         
 -21   5   8       3326.24       3347.30       111.01 o                         
 -19   5   8        503.07        558.11        48.39 o                         
 -17   5   8        429.45        352.10        38.29 o                         
 -15   5   8       4914.50       5026.42       111.28 o                         
 -13   5   8       4851.36       4589.47        88.72 o                         
 -11   5   8      11384.72      11314.29       105.77 o                         
  -9   5   8       6726.10       6323.60        99.53 o                         
  -7   5   8        398.59        416.61        19.84 o                         
  -5   5   8        406.31        300.48        16.96 o                         
  -3   5   8       7549.75       7190.68        72.15 o                         
  -1   5   8      12997.93      12478.84       124.45 o                         
   1   5   8       1103.88       1097.00        30.98 o                         
   3   5   8        166.16        161.95        13.63 o                         
   5   5   8       5152.22       5154.71        82.25 o                         
   7   5   8      11922.72      11715.92       101.87 o                         
   9   5   8       8592.99       8516.07        89.18 o                         
  11   5   8       3096.07       3024.52        53.93 o                         
  13   5   8         16.96          8.76         8.32 o                         
  15   5   8        241.79        212.61        23.94 o                         
  17   5   8       1003.35       1037.42        42.73 o                         
  19   5   8       4791.92       4894.22       121.31 o                         
  21   5   8       1540.14       1557.46        65.71 o                         
  23   5   8        291.23        307.30        35.22 o                         
  25   5   8         11.48         31.49        17.26 o                         
  27   5   8        109.95        115.55        25.04 o                         
  29   5   8       1953.98       1984.94        85.35 o                         
  31   5   8        693.33        627.19        58.57 o                         
 -30   6   8         13.90         -3.90        40.02 o                         
 -28   6   8         77.70        -24.73        68.60 o                         
 -26   6   8          3.40        -26.78        50.63 o                         
 -24   6   8        589.35        617.45        52.10 o                         
 -22   6   8       1259.12       1297.64        87.27 o                         
 -20   6   8       2021.61       2103.08        88.76 o                         
 -18   6   8       1310.24       1347.60        57.91 o                         
 -16   6   8         28.27         33.21        13.03 o                         
 -14   6   8        114.54        101.79        20.82 o                         
 -12   6   8        600.14        593.58        29.11 o                         
 -10   6   8       1405.47       1442.79        35.03 o                         
  -8   6   8         12.48         17.61         7.37 o                         
  -6   6   8       2977.27       3046.03        46.53 o                         
  -4   6   8        881.88        860.14        30.13 o                         
  -2   6   8        233.48        218.32        18.20 o                         
   0   6   8       1233.60       1250.19        37.60 o                         
   2   6   8       6264.97       6213.04        88.85 o                         
   4   6   8       2804.71       2940.41        52.82 o                         
   6   6   8        481.01        529.05        28.59 o                         
   8   6   8       1820.38       1789.08        43.28 o                         
  10   6   8        544.09        499.78        25.41 o                         
  12   6   8         21.32         18.35        10.33 o                         
  14   6   8        233.49        233.96        31.44 o                         
  16   6   8       1046.79        997.44        52.44 o                         
  18   6   8          5.72          1.48        14.38 o                         
  20   6   8          5.04         17.07        15.62 o                         
  22   6   8          1.52        -11.02        14.85 o                         
  24   6   8         23.33          5.16        18.03 o                         
  26   6   8         39.87         77.58        30.18 o                         
  28   6   8        210.95        182.59        55.87 o                         
 -27   7   8        989.48       1079.94       179.67 o                         
 -25   7   8       1427.36       1447.22        93.24 o                         
 -23   7   8        647.54        492.13        53.08 o                         
 -21   7   8         77.55         75.94        22.82 o                         
 -19   7   8       2043.02       2072.16        76.56 o                         
 -17   7   8       1669.00       1599.75        61.49 o                         
 -15   7   8        881.04        896.99        47.03 o                         
 -13   7   8        280.76        250.56        33.88 o                         
 -11   7   8        406.54        382.23        29.04 o                         
  -9   7   8         49.23         64.87        17.10 o                         
  -7   7   8        512.93        588.43        33.58 o                         
  -5   7   8         80.09         52.78        14.23 o                         
  -3   7   8        438.52        390.97        27.76 o                         
  -1   7   8        418.77        414.20        29.10 o                         
   1   7   8        926.87       1063.45        38.70 o                         
   3   7   8         63.47         39.34        11.61 o                         
   5   7   8         47.13         69.82        12.02 o                         
   7   7   8       1901.12       1812.11        61.36 o                         
   9   7   8         77.58         95.43        16.07 o                         
  11   7   8       3169.93       3154.85        66.91 o                         
  13   7   8       1477.01       1488.97        63.68 o                         
  15   7   8       2059.95       1999.49        76.60 o                         
  17   7   8        967.89        943.75        57.96 o                         
  19   7   8        267.28        227.54        41.73 o                         
  21   7   8          9.89          4.74        22.40 o                         
  23   7   8       1302.08       1237.68        75.21 o                         
  25   7   8        190.93        126.21        32.66 o                         
 -22   8   8        525.79        585.27       153.54 o                         
 -20   8   8         51.11         63.65        52.76 o                         
 -18   8   8       1603.13       1560.23        71.45 o                         
 -16   8   8       1280.57       1241.10        62.55 o                         
 -14   8   8       2608.02       2660.98        81.09 o                         
 -12   8   8         12.49         38.12        16.79 o                         
 -10   8   8        525.39        480.75        36.25 o                         
  -8   8   8       1048.12       1057.59        45.95 o                         
  -6   8   8       3221.44       3266.94        79.22 o                         
  -4   8   8        136.67         96.30        19.84 o                         
  -2   8   8        545.49        596.20        35.92 o                         
   0   8   8        217.58        226.89        22.96 o                         
   2   8   8       2653.04       2783.25        67.31 o                         
   4   8   8       2099.92       1898.46        61.50 o                         
   6   8   8       3562.65       3624.38        85.50 o                         
   8   8   8        124.97        143.79        20.29 o                         
  10   8   8       2115.09       2171.21        77.90 o                         
  12   8   8        398.22        341.52        35.63 o                         
  14   8   8       1238.77       1384.55        66.08 o                         
  16   8   8         15.82         11.65        25.18 o                         
  18   8   8         12.57         21.96        30.86 o                         
  20   8   8          7.62         28.65        21.51 o                         
 -15   9   8        755.92        684.97        84.38 o                         
 -13   9   8       1415.83       1476.90        87.23 o                         
 -11   9   8       1339.54       1349.51        60.27 o                         
  -9   9   8        373.75        298.75        32.97 o                         
  -7   9   8          0.14         -1.38        15.49 o                         
  -5   9   8         10.91         -6.24        18.70 o                         
  -3   9   8        829.30        779.86        43.70 o                         
  -1   9   8       1386.48       1339.14        54.28 o                         
   1   9   8       1099.19       1240.04        55.97 o                         
   3   9   8        614.48        516.27        39.34 o                         
   5   9   8        257.59        326.63        35.60 o                         
   7   9   8       1516.58       1518.83        87.61 o                         
   9   9   8        904.30       1165.30       150.73 o                         
  11   9   8        328.77        321.50        48.23 o                         
  13   9   8         19.57        -21.89        23.88 o                         
 -37   1   9          0.20         -7.54        41.34 o                         
 -35   1   9       1196.81       1176.45        52.04 o                         
 -33   1   9         80.83         70.75        22.15 o                         
 -31   1   9        889.93        957.03        50.98 o                         
 -29   1   9       1414.42       1472.91        61.12 o                         
 -27   1   9       5853.95       5915.71        96.00 o                         
 -25   1   9        476.49        424.22        25.51 o                         
 -23   1   9        143.05        122.69        22.34 o                         
 -21   1   9         18.64        -10.84        10.84 o                         
 -19   1   9       2582.77       2711.71        68.02 o                         
 -17   1   9        409.52        295.40        22.07 o                         
 -15   1   9        147.78         71.40        14.09 o                         
 -13   1   9        128.70        153.40        14.37 o                         
 -11   1   9       5308.63       5631.34        81.40 o                         
  -9   1   9       3685.78       4277.22        54.91 o                         
  -7   1   9      26421.32      26515.79       342.23 o                         
  -5   1   9         11.44          4.40         2.78 o                         
  -3   1   9      47954.59      47790.22       450.87 o                         
  -1   1   9      31772.24      32999.43       219.34 o                         
   1   1   9       3657.89       3446.01        40.90 o                         
   3   1   9       2414.34       2296.04        41.21 o                         
   5   1   9       8423.21       8390.79        68.77 o                         
   7   1   9        875.91        848.26        19.11 o                         
   9   1   9      14326.89      15564.20       117.65 o                         
  11   1   9      15832.66      15994.01       103.28 o                         
  13   1   9      23691.51      24478.02       168.85 o                         
  15   1   9       5218.10       5122.03        65.05 o                         
  17   1   9       2312.06       2385.59        45.17 o                         
  19   1   9       6449.53       5869.22        60.87 o                         
  21   1   9        137.12        233.97        13.23 o                         
  23   1   9       1504.81       1408.37        31.19 o                         
  25   1   9       5976.45       5750.83        70.74 o                         
  27   1   9        576.87        590.24        25.84 o                         
  29   1   9         92.42         75.39        13.70 o                         
  31   1   9       2264.51       2382.62        60.14 o                         
  33   1   9        964.16        929.01        45.58 o                         
  35   1   9        414.51        463.70        48.99 o                         
 -38   2   9        312.69        221.28        52.16 o                         
 -36   2   9          0.85        -19.25        19.25 o                         
 -34   2   9        499.03        581.64        48.80 o                         
 -32   2   9        941.76        997.86        53.46 o                         
 -30   2   9       1031.58       1183.38        52.86 o                         
 -28   2   9       1008.52       1054.56        48.57 o                         
 -26   2   9        679.43        718.94        49.41 o                         
 -24   2   9        262.78        232.40        21.47 o                         
 -22   2   9        698.05        743.97        30.43 o                         
 -20   2   9       3498.51       3526.71        66.29 o                         
 -18   2   9      11924.56      11532.64       138.46 o                         
 -16   2   9       1017.26        968.04        31.20 o                         
 -14   2   9        976.72       1167.05        48.80 o                         
 -12   2   9       8146.91       8611.30       117.32 o                         
 -10   2   9      19619.20      20098.00       213.50 o                         
  -8   2   9         55.99         89.84        11.32 o                         
  -6   2   9        323.26        302.57        12.59 o                         
  -4   2   9      20762.94      21358.24       154.02 o                         
  -2   2   9      21128.53      20110.28       143.91 o                         
   0   2   9      15209.55      16301.69       110.54 o                         
   2   2   9       5593.83       5810.79        47.25 o                         
   4   2   9       2236.76       2133.15        25.37 o                         
   6   2   9       7339.21       8156.02        77.25 o                         
   8   2   9        604.70        764.12        24.76 o                         
  10   2   9       6026.04       6155.06        85.51 o                         
  12   2   9       5125.59       4815.77        72.35 o                         
  14   2   9        345.71        393.66        20.02 o                         
  16   2   9        115.59        135.45        13.77 o                         
  18   2   9        378.47        395.90        23.37 o                         
  20   2   9       3162.22       2737.87        57.24 o                         
  22   2   9       1276.96       1231.16        38.97 o                         
  24   2   9        104.82         79.35        12.40 o                         
  26   2   9         32.21         24.76         9.23 o                         
  28   2   9        349.67        416.54        27.85 o                         
  30   2   9         42.72         47.37        14.71 o                         
  32   2   9         89.70        122.49        23.85 o                         
  34   2   9         97.68         76.85        24.75 o                         
  36   2   9          6.89         14.63        29.24 o                         
 -37   3   9        258.56        202.70        48.47 o                         
 -35   3   9        145.51         74.43        30.18 o                         
 -33   3   9          0.71          7.63        43.63 o                         
 -31   3   9        103.66        112.02        29.15 o                         
 -29   3   9        552.12        611.41        53.99 o                         
 -27   3   9        860.18        963.94        63.63 o                         
 -25   3   9        881.58        874.08        73.02 o                         
 -23   3   9       3299.07       2988.02        93.16 o                         
 -21   3   9         59.52         58.93        18.09 o                         
 -19   3   9        707.68        606.79        28.68 o                         
 -17   3   9       4761.70       4704.78        83.38 o                         
 -15   3   9       3071.61       2960.14        63.30 o                         
 -13   3   9       1008.84       1132.65        65.07 o                         
 -11   3   9        200.22        205.42        18.61 o                         
  -9   3   9       3669.69       3848.76       133.02 o                         
  -7   3   9      12739.14      12088.45       137.26 o                         
  -5   3   9        308.50        234.53        18.77 o                         
  -3   3   9      15001.44      15851.21       147.47 o                         
  -1   3   9       6777.90       7872.37        76.63 o                         
   1   3   9       5588.37       5552.87        54.31 o                         
   3   3   9        251.08        240.14        10.99 o                         
   5   3   9       3882.67       3511.96        36.32 o                         
   7   3   9        564.17        509.10        16.62 o                         
   9   3   9        876.73       1145.85        33.89 o                         
  11   3   9        479.13        421.14        31.61 o                         
  13   3   9       1544.87       1635.29        43.80 o                         
  15   3   9        310.02        321.93        20.45 o                         
  17   3   9        967.64        882.86        34.17 o                         
  19   3   9       3107.76       2860.10        58.05 o                         
  21   3   9          6.19         33.38        10.06 o                         
  23   3   9         90.55         67.66        13.12 o                         
  25   3   9        681.49        623.46        38.96 o                         
  27   3   9         22.69         51.71        14.33 o                         
  29   3   9        614.80        585.50        41.82 o                         
  31   3   9        437.70        330.46        32.90 o                         
  33   3   9         41.62         47.55        19.07 o                         
  35   3   9         12.57          7.79        29.66 o                         
 -34   4   9        530.06        495.62        82.66 o                         
 -32   4   9       2269.06       2341.63       156.72 o                         
 -30   4   9        494.31        427.86        67.35 o                         
 -28   4   9        146.77        102.80        34.92 o                         
 -26   4   9        311.77        279.95        36.05 o                         
 -24   4   9        172.00        163.43        31.52 o                         
 -22   4   9        837.90        811.07        50.48 o                         
 -20   4   9       5003.57       4772.07       129.70 o                         
 -18   4   9       2908.98       2867.41       115.77 o                         
 -16   4   9       2680.78       2623.66        82.58 o                         
 -14   4   9       4241.73       4258.19        65.48 o                         
 -12   4   9      17878.76      17577.60       177.23 o                         
 -10   4   9       4772.92       5015.91        72.36 o                         
  -8   4   9        111.58         96.72        11.04 o                         
  -6   4   9        449.77        379.28        19.19 o                         
  -4   4   9       5803.04       5889.93        87.81 o                         
  -2   4   9       4557.90       4410.51        85.21 o                         
   0   4   9        287.83        210.88        12.71 o                         
   2   4   9       3969.47       4124.53        47.83 o                         
   4   4   9       1268.82       1194.32        24.77 o                         
   6   4   9       1018.86       1062.28        22.69 o                         
   8   4   9       8711.79       8343.69        78.87 o                         
  10   4   9       3702.78       3739.72        65.60 o                         
  12   4   9       3489.49       3286.17        56.93 o                         
  14   4   9        113.18        116.83        13.40 o                         
  16   4   9        210.27        237.29        19.02 o                         
  18   4   9       1041.87       1093.70        43.93 o                         
  20   4   9          9.42          8.60        10.88 o                         
  22   4   9        140.84        129.53        28.67 o                         
  24   4   9         33.32         56.44        16.99 o                         
  26   4   9        432.37        389.87        34.40 o                         
  28   4   9          1.74         -0.88        14.70 o                         
  30   4   9        331.00        259.66        29.59 o                         
  32   4   9          7.96         26.68        21.77 o                         
 -33   5   9        193.02        189.72        47.69 o                         
 -31   5   9        865.55        881.86       112.70 o                         
 -29   5   9         23.39        -26.13        44.10 o                         
 -27   5   9        405.81        312.36        70.24 o                         
 -25   5   9       2923.67       2748.25       106.26 o                         
 -23   5   9       4187.59       4051.47       118.44 o                         
 -21   5   9         66.05        104.66        22.52 o                         
 -19   5   9         92.89        106.69        22.96 o                         
 -17   5   9      10173.67      10401.47       192.95 o                         
 -15   5   9       9475.95       9780.75       183.09 o                         
 -13   5   9          2.98         13.70         7.92 o                         
 -11   5   9        163.78        184.79        15.02 o                         
  -9   5   9        920.46        946.85        32.25 o                         
  -7   5   9       3907.67       3717.65        56.17 o                         
  -5   5   9       2394.64       2252.76        43.94 o                         
  -3   5   9        442.01        457.95        19.50 o                         
  -1   5   9       1538.39       1434.91        36.56 o                         
   1   5   9       4357.92       4060.05        63.86 o                         
   3   5   9       4412.37       4260.74        64.90 o                         
   5   5   9       3541.84       3737.01        58.78 o                         
   7   5   9        141.36        134.02        15.71 o                         
   9   5   9       5564.78       5513.72        58.52 o                         
  11   5   9        775.43        813.47        26.71 o                         
  13   5   9        830.44        806.68        25.45 o                         
  15   5   9        485.60        444.47        41.18 o                         
  17   5   9       1565.61       1552.49        52.85 o                         
  19   5   9       1655.28       1602.83        60.21 o                         
  21   5   9          0.29          3.43        11.61 o                         
  23   5   9          0.09         -1.13        13.97 o                         
  25   5   9        272.21        314.58        35.93 o                         
  27   5   9        225.54        223.97        32.65 o                         
  29   5   9        127.92         78.89        27.93 o                         
  31   5   9          3.38        -19.51        19.51 o                         
 -30   6   9        244.63         75.46        85.75 o                         
 -28   6   9          3.95        -13.15        35.93 o                         
 -26   6   9          3.54         -7.50        31.03 o                         
 -24   6   9          1.31         17.59        20.60 o                         
 -22   6   9         10.50         30.51        22.07 o                         
 -20   6   9        711.34        784.41        54.86 o                         
 -18   6   9        504.98        548.87        42.32 o                         
 -16   6   9        224.69        225.49        28.70 o                         
 -14   6   9        827.23        705.08        37.52 o                         
 -12   6   9        616.61        567.61        24.36 o                         
 -10   6   9       2388.40       2389.28        45.59 o                         
  -8   6   9         32.50         36.78         8.80 o                         
  -6   6   9       1143.72       1207.76        28.41 o                         
  -4   6   9       1386.14       1387.23        37.37 o                         
  -2   6   9        621.52        682.29        27.09 o                         
   0   6   9       1212.31       1157.37        40.46 o                         
   2   6   9       5450.04       5242.42        74.89 o                         
   4   6   9       8190.60       8207.25       107.73 o                         
   6   6   9       1177.69       1294.02        37.73 o                         
   8   6   9       1866.86       1862.15        43.87 o                         
  10   6   9        147.59        186.59        11.93 o                         
  12   6   9        160.35        108.28        18.71 o                         
  14   6   9        289.35        231.44        30.04 o                         
  16   6   9         20.01         36.60        16.47 o                         
  18   6   9        351.51        372.73        37.86 o                         
  20   6   9        671.68        768.10        52.43 o                         
  22   6   9       1202.62       1280.29        78.74 o                         
  24   6   9        503.27        400.99        41.51 o                         
  26   6   9         38.35         -0.48        26.31 o                         
  28   6   9        200.90        220.86        37.14 o                         
 -27   7   9        242.55        243.01        65.33 o                         
 -25   7   9        322.84        356.17        51.10 o                         
 -23   7   9        432.88        344.52        57.33 o                         
 -21   7   9        181.40        160.00        27.37 o                         
 -19   7   9        967.58        951.83        56.11 o                         
 -17   7   9        506.92        456.36        42.73 o                         
 -15   7   9        813.67        785.62        41.58 o                         
 -13   7   9          0.18         -4.99        15.34 o                         
 -11   7   9        740.75        770.04        41.73 o                         
  -9   7   9        560.10        566.22        30.80 o                         
  -7   7   9       1032.67       1011.09        62.82 o                         
  -5   7   9        151.07        173.51        20.19 o                         
  -3   7   9        712.85        700.26        34.39 o                         
  -1   7   9         50.24         14.44        13.03 o                         
   1   7   9       1391.48       1330.98        36.80 o                         
   3   7   9        282.66        325.83        22.53 o                         
   5   7   9       1358.55       1291.55        41.88 o                         
   7   7   9        879.05        831.23        32.24 o                         
   9   7   9        302.08        269.82        20.31 o                         
  11   7   9        751.93        726.35        54.57 o                         
  13   7   9        892.69        979.05        52.76 o                         
  15   7   9         52.15         45.21        20.17 o                         
  17   7   9         28.45         50.63        35.13 o                         
  19   7   9         89.05         86.06        25.19 o                         
  21   7   9        571.26        500.62        69.31 o                         
  23   7   9          0.61         -9.22        23.41 o                         
  25   7   9          1.73        -21.46        36.63 o                         
 -22   8   9        657.95        585.70        76.14 o                         
 -20   8   9        945.27        865.16        92.27 o                         
 -18   8   9        170.73        117.43        27.46 o                         
 -16   8   9         92.54         59.98        24.99 o                         
 -14   8   9        626.85        564.25        49.49 o                         
 -12   8   9       1833.19       1862.72        77.02 o                         
 -10   8   9         19.88         11.43        14.69 o                         
  -8   8   9        248.49        217.11        23.83 o                         
  -6   8   9         16.03         28.47        19.57 o                         
  -4   8   9         25.07         15.01        13.13 o                         
  -2   8   9        232.02        223.05        23.24 o                         
   0   8   9       3040.51       2780.65        77.02 o                         
   2   8   9       2712.18       3035.35        79.69 o                         
   4   8   9       2476.86       2308.48        94.49 o                         
   6   8   9        124.91         94.82        27.91 o                         
   8   8   9       2566.91       2313.99        57.93 o                         
  10   8   9       1945.27       2169.42       125.19 o                         
  12   8   9        297.20        320.46        35.41 o                         
  14   8   9          0.57         11.72        30.41 o                         
  16   8   9        154.16        138.30        31.78 o                         
  18   8   9        523.76        521.88        53.29 o                         
  20   8   9       1184.78       1173.41        67.21 o                         
 -15   9   9         45.24         35.02        24.13 o                         
 -13   9   9        688.50        674.14        57.82 o                         
 -11   9   9        343.45        368.21        40.54 o                         
  -9   9   9        180.76        250.80        34.12 o                         
  -7   9   9         70.50        100.88        35.96 o                         
  -5   9   9        216.64        183.52        28.04 o                         
  -3   9   9        392.63        342.53        35.02 o                         
  -1   9   9        402.68        388.16        38.50 o                         
   1   9   9        546.18        556.80        40.52 o                         
   3   9   9       1050.17       1080.23        53.93 o                         
   5   9   9         10.07         20.16        31.05 o                         
   7   9   9        232.64        180.70        72.62 o                         
   9   9   9        139.50        112.68        42.35 o                         
  11   9   9         11.16         69.99        32.81 o                         
  13   9   9        146.94         79.03        32.19 o                         
 -38   0  10         17.41         23.04        53.90 o                         
 -36   0  10        764.36        616.61        75.33 o                         
 -34   0  10        364.27        426.82        59.07 o                         
 -32   0  10          6.74         21.86        16.79 o                         
 -30   0  10       1038.86       1174.04        57.14 o                         
 -28   0  10       8964.56       9383.58       233.88 o                         
 -26   0  10         36.75         71.80        47.37 o                         
 -24   0  10       2087.89       2335.56       102.21 o                         
 -22   0  10       2833.23       2745.86       106.09 o                         
 -20   0  10      11618.74      11907.73       240.10 o                         
 -18   0  10      12663.00      12402.02       498.91 o                         
 -16   0  10       9535.23       9266.36       354.36 o                         
 -14   0  10        324.89        543.64        38.11 o                         
 -12   0  10       1745.03       1597.13        52.74 o                         
 -10   0  10       3943.18       4169.86        87.61 o                         
  -8   0  10      71561.48      71723.71       616.08 o                         
  -6   0  10       1819.53       1746.03        41.94 o                         
  -4   0  10       1271.95       1153.96        31.27 o                         
  -2   0  10        820.44        751.09        24.66 o                         
   0   0  10        654.42        419.76        21.89 o                         
   2   0  10      37601.80      37030.60       316.63 o                         
   4   0  10      17867.41      17930.22       261.45 o                         
   6   0  10        121.77         68.94         9.28 o                         
   8   0  10          4.84         18.25         6.30 o                         
  10   0  10       1433.97       1199.22        56.02 o                         
  12   0  10       4511.76       4607.44        74.85 o                         
  14   0  10          5.58          9.61         5.35 o                         
  16   0  10       6236.58       6034.68        70.76 o                         
  18   0  10      10430.71       9611.90       113.71 o                         
  20   0  10       1412.94       1345.02        40.53 o                         
  22   0  10        654.73        645.85        28.83 o                         
  24   0  10       2478.62       2489.81        58.99 o                         
  26   0  10       9038.27       8916.57       165.10 o                         
  28   0  10       3176.05       3425.62       140.00 o                         
  30   0  10       7697.72       8092.44       160.69 o                         
  32   0  10         36.76         66.51        20.14 o                         
  34   0  10        617.24        594.94       101.38 o                         
  36   0  10       1148.44       1139.90       138.84 o                         
 -37   1  10        969.17       1047.02        80.28 o                         
 -35   1  10        883.39        852.84        46.24 o                         
 -33   1  10        603.56        723.20        47.35 o                         
 -31   1  10         17.54        -19.33        19.33 o                         
 -29   1  10       1526.33       1725.47        78.74 o                         
 -27   1  10       2503.90       2556.35        61.45 o                         
 -25   1  10       1018.78       1136.72        59.41 o                         
 -23   1  10        760.29        785.85        42.86 o                         
 -21   1  10        324.06        339.84        30.06 o                         
 -19   1  10         67.53         91.29        18.68 o                         
 -17   1  10       1594.24       1735.12        53.04 o                         
 -15   1  10       4193.62       4385.77        74.61 o                         
 -13   1  10       4047.45       4360.67        72.03 o                         
 -11   1  10       7183.46       7420.27       106.04 o                         
  -9   1  10        326.24        419.91        19.52 o                         
  -7   1  10       2391.97       2530.32        44.35 o                         
  -5   1  10       1847.94       2008.71        34.68 o                         
  -3   1  10       7049.50       7180.85        70.65 o                         
  -1   1  10      21782.99      21633.86       148.49 o                         
   1   1  10       7425.83       7090.50        67.80 o                         
   3   1  10        698.79        734.77        20.00 o                         
   5   1  10       6806.73       7003.27        67.76 o                         
   7   1  10       7360.41       7208.92        67.18 o                         
   9   1  10      19501.95      18830.10       139.46 o                         
  11   1  10       1022.31        809.46        17.51 o                         
  13   1  10        586.28        535.62        14.29 o                         
  15   1  10       1897.55       1936.98        37.53 o                         
  17   1  10       4410.58       4373.62        55.25 o                         
  19   1  10       2871.59       2790.55        41.53 o                         
  21   1  10       4153.18       4063.91        53.48 o                         
  23   1  10          0.98         -8.50         8.50 o                         
  25   1  10        392.75        376.61        24.03 o                         
  27   1  10         82.94         97.09        13.58 o                         
  29   1  10       1520.24       1553.45        45.28 o                         
  31   1  10          0.27          5.85        13.24 o                         
  33   1  10        314.46        354.76        32.55 o                         
  35   1  10        266.68        265.40        42.17 o                         
 -38   2  10         59.82         19.83        25.63 o                         
 -36   2  10       1403.24       1456.66        68.28 o                         
 -34   2  10       2152.87       2099.06        92.58 o                         
 -32   2  10       1830.86       1812.19        70.93 o                         
 -30   2  10        638.52        627.97        42.12 o                         
 -28   2  10       1578.41       1705.97        66.36 o                         
 -26   2  10        877.20        833.04        44.06 o                         
 -24   2  10       5673.67       5601.38       185.52 o                         
 -22   2  10       7324.15       7168.74       106.42 o                         
 -20   2  10        771.27        688.02        29.25 o                         
 -18   2  10       1527.57       1377.40        39.64 o                         
 -16   2  10        616.36        566.53        24.70 o                         
 -14   2  10        111.20         81.31        12.50 o                         
 -12   2  10       2681.66       2583.82        59.13 o                         
 -10   2  10      10164.79      10158.51       132.82 o                         
  -8   2  10       5507.57       5814.99        91.67 o                         
  -6   2  10        419.08        500.66        24.34 o                         
  -4   2  10        287.39        428.53        17.09 o                         
  -2   2  10       4477.15       4420.63        47.70 o                         
   0   2  10       1966.88       2022.78        32.63 o                         
   2   2  10       1639.36       1638.43        25.34 o                         
   4   2  10        865.93        910.57        19.90 o                         
   6   2  10       1224.30       1285.97        26.92 o                         
   8   2  10        274.52        257.31        13.74 o                         
  10   2  10      11448.99      10973.19       121.90 o                         
  12   2  10        354.35        433.69        21.39 o                         
  14   2  10       2361.38       2405.98        63.20 o                         
  16   2  10       1457.87       1618.58        43.26 o                         
  18   2  10         19.25         22.50         8.29 o                         
  20   2  10          7.60         -6.47         6.47 o                         
  22   2  10       4885.85       4785.28        81.39 o                         
  24   2  10          0.13         11.72         8.74 o                         
  26   2  10        182.51        137.68        17.32 o                         
  28   2  10         86.01         73.98        14.53 o                         
  30   2  10       3363.31       3627.76        77.54 o                         
  32   2  10         86.43         59.74        36.98 o                         
  34   2  10        107.05         61.68        23.18 o                         
 -37   3  10          6.13          3.92        28.57 o                         
 -35   3  10        230.21        228.67        91.47 o                         
 -33   3  10          3.21         52.40        27.56 o                         
 -31   3  10         79.07         42.51        23.54 o                         
 -29   3  10         91.95         86.51        25.42 o                         
 -27   3  10       2391.13       2468.27        92.07 o                         
 -25   3  10        465.21        448.94        32.37 o                         
 -23   3  10       1846.52       1871.67        64.36 o                         
 -21   3  10       2665.08       2474.12        61.02 o                         
 -19   3  10       5609.68       5877.74       100.20 o                         
 -17   3  10       9023.46       8856.17       129.06 o                         
 -15   3  10       9033.36       8675.39       177.74 o                         
 -13   3  10       5912.83       5465.69       217.34 o                         
 -11   3  10       1691.19       1787.69        48.65 o                         
  -9   3  10        807.80        902.60        40.83 o                         
  -7   3  10      12003.44      10815.71       129.12 o                         
  -5   3  10       3517.44       3320.75        68.85 o                         
  -3   3  10       1605.21       1484.84        34.43 o                         
  -1   3  10        764.95        827.26        22.30 o                         
   1   3  10       9274.93       8698.60        94.67 o                         
   3   3  10       9681.73      10046.90        84.75 o                         
   5   3  10      13612.17      13351.64        92.74 o                         
   7   3  10       1846.34       1721.18        32.21 o                         
   9   3  10        514.69        548.12        21.61 o                         
  11   3  10        952.96        918.87        30.92 o                         
  13   3  10       4333.82       4161.31        72.62 o                         
  15   3  10       1318.64       1303.31        38.53 o                         
  17   3  10       1137.29       1044.03        35.46 o                         
  19   3  10        502.31        492.09        23.28 o                         
  21   3  10        409.87        402.97        23.38 o                         
  23   3  10        136.98        108.06        15.15 o                         
  25   3  10        113.80        150.58        16.65 o                         
  27   3  10         97.84         52.91        16.29 o                         
  29   3  10         29.69         63.98        27.35 o                         
  31   3  10       1968.24       2140.39        70.42 o                         
  33   3  10          0.25         -0.55        16.98 o                         
 -34   4  10        188.23         81.67        49.00 o                         
 -32   4  10        137.48         78.46        34.54 o                         
 -30   4  10       2131.60       2189.71       108.68 o                         
 -28   4  10        129.49        159.44        29.07 o                         
 -26   4  10          5.41         31.93        18.82 o                         
 -24   4  10        430.12        399.87        46.97 o                         
 -22   4  10       1101.20       1106.71        58.92 o                         
 -20   4  10         62.58         74.82        21.06 o                         
 -18   4  10        230.40        150.88        25.87 o                         
 -16   4  10         73.68        111.06        24.26 o                         
 -14   4  10        114.37        155.18        19.50 o                         
 -12   4  10       4549.26       4527.52        91.24 o                         
 -10   4  10        179.89        137.03        16.25 o                         
  -8   4  10       2705.87       2883.27        68.70 o                         
  -6   4  10       3349.13       3513.51        65.18 o                         
  -4   4  10      10338.35      10503.47       118.15 o                         
  -2   4  10       5629.88       6072.97        77.62 o                         
   0   4  10        666.02        718.08        20.68 o                         
   2   4  10       9107.73       9480.62        85.58 o                         
   4   4  10      14080.50      13903.57       111.78 o                         
   6   4  10       7113.44       7063.76        69.47 o                         
   8   4  10      16027.74      16103.62       127.37 o                         
  10   4  10         27.17         18.77         8.81 o                         
  12   4  10       8836.13       8339.94       107.01 o                         
  14   4  10       5422.41       5206.27        84.40 o                         
  16   4  10       7146.66       7022.76        98.94 o                         
  18   4  10        636.09        560.00        22.40 o                         
  20   4  10        490.10        497.52        33.67 o                         
  22   4  10       1198.50       1190.78        48.82 o                         
  24   4  10       5872.46       5849.63       123.02 o                         
  26   4  10       1620.82       1656.49        61.86 o                         
  28   4  10       2610.89       2866.58        83.55 o                         
  30   4  10        577.37        618.55        44.97 o                         
  32   4  10        301.42        276.93        46.21 o                         
 -33   5  10        324.35        239.75       101.27 o                         
 -31   5  10        884.23        985.70        99.92 o                         
 -29   5  10          1.33          8.98        25.38 o                         
 -27   5  10         52.99         27.60        22.30 o                         
 -25   5  10       2047.68       2009.97        84.36 o                         
 -23   5  10       3636.03       3708.13       113.42 o                         
 -21   5  10        140.36        145.28        26.25 o                         
 -19   5  10       1101.59       1109.61        83.33 o                         
 -17   5  10        117.11        154.05        25.27 o                         
 -15   5  10       2550.46       2473.35        79.01 o                         
 -13   5  10       3762.84       3694.87        75.35 o                         
 -11   5  10       2350.08       2405.09        52.41 o                         
  -9   5  10        554.66        563.25        37.92 o                         
  -7   5  10        259.30        258.96        18.04 o                         
  -5   5  10       4900.22       4791.96        63.97 o                         
  -3   5  10      14455.40      14224.79       125.28 o                         
  -1   5  10       4119.51       4017.82        53.00 o                         
   1   5  10        917.42       1032.58        40.30 o                         
   3   5  10        642.34        738.25        34.95 o                         
   5   5  10        856.18        881.90        29.24 o                         
   7   5  10       2154.82       2088.50        42.46 o                         
   9   5  10       4560.43       4656.67        57.36 o                         
  11   5  10       1331.07       1179.38        32.81 o                         
  13   5  10        746.83        712.20        28.92 o                         
  15   5  10         80.44         63.55        13.99 o                         
  17   5  10       2642.69       2594.51        69.46 o                         
  19   5  10       2062.13       2026.33        68.21 o                         
  21   5  10       1713.10       1674.52        59.92 o                         
  23   5  10        852.91        770.02        45.66 o                         
  25   5  10        955.44       1002.69        50.99 o                         
  27   5  10        116.68        104.78        25.66 o                         
  29   5  10        652.79        705.03        70.47 o                         
  31   5  10        961.54        973.59        64.87 o                         
 -30   6  10          9.08        -55.53        55.53 o                         
 -28   6  10        385.02        499.38       113.52 o                         
 -26   6  10          2.34         11.99        21.27 o                         
 -24   6  10        543.14        455.13        48.19 o                         
 -22   6  10        153.15        218.43        32.19 o                         
 -20   6  10       1394.61       1460.18        70.05 o                         
 -18   6  10        814.26        810.14        48.15 o                         
 -16   6  10         92.69         57.45        22.63 o                         
 -14   6  10        102.75         86.60        17.92 o                         
 -12   6  10        755.75        743.51        33.91 o                         
 -10   6  10       1273.54       1282.21        41.78 o                         
  -8   6  10       2361.96       2388.76        74.23 o                         
  -6   6  10        526.85        550.17        22.18 o                         
  -4   6  10        521.16        597.02        30.56 o                         
  -2   6  10        772.35        830.23        35.64 o                         
   0   6  10        168.48        203.29        19.14 o                         
   2   6  10         60.93         69.41        11.99 o                         
   4   6  10        167.31        172.80        20.26 o                         
   6   6  10        109.26        102.25        12.86 o                         
   8   6  10         20.12         21.08        14.73 o                         
  10   6  10         10.54        -13.40        13.40 o                         
  12   6  10         54.93         35.58        16.58 o                         
  14   6  10        831.18        892.62        51.41 o                         
  16   6  10         48.37         46.93        19.33 o                         
  18   6  10        449.18        514.18        59.55 o                         
  20   6  10        386.03        438.68        56.37 o                         
  22   6  10          1.17          7.65        24.05 o                         
  24   6  10          6.35         20.96        17.83 o                         
  26   6  10        901.11        726.06        74.96 o                         
  28   6  10        322.62        219.97        39.24 o                         
 -27   7  10       1399.75       1316.81       116.97 o                         
 -25   7  10        142.85        142.55        43.28 o                         
 -23   7  10        145.58        157.30        31.84 o                         
 -21   7  10        273.76        212.02        33.61 o                         
 -19   7  10        125.46        180.44        29.36 o                         
 -17   7  10        416.23        436.14        36.23 o                         
 -15   7  10        272.65        242.25        27.25 o                         
 -13   7  10       1106.94       1101.51        46.94 o                         
 -11   7  10        264.47        231.91        21.16 o                         
  -9   7  10        244.43        234.12        22.12 o                         
  -7   7  10        386.34        399.29        33.38 o                         
  -5   7  10          2.77          2.14        10.93 o                         
  -3   7  10         62.39         61.22        16.07 o                         
  -1   7  10          8.90          8.05        14.85 o                         
   1   7  10       4222.40       4309.58        77.27 o                         
   3   7  10        714.32        737.79        32.62 o                         
   5   7  10        272.16        232.96        20.94 o                         
   7   7  10          9.17         12.05        13.06 o                         
   9   7  10       2444.68       2661.63        59.64 o                         
  11   7  10        935.06        999.22        53.47 o                         
  13   7  10         69.09         68.95        18.17 o                         
  15   7  10       1280.76       1203.03        62.99 o                         
  17   7  10       1749.98       1728.48        75.80 o                         
  19   7  10        293.51        245.71        33.48 o                         
  21   7  10        616.88        567.06        86.90 o                         
  23   7  10         68.52         57.72        25.93 o                         
  25   7  10        431.71        465.68        54.65 o                         
 -22   8  10        125.10        125.50        35.37 o                         
 -20   8  10        753.88        790.90        69.10 o                         
 -18   8  10        283.36        343.05        41.02 o                         
 -16   8  10       1656.48       1659.31        75.93 o                         
 -14   8  10        138.95         82.74        39.84 o                         
 -12   8  10       2960.71       3028.56        98.14 o                         
 -10   8  10       1066.64       1088.65        53.84 o                         
  -8   8  10       3588.69       3661.59       107.48 o                         
  -6   8  10        556.66        549.75        40.39 o                         
  -4   8  10          0.04          4.67        13.73 o                         
  -2   8  10        964.42       1024.65        65.88 o                         
   0   8  10       2934.32       3073.68        81.40 o                         
   2   8  10        163.81        148.80        22.26 o                         
   4   8  10        328.50        339.42        31.79 o                         
   6   8  10         48.65         14.73        21.21 o                         
   8   8  10        767.01        767.77        44.48 o                         
  10   8  10        226.07        247.18        31.74 o                         
  12   8  10        223.59        198.88        30.33 o                         
  14   8  10         15.07          9.45        35.13 o                         
  16   8  10         56.22         21.18        22.33 o                         
  18   8  10         15.70         36.81        20.84 o                         
  20   8  10        128.21         58.39        29.22 o                         
 -15   9  10        771.86        763.86        60.42 o                         
 -13   9  10        685.14        624.22        60.13 o                         
 -11   9  10         61.26         74.11        26.44 o                         
  -9   9  10          3.30         34.72        21.15 o                         
  -7   9  10         77.54         66.43        22.18 o                         
  -5   9  10        697.98        604.72        44.99 o                         
  -3   9  10       1659.21       1751.89        66.15 o                         
  -1   9  10       1914.60       1927.78       103.57 o                         
   1   9  10        627.95        653.80        43.75 o                         
   3   9  10        224.48        217.81        30.98 o                         
   5   9  10        493.47        516.17        68.14 o                         
   7   9  10        454.85        309.14        54.06 o                         
   9   9  10        182.01        200.22        38.57 o                         
  11   9  10          2.58         -2.80        29.81 o                         
  13   9  10        431.99        453.32        67.64 o                         
 -37   1  11         20.60         22.82        20.21 o                         
 -35   1  11         60.36         42.64        18.14 o                         
 -33   1  11       2085.67       2251.69        83.19 o                         
 -31   1  11       5441.20       5760.37       132.33 o                         
 -29   1  11        141.74        130.31        38.43 o                         
 -27   1  11       1496.77       1484.77        60.60 o                         
 -25   1  11       4949.19       4790.37       108.64 o                         
 -23   1  11      11860.46      11438.04       175.99 o                         
 -21   1  11        434.25        280.36        27.93 o                         
 -19   1  11       4705.24       4613.70        95.98 o                         
 -17   1  11        249.75        240.15        31.88 o                         
 -15   1  11       1219.03        949.91        55.79 o                         
 -13   1  11       5731.65       5921.29        88.75 o                         
 -11   1  11      80980.67      82980.91       718.32 o                         
  -9   1  11         36.77         27.19         6.67 o                         
  -7   1  11        132.99        149.50        12.30 o                         
  -5   1  11       7693.42       7732.83        76.09 o                         
  -3   1  11      20752.24      20266.85       154.65 o                         
  -1   1  11         65.56         82.99         7.24 o                         
   1   1  11         88.61         87.53         7.83 o                         
   3   1  11       2901.72       2919.62        39.68 o                         
   5   1  11       7734.97       7653.67        71.42 o                         
   7   1  11         33.51         40.75         6.12 o                         
   9   1  11      22503.21      23293.66       171.81 o                         
  11   1  11        738.75        955.74        25.69 o                         
  13   1  11          1.45          7.33         4.25 o                         
  15   1  11        402.37        346.98        18.60 o                         
  17   1  11       1016.55       1057.56        21.59 o                         
  19   1  11       1131.98       1007.60        23.61 o                         
  21   1  11        127.82        110.09        12.73 o                         
  23   1  11        331.10        337.31        17.09 o                         
  25   1  11         88.15        101.98        13.11 o                         
  27   1  11        340.09        337.61        20.51 o                         
  29   1  11       2316.67       2339.85        50.53 o                         
  31   1  11        787.74        793.93        43.14 o                         
  33   1  11        202.84        164.06        25.52 o                         
  35   1  11        276.10        288.38        46.45 o                         
 -36   2  11         67.74        117.28        28.46 o                         
 -34   2  11          9.30         11.41        22.16 o                         
 -32   2  11       1135.43       1263.61        60.68 o                         
 -30   2  11        165.51        162.11        25.03 o                         
 -28   2  11       1911.63       1804.31        65.76 o                         
 -26   2  11       1061.55       1202.66        50.60 o                         
 -24   2  11       3234.59       3372.00        84.69 o                         
 -22   2  11       1543.18       1039.71        47.22 o                         
 -20   2  11         51.85         15.91         9.22 o                         
 -18   2  11        224.61        197.17        22.17 o                         
 -16   2  11       3353.88       3441.02        87.70 o                         
 -14   2  11        464.73        419.83        22.23 o                         
 -12   2  11         45.14        133.72        15.78 o                         
 -10   2  11       7055.82       6782.52       104.39 o                         
  -8   2  11         20.19         27.18         7.53 o                         
  -6   2  11        350.00        384.85        20.49 o                         
  -4   2  11       2483.59       2616.51        42.93 o                         
  -2   2  11      15129.36      15504.56       221.42 o                         
   0   2  11      29532.04      30832.52       214.80 o                         
   2   2  11        880.10        912.93        20.14 o                         
   4   2  11       2418.98       2604.81        36.69 o                         
   6   2  11      15384.41      15297.59       130.22 o                         
   8   2  11       4710.38       5098.22        64.51 o                         
  10   2  11       7239.41       7585.71        98.70 o                         
  12   2  11       2451.10       2350.86        50.82 o                         
  14   2  11       4712.30       4462.33        82.43 o                         
  16   2  11        179.21        157.69        17.58 o                         
  18   2  11       1078.61       1051.83        37.27 o                         
  20   2  11        181.78        141.42        15.81 o                         
  22   2  11        184.77        188.64        18.82 o                         
  24   2  11       3034.95       2924.70        64.28 o                         
  26   2  11       2144.17       2065.70        54.21 o                         
  28   2  11        127.82         88.77        14.96 o                         
  30   2  11         85.83         43.21        19.25 o                         
  32   2  11        396.26        333.95        31.37 o                         
  34   2  11        914.95        826.51        61.81 o                         
 -35   3  11         17.14         49.70        36.26 o                         
 -33   3  11       1057.32       1103.42        71.69 o                         
 -31   3  11        396.96        389.15        44.94 o                         
 -29   3  11        656.89        737.20        59.53 o                         
 -27   3  11         63.79         73.97        27.44 o                         
 -25   3  11       1930.37       1852.49        59.76 o                         
 -23   3  11       4470.73       4103.96        89.28 o                         
 -21   3  11         88.58        118.11        17.06 o                         
 -19   3  11        259.61        223.21        24.75 o                         
 -17   3  11        664.07        638.19        32.52 o                         
 -15   3  11        389.19        382.62        28.88 o                         
 -13   3  11       2112.77       1940.27        63.53 o                         
 -11   3  11       3623.31       3778.35        76.05 o                         
  -9   3  11       1552.12       1666.39        54.83 o                         
  -7   3  11          6.12          9.30         7.79 o                         
  -5   3  11        826.52        679.14        30.61 o                         
  -3   3  11       1360.96       1341.05        33.52 o                         
  -1   3  11          2.15          6.96         4.99 o                         
   1   3  11        217.99        355.11        14.28 o                         
   3   3  11        609.38        670.84        19.58 o                         
   5   3  11        721.54        823.45        17.11 o                         
   7   3  11       3980.85       3764.67        52.36 o                         
   9   3  11       7473.44       7407.46        98.44 o                         
  11   3  11        926.68        998.99        39.93 o                         
  13   3  11       4588.40       4656.31        80.84 o                         
  15   3  11        621.44        563.08        36.95 o                         
  17   3  11       4188.90       4128.21       117.69 o                         
  19   3  11         69.84         92.46        12.37 o                         
  21   3  11         10.67          7.96        10.35 o                         
  23   3  11        929.89        826.93        34.43 o                         
  25   3  11         21.60         -1.43        13.03 o                         
  27   3  11        300.05        268.40        26.20 o                         
  29   3  11       2303.23       2330.51        72.82 o                         
  31   3  11         16.25         18.98        19.83 o                         
  33   3  11        177.34        152.86        26.59 o                         
 -34   4  11        433.33        473.19        73.38 o                         
 -32   4  11        446.84        481.11        60.41 o                         
 -30   4  11         32.16          8.17        22.06 o                         
 -28   4  11        481.28        557.64        57.13 o                         
 -26   4  11       1058.04       1052.11        71.90 o                         
 -24   4  11       1698.32       1901.23        88.20 o                         
 -22   4  11         41.80         34.14        17.12 o                         
 -20   4  11        668.50        701.18        52.91 o                         
 -18   4  11         61.23         70.69        18.32 o                         
 -16   4  11         39.71         25.89        10.37 o                         
 -14   4  11        233.02        192.88        19.91 o                         
 -12   4  11        953.26        901.10        34.84 o                         
 -10   4  11       2264.32       2086.40        59.05 o                         
  -8   4  11         17.17         40.40         9.21 o                         
  -6   4  11        177.68        202.54        21.05 o                         
  -4   4  11       1540.17       1653.18        45.54 o                         
  -2   4  11        549.60        584.42        22.63 o                         
   0   4  11        558.53        732.58        23.23 o                         
   2   4  11        756.85        837.75        32.95 o                         
   4   4  11        313.13        300.39        13.54 o                         
   6   4  11       1357.31       1358.53        24.97 o                         
   8   4  11        563.46        606.23        20.58 o                         
  10   4  11       1561.44       1374.40        36.34 o                         
  12   4  11       2057.67       2212.31        51.72 o                         
  14   4  11       1233.85       1170.60        37.30 o                         
  16   4  11        557.61        566.75        32.75 o                         
  18   4  11        178.75        153.00        20.68 o                         
  20   4  11         12.42         -0.70         9.25 o                         
  22   4  11        144.69        107.15        19.37 o                         
  24   4  11        800.10        940.50        54.55 o                         
  26   4  11        665.94        563.23        39.17 o                         
  28   4  11         35.55         34.23        26.29 o                         
  30   4  11        322.66        346.81        36.67 o                         
  32   4  11        653.31        606.84        44.85 o                         
 -33   5  11        186.11         80.72        35.75 o                         
 -31   5  11          0.46         19.06        26.68 o                         
 -29   5  11       1279.39       1228.04        74.92 o                         
 -27   5  11       2213.68       2266.09        93.97 o                         
 -25   5  11       1107.80       1054.50        94.21 o                         
 -23   5  11         54.28         82.66        24.49 o                         
 -21   5  11        129.25        138.86        36.18 o                         
 -19   5  11          0.24         36.26        16.19 o                         
 -17   5  11        419.18        472.21        46.62 o                         
 -15   5  11        666.97        622.98        25.31 o                         
 -13   5  11        785.42        717.54        32.72 o                         
 -11   5  11        817.07        905.89        31.79 o                         
  -9   5  11        742.35        758.02        35.07 o                         
  -7   5  11        173.60        206.27        16.11 o                         
  -5   5  11          1.69         12.05         6.87 o                         
  -3   5  11       2767.90       2821.52        77.76 o                         
  -1   5  11         78.90         63.19        14.35 o                         
   1   5  11       2825.30       3170.33        55.71 o                         
   3   5  11       7877.45       8168.89        96.08 o                         
   5   5  11      12793.97      12665.92       126.26 o                         
   7   5  11        142.54        141.06        12.73 o                         
   9   5  11       1075.85       1138.17        28.97 o                         
  11   5  11       5579.95       5466.60        77.67 o                         
  13   5  11       4726.48       4591.55        77.15 o                         
  15   5  11         50.01         32.06        10.29 o                         
  17   5  11        304.71        287.89        29.40 o                         
  19   5  11        495.87        474.79        42.58 o                         
  21   5  11        893.50        885.71        46.69 o                         
  23   5  11        357.33        369.10        34.39 o                         
  25   5  11        882.56        950.90        70.34 o                         
  27   5  11         48.39         97.88        24.72 o                         
  29   5  11        287.17        316.43        52.25 o                         
 -30   6  11        131.73        135.57        75.14 o                         
 -28   6  11       1181.16       1298.19       102.07 o                         
 -26   6  11        473.99        469.36        57.61 o                         
 -24   6  11        406.25        418.05        49.02 o                         
 -22   6  11         32.53         -0.75        19.19 o                         
 -20   6  11        409.64        434.26        55.17 o                         
 -18   6  11       3589.75       3549.73        99.62 o                         
 -16   6  11       9393.68       9551.66       178.94 o                         
 -14   6  11       1093.24       1075.33        41.11 o                         
 -12   6  11          6.72          1.41         9.12 o                         
 -10   6  11        833.83        863.23        35.02 o                         
  -8   6  11       5315.99       5257.13        72.68 o                         
  -6   6  11       1810.37       1842.45        45.08 o                         
  -4   6  11          5.40         38.15        11.84 o                         
  -2   6  11        109.13        114.29        15.97 o                         
   0   6  11        789.67        757.14        30.90 o                         
   2   6  11        962.85        990.99        36.39 o                         
   4   6  11        473.88        579.68        27.46 o                         
   6   6  11        670.64        719.54        28.81 o                         
   8   6  11        675.75        685.26        26.91 o                         
  10   6  11        129.47         96.80        18.29 o                         
  12   6  11        774.52        849.56        60.72 o                         
  14   6  11        137.84        115.82        22.52 o                         
  16   6  11        215.90        190.41        31.56 o                         
  18   6  11          0.62         -2.61        16.12 o                         
  20   6  11        851.39        786.09        53.26 o                         
  22   6  11         95.97         52.70        21.26 o                         
  24   6  11          8.90         18.50        19.87 o                         
  26   6  11          2.82        -16.57        20.88 o                         
  28   6  11        609.03        653.19        64.12 o                         
 -25   7  11         10.71          9.79        20.99 o                         
 -23   7  11        123.11         56.74        28.22 o                         
 -21   7  11        607.23        549.08        51.36 o                         
 -19   7  11         75.49         68.60        35.60 o                         
 -17   7  11        395.83        370.65        35.11 o                         
 -15   7  11          8.31         -5.54        22.11 o                         
 -13   7  11         12.73         24.00        16.75 o                         
 -11   7  11          0.95         14.64        11.26 o                         
  -9   7  11        989.94        975.90        43.49 o                         
  -7   7  11        257.98        244.32        22.16 o                         
  -5   7  11         75.81        113.56        17.42 o                         
  -3   7  11        187.84        173.20        18.98 o                         
  -1   7  11       2532.13       2563.86        59.22 o                         
   1   7  11         32.10         30.10        13.51 o                         
   3   7  11        284.92        272.55        24.13 o                         
   5   7  11       1056.64        929.43        35.15 o                         
   7   7  11         56.71         72.11        12.86 o                         
   9   7  11        835.50        840.79        31.05 o                         
  11   7  11         50.36         81.90        20.61 o                         
  13   7  11         15.70         22.72        18.11 o                         
  15   7  11          4.42          9.03        21.93 o                         
  17   7  11        106.14         80.79        23.16 o                         
  19   7  11        711.85        796.76        68.79 o                         
  21   7  11         43.85         51.76        22.32 o                         
  23   7  11         18.28        -28.53        28.53 o                         
 -22   8  11          9.78         72.13        33.43 o                         
 -20   8  11          1.62          9.23        21.59 o                         
 -18   8  11         78.45         64.64        58.30 o                         
 -16   8  11       2572.91       2397.51        93.11 o                         
 -14   8  11        775.82        723.40        63.11 o                         
 -12   8  11        251.59        238.32        34.87 o                         
 -10   8  11       1053.04       1193.31        74.49 o                         
  -8   8  11        758.38        762.52        44.45 o                         
  -6   8  11        233.00        212.93        26.04 o                         
  -4   8  11        491.16        429.84        35.54 o                         
  -2   8  11        893.96       1027.04        80.85 o                         
   0   8  11        136.73         84.51        19.66 o                         
   2   8  11          8.66        -12.60        12.60 o                         
   4   8  11        183.56        229.68        34.18 o                         
   6   8  11        503.93        365.03        27.77 o                         
   8   8  11         24.78        -19.40        22.76 o                         
  10   8  11        971.49        938.75        82.70 o                         
  12   8  11        158.63        192.09        28.18 o                         
  14   8  11        252.39        303.77        41.82 o                         
  16   8  11        558.65        585.76        54.70 o                         
  18   8  11        429.08        396.22        44.78 o                         
 -15   9  11        416.72        415.42        47.31 o                         
 -13   9  11        341.33        335.13        43.64 o                         
 -11   9  11        436.94        367.37        41.74 o                         
  -9   9  11          2.62         -2.58        27.56 o                         
  -7   9  11         26.14        -13.78        24.31 o                         
  -5   9  11         19.27         34.66        19.42 o                         
  -3   9  11        113.15        119.21        23.90 o                         
  -1   9  11       1317.87       1297.40        67.52 o                         
   1   9  11        193.79        176.54        29.71 o                         
   3   9  11        852.86        942.08        68.49 o                         
   5   9  11          0.13         35.54        57.98 o                         
   7   9  11        531.16        578.84        64.98 o                         
   9   9  11         25.92        -13.75        35.58 o                         
  11   9  11          1.40         37.19        26.43 o                         
 -38   0  12        188.84        186.25        55.30 o                         
 -36   0  12        113.95        118.58        53.08 o                         
 -34   0  12       1806.26       2102.88        79.86 o                         
 -32   0  12        594.86        578.57        64.38 o                         
 -30   0  12        734.86        602.71        96.37 o                         
 -28   0  12          3.31         20.88        27.77 o                         
 -26   0  12         49.02         29.78        41.65 o                         
 -24   0  12         55.84         25.55        17.97 o                         
 -22   0  12        574.38        622.85        52.98 o                         
 -20   0  12          5.97         51.67        24.50 o                         
 -18   0  12        150.49        122.88        41.65 o                         
 -16   0  12         41.37         67.26        19.23 o                         
 -14   0  12       1127.76        840.81        51.94 o                         
 -12   0  12        321.98        342.71        39.23 o                         
 -10   0  12       1076.86        934.13        75.14 o                         
  -8   0  12      22644.76      21898.10      1256.08 o                         
  -6   0  12        131.03        216.27        18.99 o                         
  -4   0  12      15708.90      16861.92       194.35 o                         
  -2   0  12        808.92       1014.61        34.18 o                         
   0   0  12        700.57        743.39        37.31 o                         
   2   0  12       6138.59       6130.43       102.39 o                         
   4   0  12       1338.63       1551.65        49.12 o                         
   6   0  12      24633.82      25764.02       302.72 o                         
   8   0  12      46647.79      47123.41       429.95 o                         
  10   0  12        324.11        211.39        18.28 o                         
  12   0  12         77.38         67.57        10.84 o                         
  14   0  12          0.90         -4.32         6.60 o                         
  16   0  12      17429.85      17552.97       162.70 o                         
  18   0  12       2374.27       2391.63        47.79 o                         
  20   0  12         33.26          9.55        13.20 o                         
  22   0  12        743.62        661.23        37.96 o                         
  24   0  12        424.70        609.15        30.05 o                         
  26   0  12        419.52        413.21        40.31 o                         
  28   0  12       8686.71       7963.72       288.69 o                         
  30   0  12         51.19         61.55        35.16 o                         
  32   0  12        497.65        504.69        46.74 o                         
  34   0  12          0.55        -28.14        28.14 o                         
 -37   1  12        410.04        362.18        43.37 o                         
 -35   1  12         19.08         69.89        24.99 o                         
 -33   1  12          1.48        -19.57        20.78 o                         
 -31   1  12        441.43        554.78        76.86 o                         
 -29   1  12        397.99        485.13        48.33 o                         
 -27   1  12        222.27        274.52        37.69 o                         
 -25   1  12        252.87        204.89        25.49 o                         
 -23   1  12        991.66        875.43        44.87 o                         
 -21   1  12        202.43        159.51        25.46 o                         
 -19   1  12        109.94        153.59        21.89 o                         
 -17   1  12       2831.08       2904.77        73.52 o                         
 -15   1  12        159.80        166.47        19.10 o                         
 -13   1  12       2112.70       2123.35        58.11 o                         
 -11   1  12          8.48         17.60         7.96 o                         
  -9   1  12         82.73         67.99        11.70 o                         
  -7   1  12       2156.07       2443.29        57.48 o                         
  -5   1  12      14397.12      14388.44       130.30 o                         
  -3   1  12       4452.78       4670.04        58.47 o                         
  -1   1  12      13442.80      13554.24       108.29 o                         
   1   1  12         11.83          3.36         3.97 o                         
   3   1  12      16055.30      16573.26       133.31 o                         
   5   1  12       2355.03       2122.77        37.73 o                         
   7   1  12       8176.72       7889.85        89.38 o                         
   9   1  12        340.50        347.30        16.62 o                         
  11   1  12        904.10        900.72        34.13 o                         
  13   1  12        719.51        775.95        21.49 o                         
  15   1  12       1753.81       1793.47        30.23 o                         
  17   1  12         59.03         80.30         8.36 o                         
  19   1  12        428.19        359.15        16.45 o                         
  21   1  12        170.50        132.08        13.66 o                         
  23   1  12        266.10        246.31        15.94 o                         
  25   1  12        143.84        167.11        14.71 o                         
  27   1  12         87.74         95.30        18.35 o                         
  29   1  12        201.93        233.27        18.85 o                         
  31   1  12          7.15         20.95        13.41 o                         
  33   1  12        799.02        836.41        47.55 o                         
  35   1  12        624.23        589.07        98.04 o                         
 -36   2  12        422.93        363.67        42.31 o                         
 -34   2  12        495.56        387.05        49.12 o                         
 -32   2  12       4398.11       4381.11       113.75 o                         
 -30   2  12        620.15        714.08        48.14 o                         
 -28   2  12         11.30         41.41        15.36 o                         
 -26   2  12       1008.26        942.21        47.02 o                         
 -24   2  12       2676.12       2528.07        74.36 o                         
 -22   2  12        924.68        910.96        42.82 o                         
 -20   2  12       5088.00       5030.96       103.04 o                         
 -18   2  12        560.60        559.00        30.04 o                         
 -16   2  12        122.75        104.93        17.35 o                         
 -14   2  12       1139.69       1115.29        40.70 o                         
 -12   2  12      13929.38      13407.68       170.55 o                         
 -10   2  12       3014.39       3121.24        67.96 o                         
  -8   2  12      17391.16      17526.28       185.46 o                         
  -6   2  12       1690.18       1590.25        42.16 o                         
  -4   2  12       2994.18       2899.72        47.03 o                         
  -2   2  12       1317.85       1689.29        36.24 o                         
   0   2  12      25318.64      24565.37       207.62 o                         
   2   2  12      26384.33      27727.50       211.17 o                         
   4   2  12       1710.35       1710.63        34.56 o                         
   6   2  12        290.74        196.21         9.90 o                         
   8   2  12      30397.35      30070.54       355.75 o                         
  10   2  12       8545.66       8266.28        96.43 o                         
  12   2  12       5447.15       5455.25        99.33 o                         
  14   2  12       9232.60       9102.24       128.36 o                         
  16   2  12         17.63         29.48         8.98 o                         
  18   2  12         22.67          7.77         7.57 o                         
  20   2  12       3149.01       3422.66        68.91 o                         
  22   2  12       9351.96       9590.09       125.77 o                         
  24   2  12       5081.04       4917.65       136.11 o                         
  26   2  12       2770.96       2895.31        67.91 o                         
  28   2  12       1843.49       1718.18        51.90 o                         
  30   2  12       1386.38       1520.04        50.23 o                         
  32   2  12       1011.40       1091.66        55.13 o                         
  34   2  12        700.78        662.14        57.74 o                         
 -35   3  12       1027.96        865.93        93.58 o                         
 -33   3  12        181.96        211.78        39.44 o                         
 -31   3  12         14.96         41.55        34.82 o                         
 -29   3  12       8539.59       8690.44       192.55 o                         
 -27   3  12       5509.52       5373.04       144.41 o                         
 -25   3  12       1516.32       1577.97        93.68 o                         
 -23   3  12         14.92         19.29        19.42 o                         
 -21   3  12       1472.05       1593.95        52.32 o                         
 -19   3  12       2917.73       2929.52        72.75 o                         
 -17   3  12       7242.15       7028.02       117.38 o                         
 -15   3  12       5616.83       5450.01        99.38 o                         
 -13   3  12         20.57         21.56         9.07 o                         
 -11   3  12        433.53        354.55        23.21 o                         
  -9   3  12      32480.64      31809.85       262.35 o                         
  -7   3  12      13467.92      13795.56       138.74 o                         
  -5   3  12         79.38        120.47        12.84 o                         
  -3   3  12       3588.32       3504.19        52.72 o                         
  -1   3  12       1333.94       1287.14        29.21 o                         
   1   3  12          5.77          6.61         3.62 o                         
   3   3  12        602.91        809.45        21.03 o                         
   5   3  12        692.96        764.64        18.23 o                         
   7   3  12         68.55         71.18         9.66 o                         
   9   3  12      20595.29      19678.78       215.74 o                         
  11   3  12        257.67        286.17        27.50 o                         
  13   3  12       6099.96       6105.18       103.82 o                         
  15   3  12          0.61         37.78        11.25 o                         
  17   3  12       4856.72       4808.97        94.16 o                         
  19   3  12       7754.29       7717.59       111.63 o                         
  21   3  12       3118.39       3232.29        67.61 o                         
  23   3  12        621.82        649.69        37.85 o                         
  25   3  12        650.28        608.81        37.93 o                         
  27   3  12        854.30        774.67        40.87 o                         
  29   3  12       3199.07       3297.45        87.77 o                         
  31   3  12       2705.22       2913.71        91.68 o                         
  33   3  12        250.32        258.33        31.88 o                         
 -34   4  12        302.84        316.21        59.15 o                         
 -32   4  12         74.89        -18.01        27.08 o                         
 -30   4  12         27.34          4.02        22.27 o                         
 -28   4  12        134.82        117.30        29.48 o                         
 -26   4  12        134.33        159.24        29.78 o                         
 -24   4  12          7.06         -5.11        18.82 o                         
 -22   4  12         16.98         38.61        17.42 o                         
 -20   4  12        836.72        928.70        53.77 o                         
 -18   4  12       3678.19       3624.71        78.36 o                         
 -16   4  12         64.60         43.11        12.85 o                         
 -14   4  12       7007.07       6861.27       118.00 o                         
 -12   4  12        933.88        853.91        35.94 o                         
 -10   4  12       9959.27      10114.17       150.87 o                         
  -8   4  12       4270.21       4153.66        89.33 o                         
  -6   4  12       1506.65       1505.48        50.61 o                         
  -4   4  12          1.43         11.86         7.31 o                         
  -2   4  12       7937.53       8613.42       116.51 o                         
   0   4  12       3974.20       3833.51        57.16 o                         
   2   4  12       7430.03       7298.74        79.92 o                         
   4   4  12        593.10        602.57        21.49 o                         
   6   4  12         85.92         58.48         8.96 o                         
   8   4  12       1626.08       1612.61        41.00 o                         
  10   4  12       2482.97       2420.58        62.01 o                         
  12   4  12       4529.81       4573.10        81.22 o                         
  14   4  12         89.27         79.49        14.37 o                         
  16   4  12       1246.92       1169.82        38.90 o                         
  18   4  12        954.95        944.05        35.22 o                         
  20   4  12        517.80        418.32        28.73 o                         
  22   4  12        157.64        183.15        18.83 o                         
  24   4  12       1092.87       1122.98        51.04 o                         
  26   4  12         36.68         27.59        16.64 o                         
  28   4  12        708.96        747.49        48.01 o                         
  30   4  12        782.23        826.30        54.91 o                         
  32   4  12        146.96        147.79        26.79 o                         
 -33   5  12        152.41         53.06        42.69 o                         
 -31   5  12          0.39        -33.48        33.48 o                         
 -29   5  12          2.67         31.42        26.09 o                         
 -27   5  12        761.26        903.94       113.69 o                         
 -25   5  12       2174.33       2119.83        91.30 o                         
 -23   5  12        706.09        791.03        57.50 o                         
 -21   5  12        241.03        211.96        29.81 o                         
 -19   5  12       3177.95       3182.63       126.78 o                         
 -17   5  12       1587.55       1657.40        68.84 o                         
 -15   5  12        186.69        186.30        16.78 o                         
 -13   5  12        114.09        120.54        14.97 o                         
 -11   5  12        206.96        209.90        20.68 o                         
  -9   5  12       1282.85       1294.47        44.27 o                         
  -7   5  12        140.72        136.34        15.47 o                         
  -5   5  12       2415.74       2413.39        45.28 o                         
  -3   5  12        239.88        233.17        18.22 o                         
  -1   5  12         10.09         -5.14         6.28 o                         
   1   5  12        929.64        834.10        27.17 o                         
   3   5  12        467.43        513.86        19.90 o                         
   5   5  12          1.02          4.01         6.87 o                         
   7   5  12         64.75         61.84         8.52 o                         
   9   5  12        366.32        354.07        20.94 o                         
  11   5  12       1903.70       1893.71        58.56 o                         
  13   5  12       2232.90       2091.03        51.47 o                         
  15   5  12          5.42         12.72        12.10 o                         
  17   5  12        153.02        155.55        20.45 o                         
  19   5  12          2.24         11.78        12.76 o                         
  21   5  12          0.65         20.06        15.73 o                         
  23   5  12         23.80         36.72        16.27 o                         
  25   5  12        530.52        498.19        40.65 o                         
  27   5  12         12.19          8.70        18.80 o                         
  29   5  12          2.96        -16.50        20.21 o                         
 -30   6  12        474.09        469.36        75.68 o                         
 -28   6  12         47.69         69.44        34.38 o                         
 -26   6  12        467.22        422.41        57.90 o                         
 -24   6  12        987.14        922.07        64.46 o                         
 -22   6  12       2318.52       2164.21        81.37 o                         
 -20   6  12        527.77        576.63        44.96 o                         
 -18   6  12        149.56        163.93        35.53 o                         
 -16   6  12        269.15        292.40        37.68 o                         
 -14   6  12       3229.74       3289.72        72.30 o                         
 -12   6  12       2357.29       2370.55        60.35 o                         
 -10   6  12        610.26        616.63        31.38 o                         
  -8   6  12        543.10        601.43        27.95 o                         
  -6   6  12        181.32        185.96        14.60 o                         
  -4   6  12         34.34         40.19        10.42 o                         
  -2   6  12          1.78         -6.69         6.69 o                         
   0   6  12       1278.02       1305.34        46.14 o                         
   2   6  12         22.76         19.94         9.39 o                         
   4   6  12        125.46        169.56        16.65 o                         
   6   6  12        110.88        123.07        16.07 o                         
   8   6  12        604.43        571.75        36.58 o                         
  10   6  12       1453.32       1497.52        63.44 o                         
  12   6  12       2447.25       2671.52        92.12 o                         
  14   6  12       3032.72       2979.62        72.73 o                         
  16   6  12       2484.56       2572.10        89.06 o                         
  18   6  12       1544.47       1559.91        71.17 o                         
  20   6  12        244.23        290.10        34.67 o                         
  22   6  12       1215.27       1303.20       100.67 o                         
  24   6  12       2456.50       2729.79       119.25 o                         
  26   6  12        983.98        988.35        65.48 o                         
 -25   7  12         16.92         84.00        27.63 o                         
 -23   7  12        137.38        177.96        50.42 o                         
 -21   7  12          0.81         16.95        19.23 o                         
 -19   7  12        104.28        102.41        27.25 o                         
 -17   7  12       2396.93       2461.07        77.95 o                         
 -15   7  12       2995.65       2855.67        93.97 o                         
 -13   7  12       7932.97       8041.67       117.40 o                         
 -11   7  12       2517.62       2746.70        70.41 o                         
  -9   7  12        179.79        179.66        26.67 o                         
  -7   7  12       1362.56       1468.71        49.96 o                         
  -5   7  12       5240.45       5350.92        91.70 o                         
  -3   7  12       1387.41       1585.91        47.26 o                         
  -1   7  12       1094.34       1035.70        38.38 o                         
   1   7  12        295.88        279.88        33.15 o                         
   3   7  12       8222.35       8245.84       115.82 o                         
   5   7  12       7238.55       7389.89       107.06 o                         
   7   7  12      11002.75      11028.99       138.13 o                         
   9   7  12       2355.20       2462.16        71.67 o                         
  11   7  12        808.82        725.48        48.76 o                         
  13   7  12       2302.40       2373.65       100.02 o                         
  15   7  12       3530.07       3471.64       134.62 o                         
  17   7  12        600.30        620.41        67.43 o                         
  19   7  12        180.61        122.71        29.36 o                         
  21   7  12         47.86         10.47        26.21 o                         
  23   7  12        316.42        329.73        47.09 o                         
 -20   8  12        350.18        318.00        42.70 o                         
 -18   8  12        561.89        578.33        54.35 o                         
 -16   8  12         24.52        -18.07        26.54 o                         
 -14   8  12       2067.12       2141.85        85.95 o                         
 -12   8  12        738.05        696.32        53.05 o                         
 -10   8  12        709.75        746.59        47.21 o                         
  -8   8  12         40.78         25.68        18.83 o                         
  -6   8  12         41.79         64.28        21.45 o                         
  -4   8  12        255.31        270.09        30.85 o                         
  -2   8  12       1580.13       1695.72        61.47 o                         
   0   8  12         18.53          1.61        15.35 o                         
   2   8  12        399.04        302.32        29.72 o                         
   4   8  12        366.76        253.66        26.84 o                         
   6   8  12          8.19         24.26        15.98 o                         
   8   8  12         17.13         22.91        17.79 o                         
  10   8  12        155.14        155.45        28.38 o                         
  12   8  12        103.29        110.54        26.29 o                         
  14   8  12        361.83        387.71        57.29 o                         
  16   8  12        532.75        505.86        61.63 o                         
  18   8  12        189.40        126.38        35.84 o                         
 -13   9  12          0.52         -3.61        25.90 o                         
 -11   9  12        267.86        231.19        50.22 o                         
  -9   9  12          7.90        -20.79        20.79 o                         
  -7   9  12          9.88          2.87        31.83 o                         
  -5   9  12         87.98         61.77        25.94 o                         
  -3   9  12          1.17         15.43        26.55 o                         
  -1   9  12        364.08        425.42        40.11 o                         
   1   9  12         94.60         73.69        23.40 o                         
   3   9  12         40.35         11.27        31.62 o                         
   5   9  12         14.02         46.96        52.45 o                         
   7   9  12          0.35        -25.79        25.79 o                         
   9   9  12          5.40          8.29        27.30 o                         
  11   9  12        707.28        545.42        72.79 o                         
 -37   1  13         57.09         19.74        25.32 o                         
 -35   1  13         34.95         24.72        20.23 o                         
 -33   1  13       5069.19       5473.18       137.34 o                         
 -31   1  13        619.19        795.86        62.40 o                         
 -29   1  13       1271.74       1420.35        64.00 o                         
 -27   1  13         60.44         70.16        18.74 o                         
 -25   1  13       5014.42       5396.52       120.10 o                         
 -23   1  13       2182.55       1881.86        66.54 o                         
 -21   1  13         75.63         47.51        13.92 o                         
 -19   1  13        929.79        922.29        62.69 o                         
 -17   1  13         25.14         25.56        12.56 o                         
 -15   1  13        151.28        121.40        19.48 o                         
 -13   1  13       7614.42       7351.60       138.38 o                         
 -11   1  13        216.20        303.10        34.89 o                         
  -9   1  13          5.40         13.85         7.28 o                         
  -7   1  13       4681.14       4299.24        85.68 o                         
  -5   1  13        843.80        934.23        28.67 o                         
  -3   1  13       8318.83       8867.63       101.88 o                         
  -1   1  13      22931.77      25291.68       239.74 o                         
   1   1  13       1022.01       1289.10        33.69 o                         
   3   1  13      11277.09      11648.97       130.86 o                         
   5   1  13      15703.21      15381.03       159.41 o                         
   7   1  13         15.68         27.72         6.11 o                         
   9   1  13          3.52          2.65         4.87 o                         
  11   1  13        691.17        651.39        21.96 o                         
  13   1  13      10794.37      10143.41       113.42 o                         
  15   1  13        324.50        320.29        14.19 o                         
  17   1  13       2562.59       2336.13        36.13 o                         
  19   1  13        431.38        496.88        22.81 o                         
  21   1  13       4281.09       4400.18        63.99 o                         
  23   1  13       1903.08       1963.48        37.13 o                         
  25   1  13       6986.69       6811.83       100.36 o                         
  27   1  13         59.88         74.32        11.75 o                         
  29   1  13        557.14        495.54        29.40 o                         
  31   1  13          4.34         10.91        13.98 o                         
  33   1  13       2835.19       2918.58        88.07 o                         
  35   1  13          3.10         23.96        33.48 o                         
 -36   2  13        333.79        287.41        51.29 o                         
 -34   2  13        170.16        192.84        37.04 o                         
 -32   2  13       1410.98       1457.78        67.02 o                         
 -30   2  13          4.53        -10.94        14.48 o                         
 -28   2  13          9.77          4.58        18.86 o                         
 -26   2  13       1018.24       1001.78        49.42 o                         
 -24   2  13        370.51        372.68        33.24 o                         
 -22   2  13       2606.61       2451.95        72.91 o                         
 -20   2  13        416.93        481.53        33.69 o                         
 -18   2  13        234.77        181.22        21.77 o                         
 -16   2  13       8435.90       8027.58       130.95 o                         
 -14   2  13       3841.97       3655.84       108.17 o                         
 -12   2  13       9593.25       9628.11       187.90 o                         
 -10   2  13         10.09         13.74         8.43 o                         
  -8   2  13      15727.45      15088.36       295.70 o                         
  -6   2  13         41.63         29.23         7.81 o                         
  -4   2  13       1444.39       1196.65        32.45 o                         
  -2   2  13         69.42         68.80         9.01 o                         
   0   2  13        322.34        348.89        17.20 o                         
   2   2  13       3833.27       3612.63        51.94 o                         
   4   2  13      18586.26      18121.29       169.52 o                         
   6   2  13        295.24        307.81        13.58 o                         
   8   2  13        163.38        156.32        14.16 o                         
  10   2  13        722.21        704.97        24.56 o                         
  12   2  13       6001.80       5942.02       100.16 o                         
  14   2  13        338.42        279.11        24.12 o                         
  16   2  13        102.50        117.31        17.67 o                         
  18   2  13        948.51        864.73        37.40 o                         
  20   2  13          4.57         32.79         9.18 o                         
  22   2  13        538.91        547.04        29.65 o                         
  24   2  13        305.82        329.46        27.88 o                         
  26   2  13        129.87         93.72        15.66 o                         
  28   2  13         90.92         89.64        16.44 o                         
  30   2  13        102.77         94.19        17.04 o                         
  32   2  13         22.76         26.17        16.99 o                         
  34   2  13        645.87        660.14        59.01 o                         
 -35   3  13          0.03         35.33        27.66 o                         
 -33   3  13         16.10        -13.97        46.80 o                         
 -31   3  13        503.34        528.00        53.79 o                         
 -29   3  13       1511.99       1584.12        98.58 o                         
 -27   3  13        186.88        163.72        32.87 o                         
 -25   3  13        107.18        147.70        43.28 o                         
 -23   3  13         88.94        105.82        18.72 o                         
 -21   3  13         47.61         25.57        21.93 o                         
 -19   3  13        265.76        271.65        26.03 o                         
 -17   3  13       5226.25       5121.89       112.51 o                         
 -15   3  13       1743.39       1799.81        55.07 o                         
 -13   3  13         45.35         31.72         8.29 o                         
 -11   3  13          2.12         10.22        10.71 o                         
  -9   3  13       9655.58       9563.59       158.39 o                         
  -7   3  13       4109.69       4223.88        72.52 o                         
  -5   3  13        514.78        557.74        22.88 o                         
  -3   3  13       2309.16       2362.34        48.05 o                         
  -1   3  13          7.95          6.55         5.05 o                         
   1   3  13       1250.71       1417.88        33.34 o                         
   3   3  13       3090.42       3137.31        42.65 o                         
   5   3  13       1768.74       1837.63        37.74 o                         
   7   3  13        658.71        601.83        30.44 o                         
   9   3  13       2213.99       2104.04        40.41 o                         
  11   3  13       1740.35       1904.38        54.89 o                         
  13   3  13        917.75        969.36        40.13 o                         
  15   3  13         17.59         27.50        10.89 o                         
  17   3  13         81.45         79.01        15.75 o                         
  19   3  13        998.19       1174.48        47.45 o                         
  21   3  13        584.38        529.76        31.20 o                         
  23   3  13         18.64         38.16        14.21 o                         
  25   3  13       2442.70       2547.76        62.99 o                         
  27   3  13         58.62         42.05        14.76 o                         
  29   3  13        486.18        471.93        43.46 o                         
  31   3  13         44.16         33.64        24.73 o                         
  33   3  13        757.66        821.29        50.41 o                         
 -34   4  13        156.44        164.22        48.18 o                         
 -32   4  13       1344.61       1493.09       206.62 o                         
 -30   4  13        291.77        364.12        45.51 o                         
 -28   4  13        246.51        249.98        66.62 o                         
 -26   4  13        118.87        187.95        32.66 o                         
 -24   4  13       1463.11       1456.08        91.84 o                         
 -22   4  13       1646.29       1665.52        82.99 o                         
 -20   4  13       1428.16       1498.32        55.40 o                         
 -18   4  13       1202.66       1195.62        60.51 o                         
 -16   4  13       1053.34       1071.81        43.50 o                         
 -14   4  13       4571.82       4551.59        87.40 o                         
 -12   4  13      10041.49      10208.35       140.52 o                         
 -10   4  13       1534.55       1462.30       102.32 o                         
  -8   4  13          3.87          9.38         8.78 o                         
  -6   4  13        602.07        500.86        31.30 o                         
  -4   4  13       2299.96       2192.71        55.45 o                         
  -2   4  13       2204.66       2037.94        48.39 o                         
   0   4  13       1446.71       1375.94        34.43 o                         
   2   4  13        484.81        390.74        18.16 o                         
   4   4  13       2073.61       2169.56        36.82 o                         
   6   4  13        342.06        351.12        13.61 o                         
   8   4  13       4611.42       4457.89        71.59 o                         
  10   4  13        201.88        237.67        23.21 o                         
  12   4  13         15.80         12.24         9.72 o                         
  14   4  13        496.94        532.08        47.33 o                         
  16   4  13       1434.62       1416.77        51.08 o                         
  18   4  13        118.73         54.27        14.06 o                         
  20   4  13         12.18         46.33        13.72 o                         
  22   4  13          4.17          2.86        14.90 o                         
  24   4  13        725.79        737.90        65.16 o                         
  26   4  13         40.00         29.88        16.50 o                         
  28   4  13        112.81        108.98        22.75 o                         
  30   4  13         21.18         36.48        24.61 o                         
 -31   5  13        687.68        766.18       127.32 o                         
 -29   5  13        883.93        998.28        70.61 o                         
 -27   5  13         11.92          9.00        20.58 o                         
 -25   5  13       1400.59       1396.41        85.86 o                         
 -23   5  13        444.12        467.84        47.76 o                         
 -21   5  13         44.57         97.40        23.72 o                         
 -19   5  13         13.05         11.16        18.62 o                         
 -17   5  13       2640.62       2709.34        65.62 o                         
 -15   5  13        944.97       1000.99        34.43 o                         
 -13   5  13         95.00        100.86        19.48 o                         
 -11   5  13       7214.38       7125.44       113.58 o                         
  -9   5  13      16488.55      16565.08       193.92 o                         
  -7   5  13       3628.64       3618.96        69.71 o                         
  -5   5  13         24.40         17.35        11.09 o                         
  -3   5  13        267.08        258.48        18.41 o                         
  -1   5  13       1850.56       1793.31        45.91 o                         
   1   5  13        157.19        210.10        16.80 o                         
   3   5  13          9.65          2.69         6.25 o                         
   5   5  13        500.70        546.02        21.76 o                         
   7   5  13        694.39        663.52        27.73 o                         
   9   5  13        807.97        899.74        28.43 o                         
  11   5  13       4172.91       4138.20        85.29 o                         
  13   5  13        124.84        103.47        16.90 o                         
  15   5  13         31.41         27.70        13.07 o                         
  17   5  13          9.49          9.83        13.23 o                         
  19   5  13        788.35        764.60        40.23 o                         
  21   5  13          8.56         11.95        13.76 o                         
  23   5  13          0.16         -2.86        14.50 o                         
  25   5  13         24.03         -4.50        15.36 o                         
  27   5  13         28.29         22.10        19.35 o                         
  29   5  13         84.75         32.92        29.75 o                         
 -30   6  13        482.13        210.71       147.00 o                         
 -28   6  13        900.69       1016.44        92.99 o                         
 -26   6  13        206.81        119.33        51.15 o                         
 -24   6  13        284.20        293.93        42.20 o                         
 -22   6  13         18.89         14.01        21.18 o                         
 -20   6  13        453.91        440.73        40.94 o                         
 -18   6  13         46.71         73.57        19.89 o                         
 -16   6  13         74.50         60.23        21.32 o                         
 -14   6  13        745.31        798.22        45.08 o                         
 -12   6  13        737.51        715.54        35.08 o                         
 -10   6  13         90.06        103.76        19.84 o                         
  -8   6  13         51.99         49.53        17.02 o                         
  -6   6  13         62.60         46.49        11.11 o                         
  -4   6  13        395.44        443.29        20.92 o                         
  -2   6  13       3806.00       3673.47        79.65 o                         
   0   6  13        730.75        775.83        33.04 o                         
   2   6  13         18.80         16.98         8.63 o                         
   4   6  13       1050.29       1002.74        35.88 o                         
   6   6  13         33.28         44.74        10.82 o                         
   8   6  13       5570.75       5446.04       108.51 o                         
  10   6  13       1312.47       1191.71        79.59 o                         
  12   6  13         75.49         52.85        15.30 o                         
  14   6  13        827.23        778.67        44.75 o                         
  16   6  13       2027.07       2043.21        63.49 o                         
  18   6  13       4413.42       4519.16       126.37 o                         
  20   6  13       1248.98       1342.02        62.44 o                         
  22   6  13         29.89         12.60        18.28 o                         
  24   6  13        417.07        365.86        43.14 o                         
  26   6  13        110.99        103.27        35.36 o                         
 -25   7  13          2.00         22.66        26.23 o                         
 -23   7  13        587.33        621.84        56.32 o                         
 -21   7  13        539.30        542.79        50.01 o                         
 -19   7  13        756.04        736.35        50.39 o                         
 -17   7  13        118.20         77.71        21.76 o                         
 -15   7  13       1126.50       1049.44        61.97 o                         
 -13   7  13         46.44         34.07        16.20 o                         
 -11   7  13         29.69         51.21        15.56 o                         
  -9   7  13          0.06         -4.73        11.28 o                         
  -7   7  13        221.39        216.55        25.32 o                         
  -5   7  13         35.17         48.13        12.85 o                         
  -3   7  13        777.44        703.51        36.38 o                         
  -1   7  13        402.81        400.27        28.84 o                         
   1   7  13        888.14        948.96        37.50 o                         
   3   7  13        473.63        486.84        28.20 o                         
   5   7  13        120.75         81.24        14.77 o                         
   7   7  13        154.97        107.10        15.50 o                         
   9   7  13         87.23         74.61        18.24 o                         
  11   7  13         46.76         75.50        20.26 o                         
  13   7  13         34.76         28.35        18.24 o                         
  15   7  13          4.19         28.99        27.35 o                         
  17   7  13         36.28         50.00        21.72 o                         
  19   7  13         24.23         13.79        21.45 o                         
  21   7  13          9.06        -10.82        17.36 o                         
  23   7  13         10.92        -20.98        20.98 o                         
 -20   8  13        220.94        288.71        39.30 o                         
 -18   8  13        753.24        605.93        58.49 o                         
 -16   8  13        700.84        553.75        51.04 o                         
 -14   8  13         59.61         14.05        31.12 o                         
 -12   8  13         11.76         40.55        20.33 o                         
 -10   8  13         98.32         83.26        36.54 o                         
  -8   8  13        750.51        777.84        44.96 o                         
  -6   8  13        347.11        385.22        46.20 o                         
  -4   8  13          4.00         -9.17        14.44 o                         
  -2   8  13        384.63        399.31        34.94 o                         
   0   8  13       2204.35       2114.25        80.77 o                         
   2   8  13       1360.80       1467.90        55.77 o                         
   4   8  13       2296.80       2132.63        64.48 o                         
   6   8  13        100.14         53.34        21.08 o                         
   8   8  13        191.77        269.93        34.99 o                         
  10   8  13         14.27         13.16        19.38 o                         
  12   8  13         80.43         53.71        31.83 o                         
  14   8  13          2.58         25.63        20.58 o                         
  16   8  13        580.24        562.77        52.26 o                         
  18   8  13       1218.36       1183.42        85.82 o                         
 -13   9  13        143.58        164.88        41.75 o                         
 -11   9  13        131.64        136.78        37.25 o                         
  -9   9  13          6.67         22.83        33.02 o                         
  -7   9  13         31.79         67.82        46.00 o                         
  -5   9  13         23.01        -16.82        16.82 o                         
  -3   9  13        579.54        700.21        48.04 o                         
  -1   9  13         33.87          8.17        19.17 o                         
   1   9  13        189.07        154.25        36.15 o                         
   3   9  13        127.45         84.16        33.71 o                         
   5   9  13       2357.38       2356.44       114.91 o                         
   7   9  13       1655.57       1722.15       101.50 o                         
   9   9  13          1.54        -35.45        35.45 o                         
 -38   0  14        128.03         73.50        57.17 o                         
 -36   0  14         98.76         31.75        32.56 o                         
 -34   0  14          2.85         -1.96        18.52 o                         
 -32   0  14       1261.14       1528.94        99.66 o                         
 -30   0  14       2087.79       1924.70       114.34 o                         
 -28   0  14      11379.30      12197.13       291.05 o                         
 -26   0  14       1405.92       1462.62        90.09 o                         
 -24   0  14       7700.87       8184.28       218.25 o                         
 -22   0  14        460.58        163.48        34.06 o                         
 -20   0  14        604.91        625.46        53.09 o                         
 -18   0  14       2740.79       2659.85       146.19 o                         
 -16   0  14        105.87        130.20        25.81 o                         
 -14   0  14       9546.73      10137.71       364.24 o                         
 -12   0  14       5177.06       5542.90       147.71 o                         
 -10   0  14       6027.46       5833.33       148.25 o                         
  -8   0  14      10345.73      10547.79       210.59 o                         
  -6   0  14        197.07        119.54        25.06 o                         
  -4   0  14       7447.40       7213.63       137.51 o                         
  -2   0  14      11041.64      11444.00       199.56 o                         
   0   0  14      21815.93      23808.40       319.74 o                         
   2   0  14        770.83        904.38        84.85 o                         
   4   0  14       5028.54       5813.48       215.52 o                         
   6   0  14        252.31        181.19        30.44 o                         
   8   0  14      11016.30      11605.62       149.91 o                         
  10   0  14      42736.82      42400.39       401.57 o                         
  12   0  14        719.40        795.92        32.51 o                         
  14   0  14         42.03         46.42        14.18 o                         
  16   0  14       2224.93       2242.32        55.70 o                         
  18   0  14       8615.80       8161.53       110.55 o                         
  20   0  14       3795.35       3426.39        72.53 o                         
  22   0  14       2446.17       2364.21        59.29 o                         
  24   0  14       4782.58       4581.27        93.58 o                         
  26   0  14       3143.31       2918.79        67.04 o                         
  28   0  14       1494.89       1555.97        62.26 o                         
  30   0  14       6248.26       6832.50       144.80 o                         
  32   0  14        281.82        193.80        62.88 o                         
  34   0  14        891.99        877.70        90.00 o                         
 -37   1  14         52.08         80.25        26.17 o                         
 -35   1  14        173.84        136.01        35.99 o                         
 -33   1  14         44.40         19.18        21.53 o                         
 -31   1  14       1303.53       1329.47        56.52 o                         
 -29   1  14       1442.96       1345.58        65.92 o                         
 -27   1  14       2509.59       2553.56       119.72 o                         
 -25   1  14        179.64        143.20        39.06 o                         
 -23   1  14         70.50         42.21        14.85 o                         
 -21   1  14        253.15        242.51        27.81 o                         
 -19   1  14      12584.16      11911.81       180.64 o                         
 -17   1  14       7299.33       7136.01       213.57 o                         
 -15   1  14       3736.39       3577.38       120.26 o                         
 -13   1  14       1927.20       1918.60        76.33 o                         
 -11   1  14      11576.87      11577.51       161.32 o                         
  -9   1  14       4186.23       4356.49        86.82 o                         
  -7   1  14      14055.86      13795.93       182.00 o                         
  -5   1  14        226.33        329.34        23.59 o                         
  -3   1  14       8112.16       9095.47       106.39 o                         
  -1   1  14       1481.95       1446.98        40.21 o                         
   1   1  14      15670.49      15446.09       199.13 o                         
   3   1  14       6365.01       6683.78        92.70 o                         
   5   1  14        489.29        412.56        21.02 o                         
   7   1  14        923.33        832.40        26.23 o                         
   9   1  14       1326.16       1455.11        35.83 o                         
  11   1  14        315.05        388.20        29.05 o                         
  13   1  14        652.57        726.16        27.18 o                         
  15   1  14        520.75        466.17        29.76 o                         
  17   1  14         38.37         45.55         8.17 o                         
  19   1  14        659.48        571.85        29.35 o                         
  21   1  14        303.81        244.29        23.12 o                         
  23   1  14        157.35        170.39        15.02 o                         
  25   1  14        122.69         99.99        12.34 o                         
  27   1  14        266.05        260.27        27.88 o                         
  29   1  14        716.60        784.48        52.20 o                         
  31   1  14        746.01        723.32        42.88 o                         
  33   1  14         15.69         33.06        29.44 o                         
 -36   2  14        574.41        685.52        69.03 o                         
 -34   2  14       1651.20       1726.02       113.67 o                         
 -32   2  14          0.38         23.98        22.28 o                         
 -30   2  14       1953.58       1944.43        73.90 o                         
 -28   2  14       1711.62       1833.26        77.80 o                         
 -26   2  14        659.55        545.52        43.32 o                         
 -24   2  14        714.63        694.43        42.88 o                         
 -22   2  14       2035.77       2373.13        73.07 o                         
 -20   2  14       8410.32       8684.37       147.41 o                         
 -18   2  14       2224.05       1953.70        62.30 o                         
 -16   2  14        211.13        220.84        23.56 o                         
 -14   2  14      14059.15      14293.79       222.16 o                         
 -12   2  14       5772.80       5533.22       151.22 o                         
 -10   2  14       5097.37       4897.30       109.11 o                         
  -8   2  14      13446.72      14044.56       187.28 o                         
  -6   2  14        597.06        735.92        31.34 o                         
  -4   2  14       3337.13       3297.45        68.18 o                         
  -2   2  14        618.32        451.48        24.79 o                         
   0   2  14      14045.76      13267.99       134.98 o                         
   2   2  14      13885.68      13921.02       155.30 o                         
   4   2  14      15442.38      15013.02       157.95 o                         
   6   2  14        791.32        814.16        21.54 o                         
   8   2  14       1348.54       1432.94        37.47 o                         
  10   2  14       3621.95       3541.52        63.96 o                         
  12   2  14      17686.99      17159.77       197.71 o                         
  14   2  14       1257.73       1243.20        48.00 o                         
  16   2  14       3949.51       3756.95        81.81 o                         
  18   2  14        149.68        103.21        15.99 o                         
  20   2  14       3175.42       3580.20        72.15 o                         
  22   2  14       3021.03       3152.34        77.19 o                         
  24   2  14       7119.69       7049.66       110.07 o                         
  26   2  14       1432.41       1412.68        46.71 o                         
  28   2  14        410.02        377.42        28.48 o                         
  30   2  14         11.22         19.93        14.31 o                         
  32   2  14       2315.01       2188.14        69.42 o                         
  34   2  14       1442.95       1396.10        77.61 o                         
 -35   3  14        105.19         24.81        73.50 o                         
 -33   3  14         38.84        100.14        40.93 o                         
 -31   3  14        939.82        941.75        69.55 o                         
 -29   3  14       1106.61       1245.69        80.94 o                         
 -27   3  14         16.89          5.29        18.46 o                         
 -25   3  14       2121.11       1987.37        85.21 o                         
 -23   3  14        236.67        275.51        37.02 o                         
 -21   3  14       1381.72       1361.74        66.60 o                         
 -19   3  14        150.51        157.00        26.13 o                         
 -17   3  14        719.93        617.73        45.77 o                         
 -15   3  14        683.00        718.21        29.54 o                         
 -13   3  14       2060.59       1908.75        51.16 o                         
 -11   3  14       5627.03       5913.42       139.18 o                         
  -9   3  14        531.56        454.64        25.52 o                         
  -7   3  14        670.41        693.23        28.23 o                         
  -5   3  14      10350.75      10388.47       121.30 o                         
  -3   3  14      23070.95      24039.43       217.50 o                         
  -1   3  14       5401.67       5379.05        70.08 o                         
   1   3  14        620.15        673.53        28.03 o                         
   3   3  14       1895.76       1609.79        29.78 o                         
   5   3  14       5760.44       5678.29        70.66 o                         
   7   3  14      10842.55      10581.89       153.24 o                         
   9   3  14      12446.63      12073.91       134.46 o                         
  11   3  14        456.70        576.50        32.96 o                         
  13   3  14        426.91        488.17        38.43 o                         
  15   3  14       8904.27       8937.19       137.88 o                         
  17   3  14      10305.35      10256.75       180.98 o                         
  19   3  14       6362.27       6397.10       116.40 o                         
  21   3  14         10.61          0.48         9.31 o                         
  23   3  14       1153.73       1229.75        43.58 o                         
  25   3  14        740.03        788.51        36.55 o                         
  27   3  14       2418.33       2553.73        81.86 o                         
  29   3  14       1392.49       1417.68        58.45 o                         
  31   3  14          0.08          5.82        17.39 o                         
 -34   4  14        215.39        260.11        58.01 o                         
 -32   4  14        901.05        984.64        76.12 o                         
 -30   4  14        155.09         92.93        34.33 o                         
 -28   4  14          0.80         -9.67        20.30 o                         
 -26   4  14        321.50        305.36        40.72 o                         
 -24   4  14       3263.41       3165.51       111.18 o                         
 -22   4  14       2286.24       2195.96       110.86 o                         
 -20   4  14        617.45        576.62        36.63 o                         
 -18   4  14        209.31        216.41        24.74 o                         
 -16   4  14       4752.51       4698.01        97.94 o                         
 -14   4  14       1985.22       1923.85        67.02 o                         
 -12   4  14       2411.20       2424.20        73.24 o                         
 -10   4  14       5223.15       5256.82       108.57 o                         
  -8   4  14        774.95        748.17        37.92 o                         
  -6   4  14       8565.72       8483.29       125.31 o                         
  -4   4  14      11398.83      11743.71       165.78 o                         
  -2   4  14       7787.27       7802.94       113.74 o                         
   0   4  14        664.38        703.17        28.14 o                         
   2   4  14       4222.60       3912.01        58.93 o                         
   4   4  14       8224.80       7865.82       125.39 o                         
   6   4  14       4133.87       4030.45        56.72 o                         
   8   4  14       2836.26       2757.79        55.52 o                         
  10   4  14        577.27        545.63        33.41 o                         
  12   4  14        288.79        308.72        27.12 o                         
  14   4  14        161.70        172.58        22.17 o                         
  16   4  14        975.41        911.68        41.77 o                         
  18   4  14          0.87         -4.99         9.59 o                         
  20   4  14          9.84          8.77         8.83 o                         
  22   4  14        735.24        738.04        36.74 o                         
  24   4  14         11.66         14.93        18.43 o                         
  26   4  14        118.00        109.71        20.19 o                         
  28   4  14        436.35        424.70        37.04 o                         
  30   4  14         46.10         52.26        20.32 o                         
 -31   5  14        521.36        291.42        59.15 o                         
 -29   5  14       1258.88       1546.55       110.28 o                         
 -27   5  14        504.95        551.92        56.46 o                         
 -25   5  14        746.33        798.58        62.14 o                         
 -23   5  14       1447.80       1592.35        78.22 o                         
 -21   5  14       1910.48       2070.12        87.42 o                         
 -19   5  14       1035.53       1060.26        58.74 o                         
 -17   5  14        133.52        112.54        15.61 o                         
 -15   5  14         21.96         23.71        11.82 o                         
 -13   5  14       5726.00       5701.78       102.11 o                         
 -11   5  14       2030.39       2068.83        58.59 o                         
  -9   5  14        592.28        589.85        33.47 o                         
  -7   5  14       1680.61       1557.96        45.49 o                         
  -5   5  14        406.68        408.10        24.60 o                         
  -3   5  14       1089.29       1156.78        36.90 o                         
  -1   5  14       1014.36        978.98        31.96 o                         
   1   5  14       1824.22       1725.05        45.13 o                         
   3   5  14          1.82         -5.84         6.95 o                         
   5   5  14        278.52        323.59        18.49 o                         
   7   5  14          1.29         25.85         8.37 o                         
   9   5  14         58.78         49.12        10.19 o                         
  11   5  14        480.41        492.62        33.24 o                         
  13   5  14       1667.32       1717.68        56.19 o                         
  15   5  14         39.72         50.70        12.93 o                         
  17   5  14        243.39        249.20        31.47 o                         
  19   5  14        146.56        180.07        23.69 o                         
  21   5  14         36.10         36.99        14.72 o                         
  23   5  14         15.85         14.03        23.10 o                         
  25   5  14        142.98        108.35        24.45 o                         
  27   5  14          5.74         11.12        16.93 o                         
  29   5  14         86.63         55.25        26.33 o                         
 -28   6  14         95.43        199.25        47.70 o                         
 -26   6  14         74.15         85.48        38.72 o                         
 -24   6  14          1.76         23.37        24.13 o                         
 -22   6  14         84.31         83.96        25.80 o                         
 -20   6  14         36.51         60.25        24.49 o                         
 -18   6  14         40.50         76.64        32.77 o                         
 -16   6  14        110.81         82.34        16.28 o                         
 -14   6  14        296.74        306.42        26.75 o                         
 -12   6  14        172.89        169.38        21.06 o                         
 -10   6  14        325.41        305.00        24.37 o                         
  -8   6  14        388.43        341.86        24.87 o                         
  -6   6  14       1150.41       1179.17        34.44 o                         
  -4   6  14       1087.60       1091.56        31.85 o                         
  -2   6  14        805.18        771.44        31.83 o                         
   0   6  14       3801.67       3687.22        73.63 o                         
   2   6  14       7336.57       7188.68       106.18 o                         
   4   6  14       6265.18       6530.12       108.59 o                         
   6   6  14       1979.18       2028.73        54.05 o                         
   8   6  14         94.05         96.00        19.92 o                         
  10   6  14       4495.04       4405.89        86.87 o                         
  12   6  14       3445.52       3685.67        81.13 o                         
  14   6  14        920.72       1024.73        44.64 o                         
  16   6  14        347.85        340.91        31.48 o                         
  18   6  14       1558.03       1578.14        60.10 o                         
  20   6  14       3895.52       3907.47        97.15 o                         
  22   6  14       2928.08       2819.64        87.92 o                         
  24   6  14       1449.96       1395.96        99.53 o                         
  26   6  14        192.57        172.96        32.42 o                         
 -25   7  14       1208.76       1180.83       173.95 o                         
 -23   7  14       1115.07       1119.22        68.98 o                         
 -21   7  14        253.59        248.51        35.18 o                         
 -19   7  14       1608.67       1469.87        65.66 o                         
 -17   7  14        936.25        968.43        53.76 o                         
 -15   7  14       1640.24       1663.76        64.29 o                         
 -13   7  14       2059.24       2088.81        82.30 o                         
 -11   7  14        245.29        181.83        27.47 o                         
  -9   7  14       1972.63       1963.98        57.85 o                         
  -7   7  14       7250.63       7533.99       104.48 o                         
  -5   7  14       4285.41       4256.20        86.22 o                         
  -3   7  14       1268.15       1353.19        47.19 o                         
  -1   7  14        512.88        516.91        29.79 o                         
   1   7  14        225.24        364.75        27.10 o                         
   3   7  14         52.85         53.98        14.62 o                         
   5   7  14        124.90        138.52        17.90 o                         
   7   7  14        160.74        201.43        21.99 o                         
   9   7  14         79.37         50.01        17.61 o                         
  11   7  14        402.49        380.63        38.92 o                         
  13   7  14         59.63         56.93        22.21 o                         
  15   7  14        450.75        441.04        50.46 o                         
  17   7  14       1471.70       1664.99        77.12 o                         
  19   7  14       1581.90       1913.57       111.28 o                         
  21   7  14        416.04        439.39        46.12 o                         
 -20   8  14         21.04         23.06        27.01 o                         
 -18   8  14         83.57         70.74        37.85 o                         
 -16   8  14        118.38         64.04        43.62 o                         
 -14   8  14        157.86        152.50        30.03 o                         
 -12   8  14        373.16        369.35        41.82 o                         
 -10   8  14          1.10        -16.83        16.83 o                         
  -8   8  14          0.73         28.89        20.20 o                         
  -6   8  14         23.50         35.73        17.82 o                         
  -4   8  14       1233.54       1250.61        54.79 o                         
  -2   8  14        303.24        254.41        29.07 o                         
   0   8  14        707.16        628.05        57.90 o                         
   2   8  14        823.13        860.22        85.52 o                         
   4   8  14          1.40         -1.28        17.43 o                         
   6   8  14         33.12         60.63        20.59 o                         
   8   8  14        585.68        571.72        41.11 o                         
  10   8  14        943.33        958.51        59.26 o                         
  12   8  14         41.94         -7.32        32.05 o                         
  14   8  14        113.68        139.14        39.76 o                         
  16   8  14        253.32        127.32        33.77 o                         
 -11   9  14        200.48        139.69        32.26 o                         
  -9   9  14         27.75         20.29        32.77 o                         
  -7   9  14         74.08         47.58        24.17 o                         
  -5   9  14         27.11         16.47        19.27 o                         
  -3   9  14          1.40         -1.10        25.59 o                         
  -1   9  14         34.37         31.68        21.15 o                         
   1   9  14        201.87        118.34        33.22 o                         
   3   9  14        683.57        710.16        67.64 o                         
   5   9  14        900.27        863.83        81.84 o                         
   7   9  14         23.25        -31.51        43.61 o                         
   9   9  14         86.94         50.23        56.11 o                         
 -37   1  15        382.67        317.26        38.78 o                         
 -35   1  15          9.49         39.95        25.45 o                         
 -33   1  15        915.13        978.94        61.71 o                         
 -31   1  15       1608.16       1788.33        70.57 o                         
 -29   1  15       1505.05       1433.44        68.36 o                         
 -27   1  15         36.14          4.81        19.08 o                         
 -25   1  15       2782.74       3110.99        93.12 o                         
 -23   1  15       2006.39       2023.40        76.86 o                         
 -21   1  15       2715.15       2475.76        86.71 o                         
 -19   1  15         67.31         16.86        14.94 o                         
 -17   1  15       9861.86       9685.29       221.07 o                         
 -15   1  15       8530.84       8549.46       163.81 o                         
 -13   1  15      14200.08      14192.76       192.14 o                         
 -11   1  15       4619.63       4191.48        89.32 o                         
  -9   1  15      12417.87      12180.27       167.62 o                         
  -7   1  15       1636.86       1691.82        50.29 o                         
  -5   1  15      18889.96      18484.99       204.81 o                         
  -3   1  15        379.14        295.58        22.05 o                         
  -1   1  15      12749.48      13165.48       167.89 o                         
   1   1  15       1608.90       1445.00        40.14 o                         
   3   1  15      11216.72      10812.17       213.34 o                         
   5   1  15       5126.68       5729.58        86.29 o                         
   7   1  15       2336.42       2438.14        48.18 o                         
   9   1  15       7619.97       7282.62        82.61 o                         
  11   1  15      10496.38      10743.78       118.36 o                         
  13   1  15       2175.00       2117.06        44.42 o                         
  15   1  15        121.21        136.56        12.40 o                         
  17   1  15        172.46        159.78        12.04 o                         
  19   1  15       2148.19       2044.03        48.44 o                         
  21   1  15        471.15        393.60        26.58 o                         
  23   1  15       1255.53       1242.89        32.63 o                         
  25   1  15         29.74         36.59         9.45 o                         
  27   1  15        378.66        320.89        26.76 o                         
  29   1  15       2892.68       3090.46        69.31 o                         
  31   1  15          6.79        -13.90        13.90 o                         
  33   1  15         76.81        119.45        31.58 o                         
 -36   2  15         43.20        -16.37        35.43 o                         
 -34   2  15        404.16        357.35        51.75 o                         
 -32   2  15        470.74        526.41        48.33 o                         
 -30   2  15        515.14        463.09        53.74 o                         
 -28   2  15         96.93        105.00        22.60 o                         
 -26   2  15       2306.49       2322.68        88.35 o                         
 -24   2  15        746.13        745.15        46.36 o                         
 -22   2  15        282.76        347.78        58.90 o                         
 -20   2  15         11.10         -3.31        10.99 o                         
 -18   2  15       1549.21       1462.24        55.38 o                         
 -16   2  15          8.43         10.19         9.86 o                         
 -14   2  15       1446.43       1247.03        68.75 o                         
 -12   2  15        534.28        540.05        42.59 o                         
 -10   2  15       4886.30       4766.66       100.40 o                         
  -8   2  15       3538.36       3320.71        80.28 o                         
  -6   2  15       3696.24       3701.29        76.70 o                         
  -4   2  15        312.57        266.96        23.10 o                         
  -2   2  15        446.14        404.10        23.37 o                         
   0   2  15       3730.62       3750.13        61.27 o                         
   2   2  15        303.34        285.98        19.40 o                         
   4   2  15       3288.18       2972.70        54.64 o                         
   6   2  15        317.59        272.79        18.29 o                         
   8   2  15        245.94        279.76        19.28 o                         
  10   2  15       2510.72       2451.90        51.23 o                         
  12   2  15      15212.91      14908.35       180.60 o                         
  14   2  15       1970.09       1911.99        90.44 o                         
  16   2  15       1855.61       1880.63        57.31 o                         
  18   2  15        303.53        295.82        27.29 o                         
  20   2  15       4404.10       4288.49        81.15 o                         
  22   2  15        177.20        156.71        19.42 o                         
  24   2  15          3.69         13.40        12.61 o                         
  26   2  15          4.89         -6.76        11.20 o                         
  28   2  15       2708.01       2825.91        68.88 o                         
  30   2  15         27.74         59.31        18.06 o                         
  32   2  15         14.42        -16.75        16.75 o                         
 -35   3  15         16.79         26.25        55.85 o                         
 -33   3  15        319.60        346.85        69.93 o                         
 -31   3  15         93.53        112.50        39.22 o                         
 -29   3  15        672.76        750.24        67.69 o                         
 -27   3  15       1267.92       1360.89        73.48 o                         
 -25   3  15        297.51        276.04        53.08 o                         
 -23   3  15         77.77         42.25        18.01 o                         
 -21   3  15       1807.59       1525.50        71.41 o                         
 -19   3  15        794.32        582.65        46.85 o                         
 -17   3  15        249.02        220.18        18.30 o                         
 -15   3  15        154.96        171.50        26.82 o                         
 -13   3  15       9091.85       8735.25       167.09 o                         
 -11   3  15        597.27        524.67        36.79 o                         
  -9   3  15        322.76        278.24        29.94 o                         
  -7   3  15        259.57        268.12        24.04 o                         
  -5   3  15       4539.89       4656.40        76.01 o                         
  -3   3  15        152.35        315.93        38.59 o                         
  -1   3  15       2598.44       2439.03        45.45 o                         
   1   3  15       5610.22       5923.99        75.00 o                         
   3   3  15        438.99        563.22        28.16 o                         
   5   3  15         34.78         59.16         8.79 o                         
   7   3  15      11518.36      11171.30       125.50 o                         
   9   3  15      10793.90      10308.29       107.68 o                         
  11   3  15        732.71        736.30        36.21 o                         
  13   3  15       2047.15       1966.87        59.34 o                         
  15   3  15       3201.31       3085.44        76.49 o                         
  17   3  15        375.55        320.07        29.52 o                         
  19   3  15        201.39        176.55        24.06 o                         
  21   3  15         38.14         54.17        13.83 o                         
  23   3  15       1169.81       1077.67        41.88 o                         
  25   3  15        719.35        656.75        35.86 o                         
  27   3  15       1887.05       1798.88        70.80 o                         
  29   3  15       1429.47       1441.67        67.26 o                         
  31   3  15         10.17         -7.23        16.82 o                         
 -34   4  15        387.93        217.06        55.89 o                         
 -32   4  15        828.27        902.94       104.33 o                         
 -30   4  15        736.07        879.45        71.56 o                         
 -28   4  15         52.01         24.90        22.10 o                         
 -26   4  15       1613.67       1885.08       121.35 o                         
 -24   4  15       1974.43       2010.49        89.66 o                         
 -22   4  15        472.19        558.00        60.97 o                         
 -20   4  15          2.00          8.31        13.87 o                         
 -18   4  15         18.71          9.87        15.97 o                         
 -16   4  15        123.52        134.94        29.00 o                         
 -14   4  15        136.08        166.85        24.43 o                         
 -12   4  15        798.08        787.40        43.62 o                         
 -10   4  15        347.11        322.16        30.29 o                         
  -8   4  15       2009.06       1893.39        69.70 o                         
  -6   4  15       3330.78       3331.89        74.83 o                         
  -4   4  15       1561.40       1616.86        49.28 o                         
  -2   4  15        243.11        206.49        24.13 o                         
   0   4  15        156.39        187.63        18.36 o                         
   2   4  15        741.56        908.60        36.00 o                         
   4   4  15       2005.30       1968.44        40.81 o                         
   6   4  15        113.91        151.35        12.40 o                         
   8   4  15       1342.87       1326.98        38.53 o                         
  10   4  15        770.27        752.16        37.58 o                         
  12   4  15       4989.68       4974.31        99.34 o                         
  14   4  15        110.25        182.89        23.80 o                         
  16   4  15        560.69        569.92        39.09 o                         
  18   4  15        510.89        586.87        39.60 o                         
  20   4  15        294.89        298.01        30.15 o                         
  22   4  15        439.19        434.48        32.10 o                         
  24   4  15        503.92        505.73        40.88 o                         
  26   4  15         47.77        108.68        21.64 o                         
  28   4  15        162.01         86.73        22.91 o                         
  30   4  15         34.43        115.83        23.37 o                         
 -31   5  15       1068.53       1262.46       130.67 o                         
 -29   5  15        119.92         99.06        41.21 o                         
 -27   5  15        296.98        357.37        47.26 o                         
 -25   5  15         64.54        -16.31        26.57 o                         
 -23   5  15        495.32        465.68        49.46 o                         
 -21   5  15        399.70        329.55        43.01 o                         
 -19   5  15        187.18        176.24        21.35 o                         
 -17   5  15       1098.07        990.15        57.05 o                         
 -15   5  15       1182.61       1087.64        53.93 o                         
 -13   5  15       1107.26       1158.67        55.78 o                         
 -11   5  15        287.20        293.84        30.73 o                         
  -9   5  15         78.00         89.42        21.19 o                         
  -7   5  15        989.77        942.30        36.35 o                         
  -5   5  15        235.12        318.67        27.24 o                         
  -3   5  15        158.95        126.58        14.92 o                         
  -1   5  15         61.08         54.08        12.16 o                         
   1   5  15         52.72         41.57         9.06 o                         
   3   5  15        186.16        198.88        16.28 o                         
   5   5  15        120.22        148.86        14.25 o                         
   7   5  15       3388.56       3228.77        63.16 o                         
   9   5  15       1393.72       1412.81        40.83 o                         
  11   5  15         33.59          0.94        16.43 o                         
  13   5  15        129.16        103.49        17.75 o                         
  15   5  15       1648.84       1583.56        67.29 o                         
  17   5  15        786.64        780.75        42.14 o                         
  19   5  15        180.30        188.62        24.43 o                         
  21   5  15        902.44        836.65        47.72 o                         
  23   5  15        693.52        641.07        46.55 o                         
  25   5  15        564.18        645.16        48.99 o                         
  27   5  15        664.65        644.65        53.12 o                         
 -28   6  15        348.71        433.20        52.98 o                         
 -26   6  15         11.03         24.65        30.65 o                         
 -24   6  15        524.04        559.54        52.43 o                         
 -22   6  15        473.58        415.71        43.56 o                         
 -20   6  15         29.26         19.17        17.02 o                         
 -18   6  15        134.10        229.94        35.73 o                         
 -16   6  15        681.44        712.93        38.35 o                         
 -14   6  15        129.03        110.05        19.17 o                         
 -12   6  15        307.76        368.99        30.32 o                         
 -10   6  15       1679.09       1750.82        49.75 o                         
  -8   6  15       1260.20       1305.11        42.86 o                         
  -6   6  15        112.99        109.29        15.80 o                         
  -4   6  15       3965.13       3889.40        62.79 o                         
  -2   6  15       4522.04       4334.69        76.54 o                         
   0   6  15         33.58         19.84        10.19 o                         
   2   6  15        783.28        813.63        38.55 o                         
   4   6  15        326.25        353.24        24.11 o                         
   6   6  15       1319.01       1403.47        42.26 o                         
   8   6  15        459.33        559.52        30.07 o                         
  10   6  15          0.05         -0.87        10.72 o                         
  12   6  15         24.73         20.97        13.61 o                         
  14   6  15          0.14        -10.71        16.26 o                         
  16   6  15        214.94        197.80        24.71 o                         
  18   6  15       1119.85       1238.13        77.73 o                         
  20   6  15          5.07         -9.80        16.50 o                         
  22   6  15        449.94        523.64        53.76 o                         
  24   6  15          4.95         30.07        36.54 o                         
 -25   7  15        440.00        453.58       106.17 o                         
 -23   7  15         81.78         40.56        27.92 o                         
 -21   7  15         95.78         70.75        27.81 o                         
 -19   7  15         28.74         21.30        29.23 o                         
 -17   7  15        146.65        175.77        29.95 o                         
 -15   7  15         11.83        -22.51        27.95 o                         
 -13   7  15        384.41        359.70        28.29 o                         
 -11   7  15       1050.98       1035.19        56.03 o                         
  -9   7  15        148.36        162.02        20.16 o                         
  -7   7  15         83.60        121.95        19.21 o                         
  -5   7  15       1324.56       1282.46        46.72 o                         
  -3   7  15        152.14        161.26        19.45 o                         
  -1   7  15          0.07         -4.70        19.39 o                         
   1   7  15          2.39         33.95        15.72 o                         
   3   7  15        525.23        441.02        28.85 o                         
   5   7  15          5.22         -8.69         8.69 o                         
   7   7  15         55.43         50.23        16.64 o                         
   9   7  15        362.19        362.49        40.01 o                         
  11   7  15        546.76        659.71        51.61 o                         
  13   7  15         92.39         60.84        32.30 o                         
  15   7  15        440.88        361.13        58.23 o                         
  17   7  15        230.25        147.82        35.36 o                         
  19   7  15          0.88         -9.86        22.46 o                         
  21   7  15          0.15        -23.81        23.81 o                         
 -20   8  15        782.38        804.31        85.52 o                         
 -18   8  15        490.05        498.49        54.65 o                         
 -16   8  15         83.95         46.25        28.75 o                         
 -14   8  15        457.55        470.68        70.96 o                         
 -12   8  15        269.03        295.93        35.68 o                         
 -10   8  15       2251.14       2420.57        77.55 o                         
  -8   8  15       2774.79       2831.48        81.76 o                         
  -6   8  15         70.60         73.40        25.32 o                         
  -4   8  15       1149.97       1122.76        54.46 o                         
  -2   8  15       3591.96       3696.06        94.52 o                         
   0   8  15        561.14        611.77        41.13 o                         
   2   8  15        116.73        101.93        19.81 o                         
   4   8  15       1354.67       1230.19        58.68 o                         
   6   8  15       1278.17       1389.62        59.15 o                         
   8   8  15          9.04         -8.06        20.24 o                         
  10   8  15         33.07          7.00        20.86 o                         
  12   8  15        134.66        192.14        33.21 o                         
  14   8  15         90.47         86.06        26.74 o                         
  16   8  15          5.48          5.71        20.28 o                         
 -11   9  15         49.72         20.43        29.59 o                         
  -9   9  15        716.89        739.97        65.72 o                         
  -7   9  15        630.00        575.17        58.15 o                         
  -5   9  15        165.29        245.33        34.94 o                         
  -3   9  15        429.95        411.16        40.48 o                         
  -1   9  15       2582.25       2484.58       108.40 o                         
   1   9  15        625.78        678.02        60.45 o                         
   3   9  15         33.91          7.34        28.64 o                         
   5   9  15        115.97        103.51        37.49 o                         
   7   9  15        968.87        943.60       129.01 o                         
 -36   0  16        141.18        172.85        59.36 o                         
 -34   0  16        529.41        406.81        94.74 o                         
 -32   0  16       2879.19       2980.44       148.25 o                         
 -30   0  16        475.92        427.27        74.32 o                         
 -28   0  16        253.18        315.13        50.78 o                         
 -26   0  16       5690.32       5622.68       187.66 o                         
 -24   0  16       3697.87       3633.07       143.79 o                         
 -22   0  16       1471.80       1362.93        85.47 o                         
 -20   0  16       6125.32       5396.56       170.69 o                         
 -18   0  16       1283.08       1698.54       124.14 o                         
 -16   0  16       4623.00       4069.47       302.09 o                         
 -14   0  16      20419.29      20377.64       368.24 o                         
 -12   0  16      73310.01      71262.64      1427.49 o                         
 -10   0  16       4950.66       5374.49       148.94 o                         
  -8   0  16         20.69         13.07        20.42 o                         
  -6   0  16       4634.26       4530.70       112.16 o                         
  -4   0  16      36656.16      37147.98       625.02 o                         
  -2   0  16      33982.04      34213.45       513.72 o                         
   0   0  16      22488.23      21593.97       361.56 o                         
   2   0  16          1.20          5.55         8.98 o                         
   4   0  16      13934.35      13753.62       263.51 o                         
   6   0  16      35567.00      36219.87       530.58 o                         
   8   0  16      69584.58      69030.42       726.77 o                         
  10   0  16      12278.64      12159.28       247.09 o                         
  12   0  16        807.02        877.87        42.86 o                         
  14   0  16      13892.19      13956.29       205.19 o                         
  16   0  16      11493.28      11436.88       161.73 o                         
  18   0  16        484.84        480.38        33.95 o                         
  20   0  16       5026.34       5178.67        95.21 o                         
  22   0  16        572.68        482.05        28.96 o                         
  24   0  16        711.09        745.60        37.96 o                         
  26   0  16         62.72         70.51        17.21 o                         
  28   0  16       4864.21       5010.62       116.98 o                         
  30   0  16         96.26        123.20        35.28 o                         
  32   0  16        109.33         71.00        39.07 o                         
 -37   1  16         41.30         32.75        31.00 o                         
 -35   1  16         47.32         38.69        23.45 o                         
 -33   1  16       2159.64       2329.53        70.13 o                         
 -31   1  16       1894.08       2035.33        89.09 o                         
 -29   1  16       5108.03       5349.42       133.59 o                         
 -27   1  16        197.81        159.49        27.45 o                         
 -25   1  16       2265.74       2173.81        78.75 o                         
 -23   1  16        470.53        478.10        47.05 o                         
 -21   1  16       3207.34       3352.84        93.29 o                         
 -19   1  16       3670.35       3581.67       106.87 o                         
 -17   1  16        118.25         79.25        18.89 o                         
 -15   1  16       1678.87       1680.29        58.77 o                         
 -13   1  16       7142.17       6737.60       125.71 o                         
 -11   1  16       2041.86       2040.14        61.79 o                         
  -9   1  16       8484.29       8532.08       127.01 o                         
  -7   1  16        468.62        455.25        27.42 o                         
  -5   1  16       1771.81       1651.74        68.82 o                         
  -3   1  16        394.88        515.62        33.64 o                         
  -1   1  16        548.05        785.20        32.01 o                         
   1   1  16        910.44       1034.49        34.34 o                         
   3   1  16       1065.68       1061.61        42.31 o                         
   5   1  16        276.40        299.86        22.26 o                         
   7   1  16         29.59         52.99         9.24 o                         
   9   1  16       2455.85       2394.42        50.02 o                         
  11   1  16        479.96        446.14        23.27 o                         
  13   1  16        997.09        955.30        27.46 o                         
  15   1  16       1525.83       1508.61        34.45 o                         
  17   1  16       7083.85       6909.33        89.15 o                         
  19   1  16       1858.12       1773.09        67.12 o                         
  21   1  16        553.33        554.11        21.44 o                         
  23   1  16       1602.25       1442.83        55.00 o                         
  25   1  16       2965.87       2960.58        53.51 o                         
  27   1  16       1369.26       1334.44        45.25 o                         
  29   1  16       1065.00       1031.08        40.71 o                         
  31   1  16         43.41         59.22        17.30 o                         
  33   1  16        349.01        280.86        47.35 o                         
 -36   2  16        314.82        317.91        47.67 o                         
 -34   2  16         11.31          1.65        36.19 o                         
 -32   2  16        184.87        147.21        30.05 o                         
 -30   2  16         25.61          9.47        28.29 o                         
 -28   2  16       1432.82       1616.72       122.39 o                         
 -26   2  16        609.08        527.73        44.69 o                         
 -24   2  16        276.46        207.91        27.89 o                         
 -22   2  16        189.15        208.69        26.48 o                         
 -20   2  16         72.75         82.82        17.65 o                         
 -18   2  16        141.39        150.03        31.99 o                         
 -16   2  16         80.76        103.97        22.97 o                         
 -14   2  16       2358.99       2102.11        93.20 o                         
 -12   2  16       3737.25       3716.80       123.22 o                         
 -10   2  16       1057.65       1109.89        54.25 o                         
  -8   2  16       1895.03       2000.86        62.91 o                         
  -6   2  16         87.93         65.88        12.54 o                         
  -4   2  16       2030.86       2264.76        59.40 o                         
  -2   2  16         36.63         28.99         9.56 o                         
   0   2  16       2454.41       2636.01        51.41 o                         
   2   2  16       3251.70       2773.56        58.12 o                         
   4   2  16         32.47         15.11         5.94 o                         
   6   2  16       4363.86       4087.05        62.84 o                         
   8   2  16       7034.33       7097.81        81.37 o                         
  10   2  16        302.88        293.92        21.40 o                         
  12   2  16          0.57          9.70        10.23 o                         
  14   2  16       4102.61       4029.84        71.45 o                         
  16   2  16       1083.30       1112.98        45.27 o                         
  18   2  16        759.13        737.33        59.99 o                         
  20   2  16        460.01        390.91        31.62 o                         
  22   2  16       4882.26       4702.82        87.80 o                         
  24   2  16        268.54        261.75        23.99 o                         
  26   2  16         77.24         59.94        14.79 o                         
  28   2  16       1445.64       1562.18        51.60 o                         
  30   2  16        487.90        578.58        49.64 o                         
  32   2  16         22.83        -15.27        19.44 o                         
 -35   3  16        251.55        232.55        48.30 o                         
 -33   3  16          1.73        -23.61        34.09 o                         
 -31   3  16         71.20         59.03        28.30 o                         
 -29   3  16       1159.96       1241.63        76.56 o                         
 -27   3  16          0.06          8.52        17.91 o                         
 -25   3  16        493.68        593.43        52.11 o                         
 -23   3  16         16.70          9.08        32.67 o                         
 -21   3  16        110.20         97.33        25.57 o                         
 -19   3  16         25.05         24.22         8.31 o                         
 -17   3  16        989.82       1036.83        85.42 o                         
 -15   3  16       3369.86       3399.11       159.86 o                         
 -13   3  16       3233.75       3110.18       130.92 o                         
 -11   3  16        859.29        906.61        53.02 o                         
  -9   3  16          3.81         12.90        12.50 o                         
  -7   3  16       2680.13       2540.59        65.64 o                         
  -5   3  16       6823.44       6922.96       129.99 o                         
  -3   3  16       3087.79       2894.73        60.24 o                         
  -1   3  16       2171.06       2256.75        51.90 o                         
   1   3  16       9367.19       9417.14       103.08 o                         
   3   3  16        407.07        432.45        25.32 o                         
   5   3  16       3571.56       3398.33        52.03 o                         
   7   3  16       4586.28       4484.35        70.47 o                         
   9   3  16       1652.51       1750.42        40.08 o                         
  11   3  16        877.06        887.54        44.33 o                         
  13   3  16        624.06        660.15        36.46 o                         
  15   3  16         96.30         95.33        18.01 o                         
  17   3  16          0.42         -2.55        12.02 o                         
  19   3  16         32.98         32.57        13.69 o                         
  21   3  16       1561.69       1497.54        49.19 o                         
  23   3  16          1.75          5.93        17.65 o                         
  25   3  16        381.64        379.03        37.47 o                         
  27   3  16        507.34        495.90        54.16 o                         
  29   3  16        177.64        125.48        31.59 o                         
  31   3  16        142.66        144.19        26.68 o                         
 -34   4  16       1493.55       1804.14       148.38 o                         
 -32   4  16        622.60        645.93        74.44 o                         
 -30   4  16        803.51        778.68        67.17 o                         
 -28   4  16       2262.41       2290.58       192.24 o                         
 -26   4  16       8179.79       8452.91       230.43 o                         
 -24   4  16       6241.25       6080.56       161.62 o                         
 -22   4  16       3869.88       4029.12       124.94 o                         
 -20   4  16        146.31        134.27        48.04 o                         
 -18   4  16       3219.43       3250.93       106.04 o                         
 -16   4  16       5235.57       5520.20       125.29 o                         
 -14   4  16      14175.53      14319.12       215.84 o                         
 -12   4  16       2936.63       2970.65        84.89 o                         
 -10   4  16        766.78        733.59        42.25 o                         
  -8   4  16        479.04        443.56        30.74 o                         
  -6   4  16      10935.18      10983.15       153.84 o                         
  -4   4  16       7120.90       7412.11       118.72 o                         
  -2   4  16       4133.97       4013.67        80.84 o                         
   0   4  16        112.15         59.70        11.91 o                         
   2   4  16        514.70        436.84        22.62 o                         
   4   4  16        207.79        234.08        18.13 o                         
   6   4  16       4587.81       4506.43        63.18 o                         
   8   4  16       5358.09       5416.46        87.92 o                         
  10   4  16       5585.34       5531.31        83.95 o                         
  12   4  16       3525.75       3460.98        83.45 o                         
  14   4  16        427.01        371.64        30.82 o                         
  16   4  16        165.77        141.11        21.99 o                         
  18   4  16       4691.11       4815.60       104.03 o                         
  20   4  16       1684.38       1741.49        76.98 o                         
  22   4  16         50.20         56.22        16.07 o                         
  24   4  16       1021.34       1034.16        63.81 o                         
  26   4  16          4.99         31.57        18.43 o                         
  28   4  16       1320.59       1281.71        62.80 o                         
  30   4  16       1488.34       1611.16        67.32 o                         
 -31   5  16        540.77        536.42        74.32 o                         
 -29   5  16       2290.41       2193.13       109.69 o                         
 -27   5  16         26.99         33.02        34.18 o                         
 -25   5  16        442.07        419.33        51.15 o                         
 -23   5  16       1473.28       1325.35       125.69 o                         
 -21   5  16       5821.81       5964.54       143.08 o                         
 -19   5  16       4265.28       4395.00       117.30 o                         
 -17   5  16       1618.81       1604.51        68.13 o                         
 -15   5  16        122.61        115.71        51.87 o                         
 -13   5  16          1.15          5.96        13.26 o                         
 -11   5  16        347.93        356.27        35.54 o                         
  -9   5  16       9597.51       9973.27       151.98 o                         
  -7   5  16       4545.41       4591.06        94.25 o                         
  -5   5  16        323.18        345.79        23.56 o                         
  -3   5  16        292.74        299.47        21.79 o                         
  -1   5  16       1376.40       1427.40        57.59 o                         
   1   5  16       5608.35       5242.78       103.92 o                         
   3   5  16       8026.45       8185.67        95.44 o                         
   5   5  16       1132.01       1122.93        34.83 o                         
   7   5  16         72.76         68.24        12.63 o                         
   9   5  16        519.70        473.35        32.87 o                         
  11   5  16       3979.84       3947.67        89.21 o                         
  13   5  16       4264.54       4251.33       105.99 o                         
  15   5  16       2270.67       2243.06        83.46 o                         
  17   5  16        574.17        637.71        42.85 o                         
  19   5  16         49.98         50.09        17.40 o                         
  21   5  16          0.42         14.09        16.72 o                         
  23   5  16        540.66        593.15        44.38 o                         
  25   5  16       1247.09       1235.35        64.51 o                         
  27   5  16        301.15        356.76        39.34 o                         
 -28   6  16        176.18        144.24        58.94 o                         
 -26   6  16        193.87        131.27        35.52 o                         
 -24   6  16         42.30         74.50        40.96 o                         
 -22   6  16        457.00        452.00        47.85 o                         
 -20   6  16        793.46        746.87        55.34 o                         
 -18   6  16        139.21        158.87        48.09 o                         
 -16   6  16        368.51        365.91        33.16 o                         
 -14   6  16         74.97         73.76        19.72 o                         
 -12   6  16        975.91       1002.88        48.66 o                         
 -10   6  16       2207.91       2356.65        63.25 o                         
  -8   6  16       1048.93       1010.69        38.16 o                         
  -6   6  16        340.64        343.52        25.89 o                         
  -4   6  16        978.05       1034.10        37.67 o                         
  -2   6  16       5620.18       5486.43        87.33 o                         
   0   6  16       3161.92       3119.24        61.31 o                         
   2   6  16        432.58        442.34        23.63 o                         
   4   6  16       2385.08       2250.28        48.52 o                         
   6   6  16       1317.12       1302.65        45.40 o                         
   8   6  16       2419.47       2482.76        60.25 o                         
  10   6  16       1551.33       1566.06        53.52 o                         
  12   6  16        158.70        149.52        32.43 o                         
  14   6  16          8.77          4.98        12.67 o                         
  16   6  16        539.88        512.77        38.21 o                         
  18   6  16        480.10        529.32        40.25 o                         
  20   6  16        321.28        334.44        34.69 o                         
  22   6  16        209.39        169.23        32.98 o                         
  24   6  16        441.46        483.07        49.60 o                         
 -25   7  16         32.04        -25.90        25.90 o                         
 -23   7  16         13.49          1.48        24.99 o                         
 -21   7  16        366.10        456.34        55.82 o                         
 -19   7  16        245.68        294.73        34.37 o                         
 -17   7  16         19.98        -11.16        17.83 o                         
 -15   7  16        589.61        445.79        36.58 o                         
 -13   7  16       2289.01       2227.58        60.76 o                         
 -11   7  16         43.56         10.85        17.85 o                         
  -9   7  16        268.82        315.46        25.27 o                         
  -7   7  16         43.58          6.90        12.37 o                         
  -5   7  16          0.19         -5.49        12.42 o                         
  -3   7  16        320.69        356.90        27.30 o                         
  -1   7  16         58.34         45.05        17.29 o                         
   1   7  16        539.22        561.17        32.58 o                         
   3   7  16        449.20        469.03        29.23 o                         
   5   7  16         60.67         16.88        16.68 o                         
   7   7  16          0.38          5.13        15.00 o                         
   9   7  16        980.57       1044.48        62.90 o                         
  11   7  16       1744.58       1838.52        78.50 o                         
  13   7  16         88.36         93.95        23.79 o                         
  15   7  16        414.76        382.97        45.02 o                         
  17   7  16       1820.46       1713.74       305.44 o                         
  19   7  16        415.08        378.07        44.88 o                         
  21   7  16          2.18        -35.60        35.60 o                         
 -18   8  16        354.98        405.02        66.62 o                         
 -16   8  16          5.82         -9.17        36.78 o                         
 -14   8  16        759.11        805.75        65.42 o                         
 -12   8  16       1899.83       1908.03        83.45 o                         
 -10   8  16        618.30        599.56        46.53 o                         
  -8   8  16        193.65        170.46        27.36 o                         
  -6   8  16        516.57        584.37        55.40 o                         
  -4   8  16        721.25        765.25        48.03 o                         
  -2   8  16         93.83        124.77        24.01 o                         
   0   8  16        862.87        888.51        63.98 o                         
   2   8  16         96.61         87.27        19.62 o                         
   4   8  16        758.68        747.16        50.69 o                         
   6   8  16        701.41        656.46        45.80 o                         
   8   8  16       1062.17       1171.54        74.33 o                         
  10   8  16        641.10        682.58        55.07 o                         
  12   8  16        245.14        273.60        42.05 o                         
  14   8  16          1.77        -24.37        25.93 o                         
  16   8  16        131.44        196.00        70.24 o                         
  -9   9  16       1851.41       2099.85       103.47 o                         
  -7   9  16        579.72        458.57        53.83 o                         
  -5   9  16         69.02         92.54        35.34 o                         
  -3   9  16         71.72         72.57        22.59 o                         
  -1   9  16         68.58        202.06        41.84 o                         
   1   9  16        393.02        514.42        64.33 o                         
   3   9  16       3334.23       3629.58       126.61 o                         
   5   9  16       2065.95       2233.63       118.03 o                         
 -37   1  17         22.77         96.49        46.77 o                         
 -35   1  17       1338.61       1411.58       111.51 o                         
 -33   1  17       2493.73       2455.53        69.68 o                         
 -31   1  17          1.19          4.90        27.72 o                         
 -29   1  17        964.82        996.27        67.32 o                         
 -27   1  17       3212.65       2927.79       109.93 o                         
 -25   1  17       5552.85       5593.65       132.29 o                         
 -23   1  17        164.37        111.32        23.29 o                         
 -21   1  17         47.41         60.29        19.85 o                         
 -19   1  17        189.25        318.16        36.26 o                         
 -17   1  17        414.89        372.34        47.37 o                         
 -15   1  17        378.28        465.87        37.97 o                         
 -13   1  17       4137.77       4236.02        97.92 o                         
 -11   1  17        745.30        775.19        39.61 o                         
  -9   1  17       1243.87       1221.00        50.35 o                         
  -7   1  17          1.57          8.66         7.07 o                         
  -5   1  17       4877.38       5388.86       176.56 o                         
  -3   1  17        298.48        426.73        40.67 o                         
  -1   1  17        548.30        429.80        29.29 o                         
   1   1  17        197.80        208.16        21.98 o                         
   3   1  17       5509.21       5838.43        92.46 o                         
   5   1  17        492.05        424.65        24.59 o                         
   7   1  17      10478.50      10941.76       134.72 o                         
   9   1  17         63.55         65.64        10.50 o                         
  11   1  17       4160.25       4038.18        70.62 o                         
  13   1  17       1851.67       1836.85        41.83 o                         
  15   1  17       7259.86       7178.04       114.05 o                         
  17   1  17        330.26        355.78        21.52 o                         
  19   1  17       4747.26       5121.32        83.74 o                         
  21   1  17        486.37        526.88        25.63 o                         
  23   1  17        171.95        170.17        16.16 o                         
  25   1  17        498.32        496.62        32.93 o                         
  27   1  17       3842.31       3712.15        77.21 o                         
  29   1  17        235.87        201.97        21.18 o                         
  31   1  17          8.52         -0.25        21.86 o                         
  33   1  17        262.28        266.74        58.80 o                         
 -36   2  17          0.70          3.02        28.41 o                         
 -34   2  17        505.31        474.64        70.46 o                         
 -32   2  17       2299.76       2279.66        89.98 o                         
 -30   2  17        212.46        191.20        31.44 o                         
 -28   2  17         67.83         41.18        26.40 o                         
 -26   2  17        998.71        994.84        54.75 o                         
 -24   2  17       2780.31       2889.21        89.82 o                         
 -22   2  17        440.61        427.70        38.69 o                         
 -20   2  17        159.15        176.69        25.43 o                         
 -18   2  17       1089.10       1085.43        59.82 o                         
 -16   2  17       2078.03       1990.73       103.99 o                         
 -14   2  17         58.28         17.80        11.78 o                         
 -12   2  17      11554.46      11363.74       180.56 o                         
 -10   2  17       1764.88       1673.29        67.88 o                         
  -8   2  17      12135.19      11961.46       337.32 o                         
  -6   2  17         95.41         97.98        17.15 o                         
  -4   2  17       5966.64       6074.92       106.04 o                         
  -2   2  17       7258.09       7266.85       123.35 o                         
   0   2  17       3264.97       3371.74        68.69 o                         
   2   2  17       1319.88       1160.39        37.03 o                         
   4   2  17       1121.40       1136.07        46.19 o                         
   6   2  17       6459.83       6350.55        85.32 o                         
   8   2  17        178.20        226.76        14.05 o                         
  10   2  17        252.16        312.49        26.91 o                         
  12   2  17       1390.85       1265.50        48.16 o                         
  14   2  17        134.58        137.01        14.01 o                         
  16   2  17        115.99         86.40        15.62 o                         
  18   2  17        605.20        477.35        34.95 o                         
  20   2  17         55.72         54.88        15.49 o                         
  22   2  17         71.02         76.39        15.63 o                         
  24   2  17          5.31         14.54        12.90 o                         
  26   2  17        197.21        215.80        22.95 o                         
  28   2  17         38.02         14.35        14.20 o                         
  30   2  17        296.49        348.65        32.43 o                         
  32   2  17         20.14         52.99        26.17 o                         
 -35   3  17       2009.77       2159.69       109.59 o                         
 -33   3  17       2365.58       2525.46       116.75 o                         
 -31   3  17        484.17        509.41        59.22 o                         
 -29   3  17        852.49        851.72        69.85 o                         
 -27   3  17        379.01        334.42        44.46 o                         
 -25   3  17        550.46        511.62        54.20 o                         
 -23   3  17        138.37        113.63        30.80 o                         
 -21   3  17        668.13        642.84        79.86 o                         
 -19   3  17         38.82         16.22        15.68 o                         
 -17   3  17        462.84        460.27        55.74 o                         
 -15   3  17       5462.17       5263.46       133.16 o                         
 -13   3  17      22630.34      22145.71       285.19 o                         
 -11   3  17       4618.14       4376.71       103.21 o                         
  -9   3  17         25.69         28.72        13.53 o                         
  -7   3  17       2492.10       2260.68        63.46 o                         
  -5   3  17       1878.69       1879.72        56.59 o                         
  -3   3  17       1827.74       1709.90        56.05 o                         
  -1   3  17        318.42        270.61        22.14 o                         
   1   3  17        888.07        849.72        27.21 o                         
   3   3  17       3206.94       3207.86        58.56 o                         
   5   3  17       6764.37       6568.07        83.89 o                         
   7   3  17       7591.15       7308.71        90.73 o                         
   9   3  17       1072.17       1024.58        39.93 o                         
  11   3  17         10.78         25.38         6.21 o                         
  13   3  17       5015.18       4940.59       101.31 o                         
  15   3  17        220.06        197.56        23.55 o                         
  17   3  17         31.88         45.15        14.30 o                         
  19   3  17         77.11         75.10        18.45 o                         
  21   3  17          6.31          4.49        13.32 o                         
  23   3  17        313.26        280.48        25.93 o                         
  25   3  17         70.10         60.66        22.24 o                         
  27   3  17        194.16        205.80        26.17 o                         
  29   3  17         58.92         54.62        18.22 o                         
  31   3  17        102.84         68.89        21.40 o                         
 -32   4  17        148.72        266.82        70.20 o                         
 -30   4  17       1443.71       1488.16        96.24 o                         
 -28   4  17        149.80        135.66        41.99 o                         
 -26   4  17          0.17          1.54        33.86 o                         
 -24   4  17          0.46        -31.18        31.18 o                         
 -22   4  17        115.00         86.33        23.63 o                         
 -20   4  17        249.67        237.36        51.08 o                         
 -18   4  17        763.87        817.14        54.00 o                         
 -16   4  17         34.17         39.41        16.56 o                         
 -14   4  17         62.10         72.79        19.10 o                         
 -12   4  17       2528.77       2520.27        79.36 o                         
 -10   4  17       3545.15       3688.17        95.36 o                         
  -8   4  17       6129.87       6080.58       137.66 o                         
  -6   4  17        611.65        571.75        35.38 o                         
  -4   4  17        616.22        638.26        36.00 o                         
  -2   4  17          4.78         -6.82        11.46 o                         
   0   4  17       1600.77       1672.57        49.59 o
[truncated: 271,432 more chars]
